# Supplementary material for: Metabolome Integrated Analysis of High-Temperature Response in Pinus radiata
Source: Front Plant Sci. 2018 Apr 17;9:485. doi: 10.3389/fpls.2018.00485 (PMC5914196; doi:10.3389/fpls.2018.00485)
Supplement: Supplementary file 1 [file Table_1.XLSX]

## Sheet: Table Legend
Table S1: Identification of polar (methanol soluble) and nonpolar metabolites. A total of 2,317 peaks were analyzed after UPLC-Orbitrap (Table S1a) and CG MS (Table S1b) analyses. 40 peaks were unequivocally identified (those metabolites that were defined after the comparison to our compound library or by comparison of the MS/MS to online databases), and 776 peaks were tentatively assigned after …

## Sheet: Table S1a
Prefixes of IDs.					Identification confidences:
n= ion detected in negative mode					Assigned to = Tentative identification by m/z comparison to available metabolite databases
p= ion detected in positive mode					Identified = Unequivocally identifed by comparison to pure standards availabel in our lab, "in house DB"
ID	Experimental MS2	Neutral mass	RT	Adduct	Assigned to/Identified	Annotation Source (Database)	Form	Accession Database
p649		51.5023	1.21391	[M+H]
p1		52.0101	1.1672	[M+H]
p2		52.5105	1.16766	[M+H]
p3		53.0089	1.16882	[M+H]
p4		55.041	1.64419	[M+H]
p1897/p5		58.0407	2.20515	[M+H]	Acetone	KEGG/PubChem/Massbank/HMDB search	C3H6O	C00207
p1373		58.0521	27.4311	[M+H]
p650		59.0298	17.5677	[M+H]
p655		59.042	14.6894	[M+H]
p9		59.0421	17.011	[M+H]
p1377		59.0425	14.0038	[M+H]
p11		59.9646	8.50409	[M+H]
p1212		59.9646	7.69919	[M+H]
p658		59.9901	9.18182	[M+H]
p1105		59.9913	6.74405	[M+H]
p948		59.9916	4.25411	[M+H]
p1213		59.9918	8.3876	[M+H]
p1563		59.9919	5.53763	[M+H]
p1975/p1441/p949		59.9988	15.4291	[M+H]
p15		59.9989	1.55474	[M+H]
p661		59.999	3.91865	[M+H]
p13		59.9991	7.70148	[M+H]
p1443		60.013	6.88009	[M+H]
p18		60.0136	14.0226	[M+H]
p950		60.0137	9.17354	[M+H]
p663		60.0141	12.9034	[M+H]
p1565/p1792/p1569		60.0389	4.86961	[M+H]
p666		60.039	6.09264	[M+H]
p955		60.039	5.39389	[M+H]
p33		60.039	9.05496	[M+H]
p32		60.039	7.53774	[M+H]
p34		60.039	3.60468	[M+H]
p954		60.0391	4.68811	[M+H]
p29		60.0391	9.49583	[M+H]
p31		60.0392	6.7193	[M+H]
p28		60.0392	8.57051	[M+H]
p30		60.0392	10.103	[M+H]
p667		60.0473	8.73151	[M+H]
p38		60.0475	9.89195	[M+H]
p670		60.0483	5.31515	[M+H]
p36		60.0489	7.45546	[M+H]
p1445		60.075	6.46915	[M+H]
p671		60.0751	8.58904	[M+H]
p1616		60.0752	4.30393	[M+H]
p1113		60.0752	10.1487	[M+H]
p1296		60.0753	9.63003	[M+H]
p1295		60.0753	9.03563	[M+H]
p958		60.0753	7.59314	[M+H]
p40		60.0753	3.70126	[M+H]
p41		60.0753	5.03255	[M+H]
p1298		60.0753	3.09224	[M+H]
p1384		60.0753	8.09346	[M+H]
p42		61.0154	1.17045	[M+H]	Carbamate	KEGG/Plantcyc/PubChem/Massbank/HMDB search	CH3NO2	C01563
p43		61.5158	1.17139	[M+H]
p44		62.0142	1.17042	[M+H]
p1217		63.0074	1.3181	[M+H]
p46		63.0074	28.831	[M+H]
p47		64.0006	1.2312	[M+H]
p1218		64.0107	1.31782	[M+H]
p48		64.0107	28.8399	[M+H]
p49		64.0519	1.64022	[M+H]
p673		65.1043	1.21755	[M+H]
n1		67.0854	1.54802	[M-H]
p675/p2250/p1116		67.9847	8.84301	[M+H]
p54		68.0363	28.7638	[M+H]	Pyrazole	KEGG/Plantcyc search	C3H4N2	C00481
p1220/p56		69.0567	1.47702	[M+H]	Isobutyronitrile	KEGG/PubChem/Massbank search	C4H7N	C02420
p57		70.0207	1.18094	[M+H]	3-Aminopropiononitrile	KEGG/PubChem/Massbank search	C3H6N2	C05670
p58		70.052	28.7515	[M+H]
p60		71.0723	1.55417	[M+H]	3-Buten-1-amine	KEGG search	C4H9N	C12244
p61		72.0172	1.19201	[M+H]
n2		72.0221	1.43936	[M-H]	Acrylic acid	KEGG/ Metlin search	C3H4O2	C00511
p964		72.0562	3.24793	[M+H]	Butanal	KEGG/Plantcyc search	C4H8O	C01412
p680		72.5009	1.15513	[M+H]
p965		72.5093	1.1706	[M+H]
p63		72.5171	1.17609	[M+H]
p64		72.5234	1.17126	[M+H]
p65		72.5303	1.17047	[M+H]
p681		72.5387	1.16824	[M+H]
p682		72.5521	1.16117	[M+H]
p685		72.5967	1.17181	[M+H]
p68		73.0239	1.17086	[M+H]	Beryllium fluoride oxide	PubChem search	Be2F2HO+	144140
p687		73.0449	1.65169	[M+H]
p69		73.0516	1.64583	[M+H]	Aminoacetone	KEGG/Plantcyc/PubChem/HMDB search	C3H7NO	C01888
p688		73.0584	1.63905	[M+H]
p70		73.0881	28.7318	[M+H]	butylamine	PLANTCYC/ Massbank/ HDMD search	C4H12N1	JP001284
p71		73.5221	1.17046	[M+H]
p72		74.0237	1.16768	[M+H]
p73		74.0548	1.64256	[M+H]
p689		75.0307	29.0113	[M+H]	Glycine	KEGG/Plantcyc/ PubChem/HMDB search	C2H5NO2	C00037
p74		75.0308	1.5446	[M+H]	Glycine	KEGG/Plantcyc/ PubChem/HMDB search	C2H5NO2	C00037
p76		78.9746	1.34845	[M+H]	1-chloro-1-fluoroethene	PubChem search	C2HClF	14337715
p77		78.9813	1.34468	[M+H]	Carbamyl chloride	PubChem search	CH2ClNO	68048
p78		78.9881	1.35113	[M+H]	Carbonofluoridimidothioicacid (9CI)	PubChem search	CH2FNS	71355874
p79		79.9394	28.8015	[M+H]
n3		79.9673	1.64162	[M-H]	chlorocarbonic acid	PubChem search	CHClO2	164602
p80		79.9845	1.36183	[M+H]
p86		80.9794	1.35134	[M+H]
p87		81.0055	1.16846	[M+H]	Acetyl chloride-d3	PubChem search	C2H3ClO	2723967
p691		81.5191	1.16945	[M+H]
p692		81.5212	1.1842	[M+H]
p90		81.5287	1.17897	[M+H]
p91		81.5358	1.18222	[M+H]
p92		82.0291	1.18261	[M+H]	Methylhydrazine hydrochloride	PubChem search	CH7ClN2	81793
p94		82.0449	16.1743	[M+H]	(3-methyl-2H-1,3-oxazet-3-ium-4-yl)boron	PubChem search	C3H5BNO+	18728835
p2003		82.0451	12.3085	[M+H]	(3-methyl-2H-1,3-oxazet-3-ium-4-yl)boron	PubChem search	C3H5BNO+	18728835
p1120		82.0451	11.1588	[M+H]	(3-methyl-2H-1,3-oxazet-3-ium-4-yl)boron	PubChem search	C3H5BNO+	18728835
p1448		82.0452	12.8039	[M+H]
p973		82.0452	15.3123	[M+H]
p976		82.0453	13.3256	[M+H]
p977		82.0454	11.9992	[M+H]
p974		82.0455	14.8966	[M+H]
p693		82.0457	13.9575	[M+H]
p979		82.058	13.8218	[M+H]
p1390		82.058	12.3427	[M+H]
p95		82.058	11.1845	[M+H]
p1309		82.0582	12.8103	[M+H]
p695		82.0583	12.0384	[M+H]
p694		82.0583	13.1195	[M+H]
p1308		82.0583	11.663	[M+H]
p97		82.0583	15.8051	[M+H]
p96		82.0584	14.2852	[M+H]
p1307		82.0584	15.181	[M+H]
p1619		82.0585	14.6561	[M+H]
p1223		82.0585	16.3535	[M+H]
p978		82.0588	17.0798	[M+H]	bis(ethenyl)borinic acid	PubChem search	C4H7BO	13908094
p99		82.5274	1.17856	[M+H]
p101		83.0359	1.54708	[M+H]	allyl isocyanate	PubChem search	C4H5NO	15123
p980		83.072	15.3224	[M+H]	2-methylbutyronitrile	PLANTCYC search	C5H9N1	CPD-10275
p103		84.0198	1.74318	[M+H]	4-Hydroxy-2-butynal	KEGG/PubChem search	C4H4O2	C02648
p1225		84.0676	26.6999	[M+H]
p982		84.0676	27.362	[M+H]
p1123		84.0676	28.5289	[M+H]
p104		85.0879	1.74738	[M+H]	Piperidine	KEGG/Plantcyc/ PubChem/Metlin/Massbank/ HMDB search	C5H11N	C01746
n4/n1138		86.0378	1.4872	[M-H]	Diacetyl	KEGG/Plantcyc/ PubChem/Massbank/ HMDB search	C4H6O2	C00741
p983		87.0306	5.61812	[M+H]	aminoacrylate	PLANTCYC/HMDB search	C3H4N1O2	CPD0-2339
p1571		87.0545	2.04969	[M+H]
p116		89.0464	1.53909	[M+H]	L-Alanine	In house DB	C3H8NO2	C00041
n1139		90.0326	1.74469	[M-H]	Lactic acid	In house DB	C3H5O3	C00256
p122		90.0455	15.4686	[M+H]
n1785		92.0118	7.46217	[M-H]
n8		92.0118	6.07514	[M-H]
n1786		92.0304	19.1612	[M-H]	2-(Methylthio)ethanol	Metlin/Massbank search	C3H8OS	5271385
p702		93.028	1.18611	[M+H]	aluminum	PubChem search	C5H6Al+3	20551031
p126		93.0298	1.16403	[M+H]	deuterio 3,3-dideuterio-2-fluoroprop-2-enoate	PubChem search	C3H3FO2	15576993
p127		93.0367	1.17369	[M+H]	Sulfoxonium, trimethyl-	PubChem search	C3H9OS+	74499
p128		93.0438	1.16972	[M+H]	1,3-Dicyanopropylradical	PubChem search	C5H5N2	14662674
p985		93.0525	1.16296	[M+H]	AC1L9P4M	PubChem search	C6H6O	450724
p129		93.5374	1.17409	[M+H]
p130		94.0354	1.17289	[M+H]
n11		94.0428	1.42557	[M-H]
n1142		94.0428	1.58398	[M-H]
p131		94.5369	1.1724	[M+H]
p132		95.0722	1.45939	[M+H]
n12/n2450		95.9988	1.52116	[M-H]	Methylphosphonate	KEGG search	CH5O3P	C20396
p1317		97.0516	27.5917	[M+H]
p709		97.0878	1.36035	[M+H]
n1985/n13		97.9683	1.75103	[M-H]
n14		97.9778	1.65081	[M-H]	Orthophosphate	KEGG search	H3PO4	C00009
n15		97.9958	1.62202	[M-H]	D-Ribose	Metlin search	C5H10O5	C00121
n1507		99.0329	6.98926	[M-H]	Succinimide	KEGG search	C4H5NO2	C07273
n1787		99.0329	4.27778	[M-H]	Succinimide	KEGG search	C4H5NO2	C07273
n1146		99.0329	8.34577	[M-H]	Succinimide	KEGG/Metlin search	C4H5NO2	C07273
p139		99.1035	1.79801	[M+H]	Cyclohexylamine	KEGG/Plantcyc/ HMDB search	C6H13N	C00571
n16		100.017	1.97728	[M-H]	Succinic anhydride	KEGG/Metlin search	C4H4O3	C19524
p144		102.534	1.17623	[M+H]
p146		103.062	1.40653	[M+H]	4-Aminobutanoate	KEGG/Plantcyc/Massbank search	C4H9NO2	C00334
p147		103.099	1.37556	[M+H]	2-Amino-3-methyl-1-butanol	Metlin search	C5H13NO	473756
p148		103.984	28.8335	[M+H]	disodium ethene-1,1-diolate	PubChem search	C2H2Na2O2	101751
n18		104.012	1.69754	[M-H]	Hydroxypyruvate	KEGG/Plantcyc/ PubChem/Metlin/Massbank/ HMDB search	C3H4O4	C00168
p149		104.034	28.842	[M+H]	Ethyl N-oxidocarbamate	PubChem search	C3H6NO3-	3041457
p150		104.061	2.35933	[M+H]	Styrene	KEGG/Plantcyc/ PubChem/Metlin/Massbank/ HMDB search	C8H8	C07083
p152		105.041	1.54642	[M+H]	L-Serine	In house DB	C3H8NO3	C00065
p991		105.065	2.35497	[M+H]
p153		105.077	16.1958	[M+H]	Diethanolamine	KEGG/HMDB search	C4H11NO2	C06772
p716		106.04	4.89023	[M+H]	benzaldehyde	PLANTCYC/PubChem/Metlin/Massbank/HMDB search	C7H6O1	JP003416
p717		106.061	11.3052	[M+H]	Diethylene glycol	KEGG /PubChem/Metlin/Massbank search	C4H10O3	C14689
p155		106.958	28.7965	[M+H]	Chloromethyl thiocyanate	PubChem search	C2H2ClNS	76755
n1789		112.017	3.40546	[M-H]	2-Furoate	KEGG search	C5H4O3	C01546
n21		112.053	1.46539	[M-H]	Cyclohexane-1,3-dione	KEGG/Metlin search	C6H8O2	C01066
p165/p1948		114.086	10.4747	[M+H]
p166		115.062	1.53422	[M+H]	L-Proline	In house DB	C5H10NO2	C00148
n22		116.012	1.44135	[M-H]	Fumarate	KEGG/Plantcyc/PubChem/Metlin/Massbank/HMDB search	C4H4O4	C00122
p167		117.078	1.55211	[M+H]	L-Valine	KEGG/Metlin search	C5H11NO2	C00183
n24		118.028	1.767	[M-H]	Succinic acid	In house DB	C4H5O4	C00042
p729		118.077	18.1532	[M+H]	alpha-Methylstyrene	KEGG/PubChem search	C9H10	C14395
p168		119.057	1.54772	[M+H]	L-Threonine	KEGG/Plantcyc/ PubChem/Metlin/Massbank/ HMDB search	C4H9NO3	C00188
p169		119.072	1.86329	[M+H]	N-BENZYLIDENEMETHYLAMINE	MASSBANK search	C8H9N	JP011190
p730		119.08	18.1549	[M+H]	1-ethenylpyrrolidin-2-one	PubChem search	C6H9NO	10464334
n1148		119.863	8.39505	[M-H]
p170		119.958	1.2989	[M+H]
n1149		119.986	7.28901	[M-H]
n1150		119.987	5.68462	[M-H]
n26		119.987	3.73729	[M-H]
n1152		120.013	7.38305	[M-H]
n1795		120.016	4.19871	[M-H]
n2518		120.017	12.8571	[M-H]
n1796		120.022	14.6805	[M-H]
n37		120.024	6.02422	[M-H]	3-Methylthiopropionic acid	Metlin search	C4H8O2S	C08276
n29		120.024	7.08861	[M-H]
n27		120.024	6.60213	[M-H]	3-(Methylthio)propionic acid	KEGG/Metlin search	C4H8O2S	C08276
n31		120.024	3.23597	[M-H]	3-(Methylthio)propionic acid	KEGG/Metlin search	C4H8O2S	C08276
n2520		120.024	1.17817	[M-H]	3-(Methylthio)propionic acid	KEGG/Metlin search	C4H8O2S	C08276
n36		120.024	8.72738	[M-H]	3-(Methylthio)propionic acid	KEGG/Metlin search	C4H8O2S	C08276
n38		120.025	11.7205	[M-H]	3-(Methylthio)propionic acid	KEGG/Metlin search	C4H8O2S	C08276
n33		120.025	7.8428	[M-H]	3-(Methylthio)propionic acid	KEGG/Metlin search	C4H8O2S	C08276
n2365		120.025	4.89498	[M-H]	3-(Methylthio)propionic acid	KEGG/Metlin search	C4H8O2S	C08276
n2135		120.025	9.75916	[M-H]
n2136		120.025	10.6855	[M-H]
n1793		120.025	2.53075	[M-H]	3-(Methylthio)propionic acid	KEGG/Metlin search	C4H8O2S	C08276
n2364		120.025	4.40309	[M-H]	3-(Methylthio)propionic acid	KEGG/Metlin search	C4H8O2S	C08276
n43		120.025	12.8923	[M-H]
n40		120.025	11.1893	[M-H]
n1158		120.025	3.78653	[M-H]	3-(Methylthio)propionic acid	KEGG/Metlin search	C4H8O2S	C08276
n35		120.025	9.1879	[M-H]	3-(Methylthio)propionic acid	KEGG/Metlin search	C4H8O2S	C08276
n1160		120.025	16.163	[M-H]
n1794		120.026	5.34869	[M-H]	3-(Methylthio)propionic acid	KEGG/Metlin search	C4H8O2S	C08276
n30		120.026	7.41388	[M-H]	3-(Methylthio)propionic acid	KEGG/Metlin search	C4H8O2S	C08276
n41		120.026	13.5919	[M-H]	3-(Methylthio)propionic acid	KEGG/Metlin search	C4H8O2S	C08276
n28		120.026	2.33934	[M-H]	3-(Methylthio)propionic acid	KEGG/Metlin search	C4H8O2S	C08276
n32		120.026	14.3572	[M-H]	3-(Methylthio)propionic acid	KEGG/Metlin search	C4H8O2S	C08276
n1797		120.035	8.64797	[M-H]
n39		120.035	12.8935	[M-H]
n2879		120.036	11.0256	[M-H]
n1167		120.036	10.7762	[M-H]
n2835		120.036	11.6381	[M-H]
n2251		120.036	4.63388	[M-H]
n1164		120.036	12.1248	[M-H]
n1156		120.036	6.76113	[M-H]
n3099		120.036	3.56013	[M-H]
n47		120.036	12.2845	[M-H]
n1997		120.036	3.93922	[M-H]
n1520		120.036	6.1953	[M-H]
n1995		120.036	15.0895	[M-H]
n44		120.036	14.5363	[M-H]
n1996		120.036	16.1894	[M-H]
n1157		120.036	1.25591	[M-H]
n53		120.036	4.31835	[M-H]
n2690		120.036	6.44772	[M-H]
n56		120.036	17.1354	[M-H]
n51		120.036	13.6876	[M-H]
n1165		120.036	2.25492	[M-H]
n1162		120.036	10.2162	[M-H]
n1803		120.036	15.9226	[M-H]
n1522		120.036	18.7754	[M-H]
n1521		120.036	14.2236	[M-H]
n1519		120.036	7.82624	[M-H]
n55		120.036	5.66496	[M-H]
n1168		120.036	17.6881	[M-H]
n52		120.036	3.23914	[M-H]
n54		120.036	15.379	[M-H]
n1517		120.036	16.5926	[M-H]
n48		120.036	5.16952	[M-H]
n46		120.036	8.9171	[M-H]
n2610		120.036	13.3217	[M-H]
n49		120.036	7.61656	[M-H]
n1518		120.036	8.2437	[M-H]
n59		120.036	9.32273	[M-H]
n50		120.036	11.3509	[M-H]
n42		120.036	7.23038	[M-H]
n1802		120.036	9.58722	[M-H]
n1163		120.037	2.65087	[M-H]
n1808		120.05	7.30206	[M-H]
n1528		120.05	8.29088	[M-H]
n3248		120.05	2.73768	[M-H]
n1173		120.05	10.9348	[M-H]
n2523		120.05	3.09025	[M-H]
n1174		120.05	8.52216	[M-H]
n67		120.05	11.6225	[M-H]
n1177		120.05	2.45726	[M-H]
n2252		120.05	11.1715	[M-H]
n1175		120.05	15.3649	[M-H]
n1525		120.05	9.86146	[M-H]
n2138		120.05	11.9669	[M-H]
n2613		120.05	3.90139	[M-H]
n77		120.05	5.55984	[M-H]
n2001		120.05	6.02742	[M-H]
n2792		120.05	17.6579	[M-H]
n2000		120.05	15.2199	[M-H]
n71		120.05	4.89641	[M-H]
n1526		120.05	8.99592	[M-H]
n1527		120.05	9.35717	[M-H]
n1170		120.05	13.9636	[M-H]
n61		120.05	16.7286	[M-H]
n1169		120.05	13.0984	[M-H]
n66		120.05	3.37142	[M-H]
n2522		120.05	12.7618	[M-H]
n1172		120.05	10.5353	[M-H]
n1176		120.05	10.2569	[M-H]
n1524		120.05	18.3989	[M-H]
n63		120.05	12.4168	[M-H]
n65		120.05	17.8401	[M-H]
n1998		120.05	13.5386	[M-H]
n2003		120.05	6.84357	[M-H]
n2137		120.05	1.11169	[M-H]
n1171		120.05	14.8294	[M-H]
n2692		120.05	6.59687	[M-H]
n69		120.05	4.2701	[M-H]
n2253		120.05	11.2956	[M-H]
n70		120.05	4.65788	[M-H]
n2002		120.051	6.27816	[M-H]
n2836		120.051	14.2513	[M-H]
n1807		120.051	15.9031	[M-H]
n1806		120.051	17.1719	[M-H]
n2455		120.051	16.342	[M-H]
p1132		120.056	17.0579	[M+H]	Phenylacetaldehyde	KEGG/Plantcyc/ PubChem/Metlin/Massbank/ HMDB search	C8H8O	C00601
n1180		120.059	6.11711	[M-H]	Phenylacetaldehyde	KEGG/Metlin search	C8H8O	C00601
n75		120.059	2.50167	[M-H]
n78		120.06	16.7591	[M-H]
n2004		120.06	9.26282	[M-H]
n1178		120.06	9.55937	[M-H]
n2139		120.06	3.46474	[M-H]
n2141		120.06	2.13772	[M-H]
n79		120.061	14.8817	[M-H]
n2881		120.061	14.1833	[M-H]
n72		120.061	8.42483	[M-H]
n1810		120.061	11.7314	[M-H]
n3101		120.061	12.4022	[M-H]
n2694		120.061	16.054	[M-H]
n1182		120.061	4.95442	[M-H]
n76		120.061	10.7568	[M-H]
n2007		120.061	2.92419	[M-H]
n1181		120.061	3.84878	[M-H]
n81		120.061	5.59589	[M-H]
n1179		120.061	13.6631	[M-H]
n73		120.061	12.9055	[M-H]
n2614		120.061	15.3366	[M-H]
n80		120.062	6.51461	[M-H]
n2457		120.062	7.05369	[M-H]
n2456		120.062	8.92777	[M-H]
n74		120.062	7.84125	[M-H]
n1184		120.07	10.8212	[M-H]	Benzamidine	KEGG search	C7H8N2	C01784
p1459		121.071	2.38527	[M+H]
p171/p1576		121.08	2.41286	[M+H]	4-methylsulfanylbutan-1-amine	PubChem search	C5H13NS	10964480
p172		121.088	2.36263	[M+H]	1-Phenylethylamine	KEGG/Metlin search	C8H11N	C02455
p173		121.096	2.38056	[M+H]
p1461		121.108	2.34714	[M+H]
p174		122.032	1.17209	[M+H]
p175		122.091	2.36297	[M+H]
p176		123.016	1.16712	[M+H]	Thien-2-ylacetonitrile	Metlin search	C6H5NS	C03311
p179		123.948	28.9118	[M+H]	1,2,4-trithiolane	PubChem/ Metlin search	C2H4S3	9258
p182		129.042	1.54439	[M+H]	4-Oxoproline	KEGG/Plantcyc/Metlin search	C5H7NO3	C01877
p999		129.085	2.5274	[M+H]
p1135		129.089	1.41632	[M+H]	4-Guanidinobutanal	KEGG/Plantcyc/Metlin search	C5H11N3O	C02647
p186		129.15	3.17584	[M+H]	Octylamine	KEGG/Metlin search	C8H19N	C01740
p1532		129.151	28.6733	[M+H]	Octylamine	KEGG/Metlin search	C8H19N	C01740
p1322		130.04	4.45162	[M+H]
p1000		130.04	6.71249	[M+H]
n87		130.064	2.88971	[M-H]	4-Methyl-2-oxopentanoate	KEGG search	C6H10O3	C00233
p188		131.094	1.74942	[M+H]	L-Isoleucine	In house DB	C6H14NO2	C00407
n2695		131.096	1.74994	[M-H]	L-Leucine	In house DB	C6H12NO2	C00123
n2013		132.043	13.5326	[M-H]	Glutarate	KEGG search	C5H8O4	C00489
n88		132.043	2.17022	[M-H]	Glutaric acid	Metlin search	C5H8O4	C00489
p189		132.056	3.60908	[M+H]	Cinnamaldehyde	KEGG/Plantcyc/Metlin/HMDB search	C9H8O	C00903
p1401/p190		132.067	2.62254	[M+H]	Indoleamine	KEGG/Metlin search	C8H8N2	C01819
p1581		132.089	1.44876	[M+H]	L-Ornithine	KEGG/plantcyc/Massbank/HMDB search	C5H12N2O2	C00077
p191		132.092	12.2571	[M+H]	Tetralin	KEGG search	C10H12	C14114
p1464		132.096	1.77248	[M+H]
p192		133.036	1.56226	[M+H]	Aspartic acid	In house DB	C4H8NO4	C00049
n2883		133.955	1.64158	[M-H]
n92		134.022	1.43976	[M-H]	(S)-Malate	In house DB	C4H5O5	C00149
p739		134.072	18.1558	[M+H]	Indan-1-ol		C9H10O	C01710
p194		134.093	2.16319	[M+H]	1,2,6-Hexanetriol	KEGG search	C6H14O3	C20334
p740		134.108	6.15441	[M+H]	p-Cymene	KEGG/Metlin/HMDB search	C10H14	C06575
p196/p1625/p197		135.013	13.9702	[M+H]	benzothiazole	PubChem/Massbank/HMDB search	C7H5NS	7222
n94		135.026	1.43921	[M-H]	(2S)-2-hydroxybutanedioic acid	PubChem search	C4H6O5	10953564
p198		135.932	1.30543	[M+H]	Nutrol	PubChem search	H2KO4P	24506
n95		136.038	1.40986	[M-H]	Threonate	KEGG/Metlin search	C4H8O5	C01620
p199		136.051	11.7374	[M+H]	Phenyl acetate	KEGG/PubChem/Metlin/ HMDB search	C8H8O2	C00548
p1242		137.046	1.44659	[M+H]	Anthranilate	KEGG/Plantcyc search	C7H7NO2	C00108
p1810		137.119	1.54234	[M+H]	triallylamine	PubChem search	C9H15N	7617
p200		137.93	1.3054	[M+H]	bromoacetate	PLANTCYC/PubChem search	C2H2O2Br1	6227
p201		138.03	2.01344	[M+H]	4-Hydroxybenzoate	KEGG search	C7H6O3	C00156
p744		139.002	1.6529	[M+H]
p203		139.06	28.8174	[M+H]
p745		140.082	2.96039	[M+H]	cis-1,2-Dihydro-3-ethylcatechol	KEGG search	C8H12O2	C06727
p204		140.105	28.9879	[M+H]	Methenamine	PubChem search	C6H12N4	4101
p1138		141.905	27.9708	[M+H]	arsorothious acid	PubChem search	AsH3O2S	17972458
p747		142.01	1.16256	[M+H]	Magnesium acetate	PubChem search	C4H6MgO4	8896
n98		142.025	1.27691	[M-H]	TRIFLUOROACETIC ACID ETHYL ESTER	MASSBANK search	C4H5F3O2	JP005403
n2255		143.028	1.27741	[M-H]
n99		143.029	28.853	[M-H]
p1466		143.129	14.8155	[M+H]	(-)-Hygroline	KEGG search	C8H17NO	C10152
p1404		144.041	6.99785	[M+H]	2,3-Dimethylmaleate	KEGG search	C6H8O4	C00922
p207		144.041	2.27972	[M+H]	2,3-Dimethylmaleate	KEGG search	C6H8O4	C00922
n1538		144.043	2.50307	[M-H]	2,3-Dimethylmaleate	KEGG search	C6H8O4	C00922
n100		144.116	16.541	[M-H]	Octanoic acid	KEGG search	C8H16O2	C06423
n101		145	28.8385	[M-H]
p208		145.011	28.8283	[M+H]	5-fluoro-2-thiocytosine	PubChem search	C4H4FN3S	6455453
p749		145.051	2.38199	[M+H]	8-hydroxyquinoline	PLANTCYC search	C9H7N1O1	C19434
p750		145.117	2.22922	[M+H]
p751		145.972	27.5112	[M+H]
p210		146.035	15.9464	[M+H]	Coumarin	KEGG/Plantcyc/PubChem/Metlin/Massbank/HMDB search	C9H6O2	C05851
p212		146.058	1.55743	[M+H]	2-Aceto-2-hydroxybutanoate	KEGG/Metlin search	C6H10O4	C00659
n1817		146.059	22.3593	[M-H]	2-Aceto-2-hydroxybutanoate	KEGG/Metlin search	C6H10O4	C00659
p213		146.068	1.53991	[M+H]	Glutamin	In house DB	C5H11N2O3	C00064
p214		146.077	1.60251	[M+H]
p1534/p217		146.104	1.48509	[M+H]
p752		146.129	7.37006	[M+H]	Octane-1,8-diol	Metlin/HMDB search	C8H18O2	C14218
p219		147.052	1.55373	[M+H]	L-Glutamic acid	In house DB	C5H10NO4	C00025
p220		147.071	1.5395	[M+H]	5-Methylthiopentanaldoxime	KEGG/Plantcyc/PubChem/Metlin search	C6H13NOS	C17245
p753		148.015	21.0967	[M+H]
n1193		148.038	1.87412	[M-H]	D-Arabinono-1,4-lactone	KEGG/Metlin search	C5H8O5	C00652
p224		148.042	1.5669	[M+H]
p754		148.062	10.8547	[M+H]
p225		148.072	1.73008	[M+H]	(R)-Mevalonate	KEGG/Metlin/HMDB search	C6H12O4	C00418
p226		149.05	1.38022	[M+H]	L-Methionine	KEGG/PubChem/Metlin/HMDB search	C5H11NO2S	C00073
p755		149.573	3.20972	[M+H]
p1005		150.03	2.0244	[M+H]
n105		150.054	1.45061	[M-H]	D-(-)-Ribosa	In house DB	C5H9O5	C00121
p1141		151.062	2.83143	[M+H]
p227		152.119	11.8322	[M+H]	(+)-Camphor	KEGG/PubChem/Metlin/Massbank search	C10H16O	C00808
p1910		153.089	1.52465	[M+H]
p757		153.096	1.51558	[M+H]
p2242/p1007		153.105	1.64677	[M+H]
p1582/p2038		153.114	10.2356	[M+H]	Pseudopelletierine	KEGG/PubChem/Massbank/HMDB search	C9H15NO	C10865
p229		153.115	1.74189	[M+H]	Pseudopelletierine	KEGG/PubChem/Massbank/HMDB search	C9H15NO	C10865
n106		154.027	2.44447	[M-H]	2,3-Dihydroxybenzoate	KEGG/Metlin search	C7H6O4	C00196
p232/p1629		154.118	1.6287	[M+H]
p233		155.068	1.41298	[M+H]	Histidine	In house DB	C6H10N3O2	C00135
p234/p1727		155.13	1.56064	[M+H]	3-(1-Pyrrolidinyl)-2-pentanone	Metlin search	C9H17NO	97073171
n1194		156.007	2.07206	[M-H]	2,5-Furandicarboxylate	KEGG/Metlin search	C6H4O5	C20450
p235		156.03	1.8805	[M+H]
n108		156.043	1.6418	[M-H]	3-Methyl-cis,cis-hexadienedioate	KEGG/Metlin search	C7H8O4	C04112
p1009		156.133	1.46249	[M+H]
p761		157.072	1.84266	[M+H]	paramethadione	PubChem/Metlin search	C7H11NO3	8280
p236		157.145	16.2691	[M+H]
n109		157.999	1.2951	[M-H]
n112		158.132	18.36	[M-H]	Nonanoic acid	KEGG/Metlin search	C9H18O2	C01601
n114		159.997	1.28461	[M-H]
n115		160.038	1.84628	[M-H]	2-Oxoadipate	KEGG search	C6H8O5	C00322
n116/n2798		160.053	7.00946	[M-H]	Naphthalene-1,2-diol	KEGG/Metlin search	C10H8O2	C03012
p762		161.29	24.0622	[M+H]
n117		162.054	1.7646	[M-H]	Lichenin	KEGG search	C6H10O5	C00478
p238		162.067	6.70562	[M+H]	methylcinnamate	PLANTCYC search	C10H10O2	CPD-6421
p239		162.124	11.2977	[M+H]	(3R,7R)-1,3,7-Octanetriol	Metlin/HMDB search	C8H18O3	217650118
p241		164.039	11.0827	[M+H]
p242		164.043	1.17165	[M+H]
n118		164.048	2.21401	[M-H]	Phenylpyruvate	KEGG/Metlin search	C9H8O3	C00166
p243		164.067	17.0584	[M+H]	L-Rhamnose	KEGG/Metlin search	C6H12O5	C00507
p1584		164.067	15.469	[M+H]	L-Rhamnose	KEGG/Metlin search	C6H12O5	C00507
p764		164.067	18.1478	[M+H]	L-Rhamnose	KEGG/Metlin search	C6H12O5	C00507
p1471/p244		164.082	4.88529	[M+H]
n1196		164.084	4.86619	[M-H]	p-Cumate	KEGG/Metlin search	C10H12O2	C06578
p765		165.07	18.1582	[M+H]
n119/p246		165.08	1.86221	[M-H]/[M+H]	L-Phenylalanine	In house DB	C9H10NO2	C00079
p247		166.04	1.17451	[M+H]	Isopentenyl phosphate	KEGG/plantcyc search	C5H11O4P	C20345
n120		166.049	1.55126	[M-H]	D-Xylonate	KEGG/Metlin search	C5H10O6	C00502
p248		166.061	2.6122	[M+H]	dihydro-3-coumaric acid	PubChem search	C9H10O3	91
n121		166.064	6.55213	[M-H]	3-(2-Hydroxyphenyl)propanoate	KEGG search	C9H10O3	C01198
n1541		166.064	11.8438	[M-H]	3-(2-Hydroxyphenyl)propanoate	KEGG search	C9H10O3	C01198
p249		166.081	1.86452	[M+H]
p250		166.098	4.03572	[M+H]
p251		166.098	10.5368	[M+H]
p253/p766		166.985	14.3026	[M+H]
n122		166.987	14.3373	[M-H]
n123		167.049	21.2187	[M-H]
p1632/p254		168.041	3.94053	[M+H]	Homogentisate	KEGG/plantcyc/HMDB search	C8H8O4	C00544
n124		168.079	6.64365	[M-H]	N-Trimethyl-2-aminoethylphosphonate	KEGG search	C5H15NO3P	C06459
p255		168.114	10.0221	[M+H]	(1R)-trans-chrysanthemate	PLANTCYC search	C10H15O2	CPD-13662
p256		169.072	1.54074	[M+H]	Pyridoxine	KEGG/metlin/HMDB search	C8H11NO3	C00314
p768		169.087	18.8062	[M+H]
p257		170.141	13.0886	[M+H]
p1633		170.141	12.3897	[M+H]
p770		171.124	1.46076	[M+H]	Gabapentin	PubChem/Metlin/Massbank/HMDB search	C9H17NO2	EA256108
p1017		171.161	17.4572	[M+H]
n126		172.038	1.70061	[M-H]	3-Dehydroshikimate	KEGG/Metlin search	C7H8O5	C02637
n127/n128		172.111	14.7649	[M-H]	9-Oxononanoic acid	KEGG/Metlin search	C9H16O3	C16322
n1820		172.147	19.4849	[M-H]	Decanoic acid	KEGG/Metlin search	C10H20O2	C01571
p771		173.177	12.5729	[M+H]	2-(dibutylamino)ethanol	PubChem search	C10H23NO	7621
p772		173.887	1.34833	[M+H]	Potassium dibasic phosphate	KEGG search	K2HPO4	C13197
n129		174.017	1.73316	[M-H]	cis-Aconitate	KEGG/Metlin search	C6H6O6	C00417
n130		174.054	1.47732	[M-H]	Shikimic acid	In house DB	C7H9O5	C00493
p262		174.111	1.43192	[M+H]	L-Arginine	KEGG/Plantcyc/PubChem/Metlin/Massbank/HMDB search	C6H14N4O2	C00062
n131		175.057	1.61735	[M-H]	Guanidinosuccinic Acid	Metlin search	C5H9N3O4	C03139
p265		175.114	1.41864	[M+H]
n132		176.033	1.43306	[M-H]	Ascorbic acid	In house DB	C6H7O6	C00072
p266		176.046	13.5742	[M+H]	N-Carbamoyl-L-aspartic acid	Metlin search	C5H8N2O5	C00438
n133		176.069	3.10518	[M-H]
n134		177.036	1.43452	[M-H]
p774		178.055	13.1445	[M+H]
p267		178.055	13.9044	[M+H]
p268		178.098	17.279	[M+H]
p269		179.093	3.19205	[M+H]	L-Homophenylalanine	Metlin search	C10H13NO2	C17235
p775		180.04	3.01282	[M+H]	trans-Caffeic acid	In house DB	C9H9O4	C01197
n136		180.064	1.41355	[M-H]	D-(+)-Sorbose	In house DB	C6H11O6	C00764
p776		180.077	11.7577	[M+H]	Coniferyl alcohol	KEGG/plantcyc/Metlin search	C10H12O3	C00590
n1202		181.067	3.70911	[M-H]
p272		181.073	1.62417	[M+H]	L-Tyrosine	KEGG/Plantcyc/Metlin/HMDB search	C9H11NO3	C00082
p275		182.04	4.86373	[M+H]
p276		183.038	1.17044	[M+H]
n2018		184.015	1.45808	[M-H]	L-3,4-Dihydroxybutan-2-one 4-phosphate	KEGG search	C4H9O6P	C15556
p277		184.024	1.38569	[M+H]
p278		184.039	1.16917	[M+H]	3-O-Methylgallate	Metlin search	C8H8O5	C05616
p280		185.035	1.17129	[M+H]
p281		185.987	28.8324	[M+H]
n1203		185.994	1.67537	[M-H]	3-Phospho-D-glycerate	KEGG search	C3H7O7P	C00197
n1204		186.017	3.36223	[M-H]	3-Carboxy-cis,cis-muconate	KEGG/Metlin search	C7H6O6	C01163
p282		186.118	15.071	[M+H]
p283		187.062	2.37855	[M+H]	indoleacrylate	PLANTCYC search	C11H9N1O2	CPD-11578
p285		188.065	2.38496	[M+H]
p1766/p287		188.118	4.65127	[M+H]
p288		188.126	1.41971	[M+H]	Homoarginine	KEGG/Plantcyc/Metlin/Massbank/HMDB search	C7H16N4O2	C01924
p1022		188.14	12.2694	[M+H]
p1913/p780		188.538	6.9562	[M+H]
p1823/p1023		189.534	8.72221	[M+H]
n1205/n140/n2622		189.959	14.732	[M-H]	2,4-Dichlorobenzoate	KEGG/Metlin search	C7H4Cl2O2	C06670
n1207		190.049	1.83614	[M-H]	3-Dehydroquinate	KEGG search	C7H10O6	C00944
n3407/n1208		190.064	6.99582	[M-H]	7-Ethoxycoumarin	KEGG/meltin search	C11H10O3	C11052
p289		190.134	12.2146	[M+H]
n142		192.028	1.57538	[M-H]	Citrate	KEGG/Metlin search	C6H8O7	C00158
n1549/n2800		192.042	1.49179	[M-H]
n143		192.049	1.7202	[M-H]
n2842		192.052	1.48936	[M-H]
n1823		192.054	1.86921	[M-H]
n1209		192.054	2.66137	[M-H]
n144		192.064	1.39587	[M-H]	Quinic acid	In house DB	C7H11O6	C00296
n1210		192.075	2.17414	[M-H]
p291		192.077	6.75226	[M+H]	Carpacin	Metlin search	C11H12O3	C10435
n2019		192.079	1.62485	[M-H]	Carpacin	KEGG/Metlin search	C11H12O3	C10435
n145/p290		192.084	4.06436	[M-H]/[M+H]
n2020/n2464		192.091	1.49517	[M-H]	Acanthicifoline	KEGG/Metlin search	C10H12N2O2	C09907
n2151/n146		192.102	1.53238	[M-H]
n148		193.067	1.39587	[M-H]
p782		193.109	28.7666	[M+H]
p783		194.056	2.57607	[M+H]	5-hydroxy-coniferaldehyde	PLANTCYC search	C10H10O4
n151		194.058	4.22549	[M-H]	Scytalone	KEGG search	C10H10O4	C00779
n152		194.068	1.41506	[M-H]	aminohippuric acid	Metlin search	C9H10N2O3
n1214		194.108	16.2769	[M-H]	Pilocarpidine	Metlin search	C10H14N2O2	C17964
n1825		194.108	15.7743	[M-H]	Pilocarpidine	Metlin search	C10H14N2O2	C17964
n1826		195.954	1.66454	[M-H]
n153		196.059	1.55405	[M-H]	D-Gluconic acid	KEGG search	C6H12O7	C00257
p785		196.072	3.01467	[M+H]	2,3-Dihydroxy-p-cumate	KEGG search	C10H12O4	C06580
n154		196.074	11.8748	[M-H]	2,3-Dihydroxy-p-cumate	KEGG/Metlin search	C10H12O4	C06580
p1883/p786		197.045	6.12917	[M+H]	2-Amino-5-phosphopentanoic acid	KEGG search	C5H12NO5P	C13734
p1333		197.103	1.48742	[M+H]
p296		199.193	19.7188	[M+H]	Dodecanamide	KEGG/Metlin search	C12H25NO	C13831
n155		199.984	28.8081	[M-H]
n1216		200.105	11.435	[M-H]
n156		200.179	21.5451	[M-H]	Dodecanoic acid	KEGG search	C12H24O2	C02679
p1155		200.195	19.7242	[M+H]
p789		201.208	14.7231	[M+H]
n157		202.033	1.1581	[M-H]
p298		202.04	1.16918	[M+H]
n1217		202.064	6.97118	[M-H]
p790		202.155	12.6863	[M+H]
p299		202.555	1.36998	[M+H]
p1029		203.046	1.57572	[M+H]
n159		204.031	1.1588	[M-H]
n1218		204.064	1.78115	[M-H]	3-O-Ethyl-L-ascorbic acid	KEGG/Metlin search	C8H12O6	C18342
p301		204.097	2.37611	[M+H]	Tryptophan	In house DB	C11H13N2O2	C00078
p302		205.039	6.07883	[M+H]
p303		205.039	6.26004	[M+H]
p304		205.1	2.37973	[M+H]
n1219		206.043	1.7358	[M-H]	Lipoate	KEGG/Metlin search	C8H14O2S2	C00725
p1336/p306		206.092	11.6898	[M+H]
p307		206.13	5.38647	[M+H]
p308		206.15	12.2556	[M+H]
n161		206.168	21.3764	[M-H]
p309		207.132	5.35641	[M+H]
n162		208.059	1.57526	[M-H]	Dihydrolipoate	KEGG search	C8H16O2S2	C02147
p310		208.145	12.2607	[M+H]	3-hydroxy-9-apo-&delta	PLANTCYC search	C13H20O2	CPD-7199
p311		208.193	12.7619	[M+H]
n164		210.03	1.41635	[M-H]	3-propylphosphoenolpyruvate	PLANTCYC search	C6H8O6P1	CPD0-1554
n2022		210.126	14.7439	[M-H]	(-)-Jasmonic acid	In house DB	C12H17O3	C08491
p312		210.16	12.3264	[M+H]	Linalyl propionate	HMDB search	C13H22O2	HMDB30425
n165/n166		211.034	1.5163	[M-H]
n167		211.13	17.8701	[M-H]
n169		212.027	1.41675	[M-H]
p313		212.066	1.59685	[M+H]
n170/n3573		213.031	1.48515	[M-H]
p1160		213.244	16.9899	[M+H]
p798		214.149	17.3763	[M+H]
n2378		214.194	22.191	[M-H]	2-methyl lauric acid	Metlin search	C13H26O2	7613209
p1031		215.187	12.8926	[M+H]	12-amino-dodecanoic acid	Metlin search	C12H25NO2
n171		216.041	1.42246	[M-H]	2-C-Methyl-D-erythritol 4-phosphate	KEGG/Metlin search	C5H13O7P	C11434
p799		216.171	14.4578	[M+H]
p317		217.203	12.593	[M+H]
p318		217.936	1.29142	[M+H]
p320		218.093	11.1266	[M+H]	Dihydroeuparin	KEGG search	C13H14O3	C08744
p321		218.206	12.5897	[M+H]
p1032		218.556	15.4661	[M+H]
p1033		219.103	20.3718	[M+H]	N-Phenyl-1-naphthylamine	KEGG/Metlin/Massbank/HMDB search	C16H13N	C14405
p323		219.117	1.94031	[M+H]	Pantothenate	KEGG/Metlin search	C9H17NO5	C00864
n2466		220.114	13.4016	[M-H]
p324		221.104	28.9846	[M+H]	Metaxalone	KEGG/Metlin/HMDB search	C12H15NO3	C07934
n176		224.028	28.8502	[M-H]
n1224		224.037	22.9931	[M-H]
n178		224.054	1.57317	[M-H]
p1956		224.063	1.19209	[M+H]
p1679/p327		224.139	5.38149	[M+H]	methyl jasmonate	PLANTCYC/Metlin search	C13H20O3	CPD1F-2
p328		224.187	16.3935	[M+H]	L-(+)-Anaferine	KEGG/Metlin search	C13H24N2O	C06183
n179		225.032	28.8502	[M-H]
p1034/p2148		225.545	6.166	[M+H]
n1226		226.07	11.3745	[M-H]	5-Acetylamino-6-formylamino-3-methyluracil	KEGG/Metlinsearch	C8H10N4O4	C16365
p329		226.156	11.3432	[M+H]	Methyl dihydrojasmonate	HMDB search	C13H22O3	HMDB31740
n1556		226.169	17.5643	[M-H]	1,8-Diazacyclotetradecane-2,9-dione	KEGG/Metlin search	C12H22N2O2	C04277
n181		226.194	22.1387	[M-H]	Myristoleic acid	KEGG/Metlin search	C14H26O2	C08322
p1035		227.056	7.74753	[M+H]
n182		228.041	1.41833	[M-H]	(R)-5-Phosphomevalonate	KEGG/Metlin search	C6H13O7P	C01107
p331		228.134	7.58534	[M+H]
n183		228.21	23.3499	[M-H]	Tetradecanoic acid	KEGG/Metlin search	C14H28O2	C06424
p334		229.239	16.2955	[M+H]	dodecyldimethylamine oxide	PubChem search	C14H31NO	15433
p335		230.017	1.51891	[M+H]	D-Ribose 5-phosphate	KEGG/Metlin/HMDB search	C5H11O8P	C00117
n1557		230.038	1.65502	[M-H]
n184		230.056	1.45171	[M-H]
p805		230.242	16.2334	[M+H]
p336		231.087	13.5325	[M+H]
n185		231.999	1.62907	[M-H]
n1558		232.053	1.39899	[M-H]
p1683		232.072	11.4006	[M+H]
p2133/p337		232.582	5.37216	[M+H]
n1559		233.077	18.3372	[M-H]
p1037		233.91	1.29779	[M+H]
n187		234.075	1.48331	[M-H]	(R)-(Homo)3-citrate	KEGG search	C9H14O7	C16598
p340		234.16	20.1298	[M+H]	artemisinate	PLANTCYC search	C15H21O2	CPD-13248
n188		234.163	20.1127	[M-H]	Bakkenolide A	KEGG/Metlin search	C15H22O2	C09350
p806/p1993		235.042	7.6693	[M+H]
n1230		235.078	1.95633	[M-H]
p341		235.096	1.74656	[M+H]
n189		235.166	20.1123	[M-H]
n190		235.984	29.9747	[M-H]
p807		236.103	11.074	[M+H]
n191		237.086	14.2321	[M-H]
n193		237.979	29.9685	[M-H]
n194		238.07	1.66571	[M-H]	3-Deoxy-D-manno-octulosonate	KEGG/Metlin search	C8H14O8	C01187
p2243/p342		238.103	1.67481	[M+H]
p344		238.239	15.1764	[M+H]
p1038		239.073	13.5257	[M+H]
n1231		239.08	17.9155	[M-H]
n195		240.002	28.9299	[M-H]
n196		240.067	16.3869	[M-H]
n1232		240.068	23.036	[M-H]
n1561		240.085	2.57964	[M-H]
n1560		240.085	1.69804	[M-H]
n198		240.167	18.2357	[M-H]
p346		240.172	18.246	[M+H]
n3409/n1830		240.21	23.0022	[M-H]	2-pentadecenoic acid	Metlin search	C15H28O2
n199		241.067	16.4009	[M-H]
n1233		242.064	16.3982	[M-H]
n1833		242.065	22.9916	[M-H]
n202		242.226	24.1397	[M-H]	Pentadecanoic acid	KEGG search	C15H30O2	C16537
p809		243.058	1.18632	[M+H]
p1040		243.087	13.1822	[M+H]	Cytidine	Metlin search	C9H13N3O5	C00475
p1165		243.182	19.9567	[M+H]
n203		243.184	15.1464	[M-H]
p349		243.218	14.9839	[M+H]	2-amino-tetradecanoic acid	Metlin search	C14H29NO2
p350		243.254	16.7009	[M+H]
n206		244.168	16.6213	[M-H]
p351		245.235	14.6743	[M+H]
n207		246.051	1.64785	[M-H]	Glycerophosphoglycerol	KEGG/Metlin search	C6H15O8P	C03274
n1237		246.09	3.25132	[M-H]	(-)-Columbianetin	KEGG/Metlin search	C14H14O4	C09210
p352		246.124	11.418	[M+H]	lacinilene C	PLANTCYC search	C15H18O3	CPD-9754
p353		246.238	14.6747	[M+H]
p810		246.587	18.2061	[M+H]
p811		247.24	14.6598	[M+H]
p354		248.149	28.8297	[M+H]	Pindolol	Metlin search	C14H20N2O2	C07445
n210		248.179	20.1061	[M-H]	4,7,10,13-hexadecatetraenoic acid	Metlin search	C16H24O2
p813		249.152	28.8189	[M+H]
n1239		250.069	2.81173	[M-H]
p814		250.082	11.3949	[M+H]	Citrinin	KEGG/Melin search	C13H14O5	C16765
p1261		250.155	12.6917	[M+H]
n212		250.158	18.3697	[M-H]
p1042		251.073	13.1619	[M+H]
n213		251.153	21.4205	[M-H]
p1043		251.6	13.5718	[M+H]
p355		252	1.35907	[M+H]
p356		252.098	15.4711	[M+H]	Anatoxin a(s)	KEGG/PubChem search	C7H17N4O4P	C19998
n3069		252.21	22.6001	[M-H]	Hydnocarpic acid	KEGG/Metlin search	C16H28O2	C16795
n215		254.101	1.34887	[M-H]	3-beta-D-Galactosyl-sn-glycerol	KEGG/Metlin search	C9H18O8	C05401
n216		254.226	23.7777	[M-H]	(9Z)-Hexadecenoic acid	KEGG/Metlin search	C16H30O2	C08362
p357		254.235	19.7981	[M+H]
n217		255.104	1.79092	[M-H]
n2159		255.229	23.7805	[M-H]
p358		255.238	19.7961	[M+H]
p359		255.255	16.7981	[M+H]
p816		255.256	23.7293	[M+H]
p361		256.129	5.58283	[M+H]
p817		256.129	3.6406	[M+H]
n218		256.241	24.9167	[M-H]
p818		257.234	20.6958	[M+H]
n219		257.245	24.9045	[M-H]
p1591/p1484		257.27	18.5857	[M+H]
p363		257.27	17.7662	[M+H]
p366		259.249	15.4782	[M+H]
p367		259.586	13.6044	[M+H]
p1045		260.028	1.71824	[M+H]	D-Fructose 6-phosphate	KEGG/Massbank/HMDB search	C6H13O9P	C00085
n221		260.03	1.678	[M-H]	D-Fructose 6-phosphate	KEGG search	C6H13O9P	C00085
p368		260.085	1.49012	[M+H]
n1562		260.668	3.59474	[M-H]
n2626		260.669	4.10099	[M-H]
p369		261.229	12.87	[M+H]
n1563		262.015	2.30504	[M-H]	Homovanillic acid sulfate	HMDB search	C9H10O7S	HMDB11719
p370		262.111	3.07081	[M+H]
n1564		262.104	3.06666	[M+H]
p821		262.119	18.1603	[M+H]
p371		262.232	12.8695	[M+H]
p1046		263.6	13.1515	[M+H]
p372/p2244		264.122	1.46279	[M+H]
p373		264.134	11.4161	[M+H]
p1264		264.244	23.9537	[M+H]	17-OCTADECEN-14-YN-1-OL	PubChem/Metlin search	C18H32O	28963
p2085		266.077	11.7274	[M+H]
p1048		266.077	11.9868	[M+H]
p374		266.113	17.0615	[M+H]
p1342		266.15	13.0775	[M+H]
n225		266.156	25.905	[M-H]
n2264		266.189	21.3836	[M-H]
p823		267.069	6.66067	[M+H]
p375		267.095	1.75315	[M+H]	Adenosine	KEGG/HMDB search	C10H13N5O4	C00212
p376		267.975	1.36183	[M+H]
p377		267.991	28.8325	[M+H]
n226		268.117	1.48882	[M-H]
n1836		268.152	26.0217	[M-H]
n227		268.241	24.5067	[M-H]
p378		269.972	1.36094	[M+H]
n230		270.111	3.96979	[M-H]
p379		270.212	21.4306	[M+H]
n2024		270.221	21.4044	[M-H]	16-Oxo-palmitate	KEGG search	C16H30O3	C19614
n231		270.221	20.0994	[M-H]	16-Oxo-palmitate	KEGG/Metlin search	C16H30O3	C19614
n1242		270.257	25.4688	[M-H]	Methyl palmitate	KEGG/Metlin search	C17H34O2	C16995
p824		271.225	28.7441	[M+H]	16-Hydroxy hexadecanoic acid	HMDB search	C16H31O3	HMDB06294
p381		271.25	16.5913	[M+H]
n233		272.03	1.61317	[M-H]
p382		272.075	11.011	[M+H]	Naringenin	KEGG/Metlin search	C15H12O5	C00509
p1167		272.067	11.6732	[M+H]	Naringenin	KEGG/Metlin search	C15H12O5	C00509
n1837		272.069	10.9967	[M-H]	Naringenin	KEGG search	C15H12O5	C00509
n234		272.069	12.292	[M-H]	Naringenin	KEGG search	C15H12O5	C00509
p825/p2289		272.197	13.4628	[M+H]	Pentadecanedioic acid	Metlin search	C15H28O4
n3161		272.236	20.7583	[M-H]	16-Hydroxypalmitate	KEGG/Metlin search	C16H32O3	C18218
n2382		272.236	20.1942	[M-H]	16-Hydroxypalmitate	KEGG/Metlin search	C16H32O3	C18218
p2332/p1168		273.069	4.7714	[M+H]
p826		273.07	11.004	[M+H]	7-Hydroxycaffeine nitrate	PubChem search	C8H11N5O6	64133
p1052		273.201	16.1911	[M+H]
p383		273.266	16.207	[M+H]	Hexadecasphinganine	KEGG search	C16H35NO2	C13915
p384		274.044	1.46349	[M+H]	1-Deoxy-D-altro-heptulose 7-phosphate	KEGG search	C7H15O9P	C04359
p829		274.082	12.6719	[M+H]	(3R)-3-(2,4-dihydroxyphenyl)-3,4-dihydro-2H-1-benzopyran-4,7-diol	PLANTCYC search	C15H14O5	CPD-14740
n1567		274.084	12.5903	[M-H]	Phloretin	KEGG search	C15H14O5	C00774
n1244		274.084	5.39884	[M-H]	Phloretin	KEGG/Metlin search	C15H14O5	C00774
p385		274.269	16.2066	[M+H]	Isodigeranyl	Metlin search	C20H34	5981306
p386		275.271	16.2005	[M+H]
p1056		276.023	1.51048	[M+H]	6-Phospho-D-gluconate	KEGG/Plantcyc/Pubchem/Metlin/Massbank/HMDB search	C6H13O10P	C00345
p387		276.06	1.434	[M+H]
n1245		278.041	1.65079	[M-H]
p388		278.046	1.7619	[M+H]
p389		278.073	1.44269	[M+H]
p390		278.15	21.0909	[M+H]	4-prenylphlorisovalerophenone	PLANTCYC search	C16H21O4	CPD-7109
n239		278.189	19.1437	[M-H]	6-Paradol	KEGG search	C17H26O3	C10482
n1839		278.226	23.1466	[M-H]	(6Z,9Z,12Z)-Octadecatrienoic acid	KEGG/Metlin search	C18H30O2	C06426
p391		279.256	22.7424	[M+H]	linoleamide	PubChem/Metlin search	C18H33NO	3930
p830/p1646/p1887		279.53	9.266	[M+H]
p1348		280.076	11.2737	[M+H]
n240		280.095	6.97651	[M-H]
n1246		280.116	1.95271	[M-H]
p831		280.129	18.1518	[M+H]	8'-hydroxyabscisate	PLANTCYC search	C15H19O5	CPD-7234
n3393/n241		280.172	27.8936	[M-H]
n242		280.241	24.0985	[M-H]	Linoleate	KEGG/Metlin search	C18H32O2	C01595
p392		280.259	22.7427	[M+H]
p834		281.213	24.1783	[M+H]
p394		281.272	23.9586	[M+H]	oleamide	PLANTCYC/Pubchem/Metlin/HMDB search	C18H35N1O1	CPD6666-1
n244		281.987	28.8357	[M-H]
p836		282.084	1.94187	[M+H]
n245		282.257	25.1736	[M-H]	(9Z)-Octadecenoic acid	KEGG/Metlin search	C18H34O2	C00712
p395		282.275	23.9591	[M+H]
p1351/n2383		283.068	2.60407	[M+H]
p1171		283.277	23.96	[M+H]
p396		283.287	25.4855	[M+H]	Octadecanamide	KEGG/HMDB search	C18H37NO	C13846
n247		284.036	1.19754	[M-H]
n248		284.103	2.82827	[M-H]
p1420		284.124	9.61232	[M+H]
p1057		284.124	17.0505	[M+H]	2-Phenylethyl beta-D-glucopyranoside	Metlin/Massbank/HMDB search	C14H20O6	18997541
n1570		284.126	10.573	[M-H]	2-Phenylethyl beta-D-glucopyranoside	Metlin/Massbank/HMDB search	C14H20O6	18997541
n250		284.21	16.372	[M-H]
n251		284.272	26.7302	[M-H]	Octadecanoic acid	KEGG search	C18H36O2	C01530
n252		285.04	11.91	[M-H]	Riccionidin A	KEGG search	C15H9O6	C08728
p397		285.301	17.6299	[M+H]
p838		285.302	19.2013	[M+H]
p398		286.046	11.9208	[M+H]	Luteolin	KEGG/Metlin/HMDB search	C15H10O6	C01514
p839		286.061	1.58904	[M+H]
n2534		286.279	26.7278	[M-H]
n1571		287.193	19.0182	[M-H]
p400		287.244	18.4952	[M+H]	Prosopinine	Metlin search	C16H33NO3	C10167
p1547/p401		287.281	16.8773	[M+H]
p403/p402		287.516	9.30135	[M+H]
p2061/p841		287.582	6.61354	[M+H]
p1059		288.059	1.73617	[M+H]	Orotidine	Metlin search	C10H12N2O8	314501
p404		288.061	5.93443	[M+H]	naringenin dibenzoylmethane tautomer	PLANTCYC search	C15H12O6	CPD-12655
p405/n1249		288.062	12.4166	[M+H]	Dihydrokaempferol	KEGG/Metlin search	C15H12O6	C00974
n255		288.231	23.3461	[M-H]	10,16-Dihydroxyhexadecanoic acid	KEGG search	C16H32O4	C08285
p406		288.284	16.9736	[M+H]
p408		289.261	14.8006	[M+H]
n257		290.041	1.60519	[M-H]	Sedoheptulose 7-phosphate	KEGG search	C7H15O10P	C05382
p409		290.086	3.24703	[M+H]	(-)-epicatechin	PLANTCYC/Pubchem/Metlin/Massbank/HMDB search	C15H14O6	CPD-7630
p410		290.264	14.7999	[M+H]	Geranylgeraniol	Metlin search	C20H34O	C09094
n259		291.044	1.62123	[M-H]
n260		291.083	3.24995	[M-H]
p411		291.089	3.25034	[M+H]
p413		292.129	11.8467	[M+H]
n262		292.189	13.5273	[M-H]
p414		292.195	13.526	[M+H]
n264/n265		294.095	12.0211	[M-H]
p844		294.101	13.5064	[M+H]	Tuliposide B	KEGG/Metlin search	C11H18O9	C08570
p845		294.109	18.1437	[M+H]
n1845		294.132	3.11303	[M-H]
n266		294.132	2.08501	[M-H]
n267		294.184	17.2734	[M-H]	Phytuberin	KEGG search	C17H26O4	C09709
p1594		295.249	20.2118	[M+H]
n268		296.111	1.74474	[M-H]
n269		296.148	2.77289	[M-H]
n270		296.236	21.5641	[M-H]	(9Z,12Z)-(8R)-Hydroxyoctadeca-9,12-dienoic acid	KEGG search	C18H32O3	C08318
n3070		296.272	26.0465	[M-H]
p1596		297.087	2.77548	[M+H]
n1252		298.082	3.01478	[M-H]
n272		298.106	6.97362	[M-H]
p419		298.126	4.72953	[M+H]
p1780		298.126	4.85314	[M+H]
n1253		298.127	2.25758	[M-H]
n273		298.127	1.81495	[M-H]
p846		298.141	18.1518	[M+H]
n2165		298.161	25.9052	[M-H]
n274		298.161	25.6486	[M-H]
n275		298.252	21.0414	[M-H]	2-Oxooctadecanoic acid	KEGG/Merlin search	C18H34O3	C00869
n1846		298.252	20.6176	[M-H]
p847		299.143	18.1518	[M+H]
p421		299.28	18.0802	[M+H]	Sphingosine	KEGG/HMDB search	C18H37NO2	C00319
n276		300.01	1.22048	[M-H]
n1576		300.085	5.74378	[M-H]	Salicylic acid beta-D-glucoside	Metlin search	C13H16O8
n1575		300.085	2.76388	[M-H]	Salicylic acid beta-D-glucoside	Metlin search	C13H16O8
n1577		300.098	3.88839	[M-H]
p848		300.134	11.6386	[M+H]
n1578		300.169	17.2987	[M-H]
n2703		300.169	17.9582	[M-H]
n278		300.188	18.2323	[M-H]
n279		300.21	21.7099	[M-H]
n280		300.267	21.5346	[M-H]
n281		301.035	11.0726	[M-H]
p1958/n2802		301.094	13.8037	[M+H]	Citrusinine I	Metlin search	C16H15NO5	86680322
n2027		301.117	2.61627	[M-H]
p1175		301.122	2.63628	[M+H]
p2088/p2017		301.15	9.13832	[M+H]
p1176		301.15	8.781	[M+H]
n1847		301.213	21.7082	[M-H]
p423		301.297	17.6717	[M+H]	Sphinganine	KEGG/Plantcyc/HMDB search	C18H39NO2	C00836
p424		302.04	11.101	[M+H]	Quercetin	KEGG/Metlin/HMDB search	C15H10O7	C00389
p849		302.075	1.91778	[M+H]
n1580		302.174	21.18	[M-H]	Tributyrin	KEGG/Metlin search	C15H26O6	C13870
n2472/n1256		302.184	10.0217	[M-H]
n2898		302.247	24.3482	[M-H]
p426		302.3	17.6684	[M+H]
n284		303.096	1.60482	[M-H]	Gynocardin	KEGG/Metlin search	C12H17NO8	C08331
p427		303.303	17.6668	[M+H]
p850		304.056	10.884	[M+H]	Taxifolin	KEGG/Pubchem/Massbank search	C15H12O7	C01617
n1581		304.059	12.3691	[M-H]	Taxifolin	KEGG/Metlin search	C15H12O7	C01617
n2388/n2269		304.095	8.19505	[M-H]	beta-Cotonefuran	KEGG search	C16H16O6	C08740
n286		304.095	6.3612	[M-H]
p428		305.255	13.0742	[M+H]
n287		306.031	28.8487	[M-H]
p429		306.081	2.00468	[M+H]	epigallocatechin	PLANTCYC/Pubchem/Metlin/Massbank/HMDB search	C15H14O7	CPD-10411
n1849		306.204	14.3121	[M-H]
n289		306.224	21.8133	[M-H]
p1063		306.258	13.0763	[M+H]
p431		307.077	2.0099	[M+H]
p432		307.083	1.65034	[M+H]	Glutathione	KEGG/Plantcyc/Pubchem/Massbank/HMDB search	C10H17N3O6S	C00051
p1598		307.543	12.1436	[M+H]
n2847		308.147	3.46444	[M-H]
n290		308.147	2.89074	[M-H]
p851/p1178		308.181	8.96563	[M+H]
n3167		308.197	22.1471	[M-H]
n3071		308.272	25.5845	[M-H]	Sclareol	KEGG search	C20H36O2	C09183
n293		309.244	16.1733	[M-H]	Palustrine	KEGG/Metlin search	C17H31N3O2	C10608
p434		309.303	25.6235	[M+H]
n294		310.054	1.47472	[M-H]
n296		310.126	1.83122	[M+H]
n297		310.163	5.87218	[M-H]
n298		310.182	27.7886	[M-H]
n299		310.213	23.3422	[M-H]
n2168		310.288	26.9869	[M-H]	Phytenoic Acid	Metlin search	C20H38O2
p1421/p853		311.317	19.6431	[M+H]	N,N-Dimethyloctadecanamide	PubChem search	C20H41NO	19765
p854		312.134	11.2596	[M+H]
n300		312.177	27.7576	[M-H]
n1850		312.177	28.8061	[M-H]
n3394		312.177	29.0407	[M-H]
n301		312.194	18.5042	[M-H]
n3321/n2169		312.304	22.9013	[M-H]
p1491		313.332	19.0137	[M+H]
n1258		314.087	19.1641	[M-H]
n1259		314.1	3.9968	[M-H]
n1582		314.137	11.6255	[M-H]
n3072		314.247	23.781	[M-H]	(9Z)-(7S,8S)-Dihydroxyoctadecenoic acid	KEGG search	C18H34O4	C07355
n1260		315.051	12.1181	[M-H]	Rhamnetin	In house DB	C16H11O7	C10176
p435		315.13	7.00741	[M+H]
p855		315.275	20.5106	[M+H]	Dehydrophytosphingosine	Metlin/HMDB search	C18H37NO3	HMDB38057
p436		315.312	18.413	[M+H]	3-O-Methylquercetin	KEGG/Metlin search	C16H12O7	C04443
p437		316.056	12.0532	[M+H]	2,5-dihydroxybenzoate 5-O-&beta	PLANTCYC search	C13H15O9	CPD-12665
n1584		316.08	1.86197	[M-H]
n1262		316.116	3.27464	[M-H]
p439		316.131	4.83648	[M+H]	Sorgolactone	KEGG search	C18H20O5	C09186
p856		316.15	3.28343	[M+H]
n1263		316.189	13.1491	[M-H]
n306		316.189	16.4599	[M-H]
p857		316.194	13.1587	[M+H]
n1585		316.262	24.9257	[M-H]	(9R,10R)-Dihydroxyoctadecanoic acid	KEGG search	C18H36O4	C08314
n307		316.262	19.2812	[M-H]	(9R,10R)-Dihydroxyoctadecanoic acid	KEGG search	C18H36O4	C08314
n308		317.03	11.1696	[M-H]
p440		317.133	4.82039	[M+H]
p441		317.292	16.2987	[M+H]	Phytosphingosine	KEGG/Plantcyc/Metlin/HMDB search	C18H39NO3	C12144
p1422/p442		318.036	9.4356	[M+H]	Myricetin	Plantcyc/MASSBANK/HMDB search	C15H10O8	OUF00360
n309		318.038	12.4001	[M-H]	Gossypetin	KEGG search	C15H10O8	C04109
n1853		318.063	1.65276	[M-H]
p858		318.07	1.81571	[M+H]
p443		318.295	16.3	[M+H]
n310		319.019	18.4724	[M-H]
p444		319.298	16.3102	[M+H]
p445		320.051	4.01437	[M+H]
n311	yes	320.053	5.69028	[M-H]	Dihydromyricetin	KEGG search	C15H12O8	C02906
p860		320.087	3.3406	[M+H]
n312		320.09	10.5865	[M-H]	4-Coumaroylshikimate	KEGG/Metlin search	C16H16O7	C02947
n2029		320.09	3.37155	[M-H]	4-Coumaroylshikimate	KEGG/Metlin search	C16H16O7	C02947
n313		320.103	8.72473	[M-H]
n2170		320.122	2.61174	[M-H]	Mugineic acid	KEGG search	C12H20N2O8	C15500
n314		320.123	1.80934	[M-H]	Mugineic acid	KEGG/Metlin search	C12H20N2O8	C15500
n3193		320.126	3.69382	[M-H]
n2634		320.147	4.87172	[M-H]
n315		320.236	18.3749	[M-H]	(15S)-15-Hydroxy-5,8,11-cis-13-trans-eicosatetraenoate	KEGG/Metlin search	C20H32O3	C04742
p446		320.307	27.8615	[M+H]
n1586		321.057	5.5243	[M-H]
n1587		321.107	1.73763	[M-H]
n317		322.005	28.9126	[M-H]
n1265		322.036	2.54937	[M-H]
n1266		322.1	8.68658	[M-H]
n319		322.127	3.06957	[M-H]
n320		322.163	5.1031	[M-H]	Butyl (S)-3-hydroxybutyrate glucoside	Metlin/HMDB search	C14H26O8	HMDB31694
n3074		322.213	22.9904	[M-H]	Rapanone	Metlin search	C19H30O4	C10399
n1857		322.219	26.9713	[M-H]	Rapanone	Metlin search	C19H30O4	C10399
p1738		324.103	1.90996	[M+H]
p448		324.103	2.40922	[M+H]
n321		324.142	3.86627	[M-H]
n322		324.198	23.3481	[M-H]
n323/n2805		326.056	3.25503	[M-H]
n324		326.086	1.43776	[M-H]
n325		326.1	3.39975	[M-H]	4-O-beta-D-Glucosyl-4-hydroxycinnamate	KEGG search	C15H18O8	C04415
n326		326.135	4.89124	[M+H]	Hinokitiol glucoside	KEGG/Metlin search	C16H22O7	C15451
p450		326.15	11.6607	[M+H]	8-(3,3-Dimethylallyl)spatheliachromene	KEGG search	C20H22O4	C09002
n1267		327.089	1.51631	[M-H]
n327		327.104	3.39772	[M-H]
n1589		327.196	19.6634	[M-H]
p861		327.312	19.5434	[M+H]	3-dehydrosphinganine (C20)	PLANTCYC search	C20H42N1O2	CPD-13610
p1423		327.996	17.6258	[M+H]
n2030		328.053	3.12643	[M-H]	Acid orange 7 (free acid)	MASSBANK/HMDB search	C16H12N2O4S	UF421651
n328		328.101	1.40546	[M-H]	7-Hydroxy-6-methyl-8-ribityl lumazine	KEGG/Metlin search	C12H16N4O7	C05995
n329		328.116	2.61435	[M-H]	Anisatin	KEGG/Metlin search	C15H20O8	C09294
p1067		328.129	4.661	[M+H]	dihydrohomopteroate	PLANTCYC search	C15H15N6O3	CPD0-1251
n330		328.131	11.5602	[M-H]	Decursin	KEGG/Metlin search	C19H20O5	C09258
p1068		328.15	11.845	[M+H]
n331		328.152	7.52252	[M-H]
p451		329.329	19.1453	[M+H]	sphinganine (C20)	PLANTCYC search	C20H44N1O2	CPD-13611
p452		330.072	15.1845	[M+H]	robustaquinone A	PLANTCYC search	C17H13O7	CPD-9615
n332		330.074	15.1817	[M-H]	3,7-Di-O-methylquercetin	KEGG search	C17H14O7	C01265
p453		330.093	2.78079	[M+H]
n333		330.096	1.88018	[M-H]
n334		330.132	4.1457	[M-H]
p454		330.146	11.2612	[M+H]	(+)-5-deoxystrigol	PLANTCYC search	C19H22O5	CPD-14652
n335		330.168	9.94651	[M-H]	8-Epiiridodial glucoside	KEGG/Metlin search	C16H26O7	C11656
n336		330.278	26.7286	[M-H]
p455		330.332	19.1529	[M+H]
n337		331.046	12.1108	[M-H]
n338		331.078	15.1814	[M-H]
n1590		331.099	2.77405	[M-H]
p1070		331.125	1.61755	[M+H]	5'-O-beta-D-Glucosylpyridoxine	KEGG search	C14H21NO8	C03996
n2277		331.135	3.99607	[M-H]	Ciprofloxacin	KEGG/Metlin search	C17H18FN3O3	C05349
p456		331.148	11.2663	[M+H]
p866		331.334	19.068	[M+H]
p457		332.052	11.2853	[M+H]	Corniculatusin	KEGG search	C16H12O8	C04527
n340		332.054	13.6744	[M-H]	Corniculatusin	KEGG search	C16H12O8	C04527
n2032		332.075	1.89482	[M-H]	1-O-Galloyl-beta-D-glucose	KEGG search	C13H16O10	C01158
p458		332.181	11.8305	[M+H]	(2S,3S)-2-Hydroxytridecane-1,2,3-tricarboxylate	KEGG search	C16H28O7	C04655
p459		333.054	11.2758	[M+H]
p460		333.286	14.9019	[M+H]
n342		334.033	5.64112	[M-H]
n2636		334.067	1.65865	[M-H]
n343		334.082	6.98631	[M-H]
n1269		334.108	1.8357	[M-H]
n344		334.142	10.6273	[M-H]
n345		334.163	10.2919	[M-H]
p1071		335.318	22.7082	[M+H]	Pipericine	Metlin search	C22H41NO
p461		335.318	25.9889	[M+H]	Pipericine	Metlin search	C22H41NO
n346		336.079	6.97495	[M-H]	Pterostilbene Phosphate	Metlin search	C16H17O6P	959699219
p867		336.08	1.41606	[M+H]	Pterostilbene Phosphate	Metlin search	C16H17O6P	959699219
n347		336.085	6.06375	[M-H]	Altersolanol A	KEGG search	C16H16O8	C10296
n348		336.142	6.60394	[M-H]
n2638		336.16	17.7936	[M-H]
n2172/n2389		336.179	11.2146	[M-H]
n2704		336.229	23.7735	[M-H]
n349		337.275	17.6072	[M-H]
p462		337.335	27.8775	[M+H]
n350		337.979	28.9401	[M-H]
n351		338.086	1.63485	[M-H]	L-Ascorbic acid-2-glucoside	KEGG search	C12H18O11	C18339
n352		338.101	2.98272	[M-H]	1-Caffeoyl-4-deoxyquinic acid	KEGG search	C16H18O8	C10432
n353		338.14	13.3359	[M-H]	Columbamine	KEGG search	C20H20NO4	C01795
n354		338.158	9.96431	[M-H]
n1593		338.213	23.985	[M-H]
n2475		338.214	22.6536	[M-H]
p463		338.338	27.8744	[M+H]
p464		339.25	10.3896	[M+H]
p1181		339.34	27.8615	[M+H]
n1271		340.101	1.45238	[M-H]
n357		340.174	5.74048	[M-H]
n1595		340.208	23.377	[M-H]
n1272		340.208	22.181	[M-H]
p466/p1691		341.364	20.4021	[M+H]
n360		342.051	2.00706	[M-H]
n361		342.095	3.0412	[M-H]	Caffeic acid 3-glucoside	KEGG/Metlin search	C15H18O9	C10431
n362		342.117	1.33717	[M-H]	Melibiose	In house DB	C12H21O11	C05402
n1597		342.132	5.41755	[M-H]	Coniferin	KEGG/Metlin search	C16H22O8	C00761
n1273		342.147	11.2526	[M-H]	Phaseollidin hydrate	KEGG/Metlin search	C20H22O5	C05229
n2282		342.147	12.9246	[M-H]	Phaseollidin hydrate	KEGG search	C20H22O5	C05229
p467		342.286	16.9068	[M+H]	cocamidopropyl betaine	PubChem search	C19H38N2O3	20280
n1274		343.099	3.04484	[M-H]
p468		343.125	3.4056	[M+H]	N-(1-Deoxy-1-fructosyl)tyrosine	HMDB search	C15H21NO8	HMDB37845
p469		343.163	4.89913	[M+H]
n364		344.045	1.33969	[M-H]
n365		344.111	4.90335	[M-H]
p470		344.128	3.40393	[M+H]
n1275		344.147	8.71118	[M-H]	Dihydroconiferin	Metlin search	C16H24O8	17609062
p472		344.161	11.6594	[M+H]	Malabaricano	Metlin search	C20H24O5	74683162
n366		344.22	18.0268	[M-H]
n367		344.294	26.7322	[M-H]	10,20-Dihydroxyeicosanoic acid	Metlin/HMDB search	C20H40O4	HMDB31923
n368		345.061	12.786	[M-H]
p1926/p473		345.176	3.96881	[M+H]	Murrayacinine	Metlin search	C23H23NO2	53508002
p474		345.324	17.7386	[M+H]
p475		346.067	12.0382	[M+H]	Tomentin	KEGG/Metlin search	C17H14O8	C04581
n369		346.09	2.43794	[M-H]
n370		346.117	11.4975	[M-H]	miraxanthin V	PLANTCYC search	C17H16N2O6	CPD-8659
n372		346.127	4.96459	[M-H]
p477		346.139	6.73388	[M+H]
n373		346.142	4.7112	[M-H]	Gibberellin A3	KEGG/Metlin search	C19H22O6	C01699
n374		346.163	11.0721	[M-H]	Nepetaside	Metlin search	C16H26O8	114076561
p478		346.327	17.7423	[M+H]
n2806		347.185	17.5145	[M-H]
p1072		347.255	2.46864	[M+H]
n376		347.268	18.4909	[M-H]
p869		347.329	17.6789	[M+H]
p479		348.081	1.59344	[M+H]
n1277		348.098	3.60264	[M-H]	Calopogoniumisoflavone B	Metlin search	C21H16O5
n377		348.106	1.43497	[M-H]	Musca-aurin-VII	KEGG search	C15H16N4O6	C08562
p870		348.116	4.8616	[M+H]
n378		348.142	7.99378	[M-H]	Leonuridine	KEGG/Metlin/ search	C15H24O9	C17011
p480		348.155	11.7535	[M+H]	Gibberellin A1	KEGG/Metlin/Massbank/HMDB search	C19H24O6	C00859
n379		348.179	11.6768	[M-H]
n380		349.11	1.5485	[M-H]
p481		349.208	11.8437	[M+H]
p871		349.28	13.2059	[M+H]
n381		349.283	16.4445	[M-H]
n382		350.101	3.24913	[M-H]	3-Feruloyl-1,5-quinolactone	Metlin search	C17H18O8
p872		350.192	3.52566	[M+H]
n383		350.194	12.2893	[M-H]
n384		350.213	23.7787	[M-H]
n2177/n1278		350.231	15.0457	[M-H]
n385		351.104	3.24865	[M-H]
p2063/p482		351.313	23.1497	[M+H]
n1863		352.093	2.67333	[M-H]	Semilicoisoflavone B	Metlin search	C20H16O6
n1279		352.165	13.9207	[M-H]
n386		352.21	14.2757	[M-H]
n387		352.229	24.9251	[M-H]
n1280		353.075	3.27911	[M-H]	2,5-Diamino-6-(5-phospho-D-ribosylamino)pyrimidin-4(3H)-one	KEGG search	C9H16N5O8P	C01304
n1600		353.27	16.2787	[M-H]
p1741/p483		353.327	18.8135	[M+H]
n2393		354.117	1.76242	[M-H]
n389		354.117	1.48943	[M-H]
n390		354.209	28.6385	[M-H]
p485		355.271	28.6636	[M+H]
n391		355.273	20.2163	[M-H]
p486		355.344	19.5222	[M+H]
p1358		356.108	6.34216	[M+H]
p487		356.108	3.19653	[M+H]
n392		356.111	4.23626	[M-H]	Gentiopicrin	KEGG/Metlin search	C16H20O9	C09782
n393		356.147	12.5915	[M-H]	xi-3-Hydroxy-5-phenylpentanoic acid O-beta-D-Glucopyranoside	HMDB search	C17H24O8	HMDB31695
p488		356.347	19.5102	[M+H]
n1868		357.114	4.25152	[M-H]
n394		357.114	6.32951	[M-H]
n395		357.289	19.6728	[M-H]	N-palmitoyl threonine	Metlin search	C20H39NO4
p2043/p489		357.359	20.8707	[M+H]
n396		358.112	1.54087	[M-H]	Cellobionate	KEGG search	C12H22O12	C20888
p874		358.124	3.002	[M+H]	Tarennoside	KEGG search	C16H22O9	C11654
n397		358.127	6.97813	[M-H]	Tarennoside	KEGG search	C16H22O9	C11654
p490		358.14	15.465	[M+H]	(+)-Pinoresinol	KEGG/Plantcyc search	C20H22O6	C05366
n1281		358.162	10.613	[M+H]
n398		358.163	9.18609	[M-H]
n1282		359.13	6.97506	[M-H]
p493		359.14	2.56148	[M+H]
p492		359.14	2.039	[M+H]
n399		360.142	10.9722	[M-H]	7-Deoxyloganate	KEGG/Metlin search	C16H24O9	C11636
n400		360.192	19.1441	[M-H]
p1606		360.213	21.1115	[M+H]	tributyl citrate	PubChem search	C18H32O7	6507
n1284		360.215	13.4454	[M-H]	2-HYDROXY-1,2,3-PROPANETRICARBOXYLIC ACIDTRIBUTYL ESTER	MASSBANK search	C18H32O7	JP001728
n1285		361.101	6.93577	[M-H]
n401		361.138	4.15812	[M-H]	De-O-methylsimmondsin	Metlin/HMDB search	C15H23NO9	HMDB41208
p495		361.232	28.8309	[M+H]
p496		361.319	16.3855	[M+H]
n402		362.077	2.21399	[M-H]	1,5-Dihydroxy-4,8-bis(hydroxy(hydroxymethyl)amino)anthraquinone	PubChem search	C16H14N2O8	105359
n403		362.114	4.89193	[M-H]	Isochamanetin	Metlin search		C22H18O5
n404		362.158	11.4996	[M-H]
p497		362.171	11.6573	[M+H]	(-)-secoisolariciresinol	PLANTCYC search	C20H26O6	CPD-8909
n405		362.173	10.4515	[M-H]	Gibberellin A19	KEGG search	C20H26O6	C02034
n2541/n406		362.194	12.5166	[M-H]	17,21-Epoxy-9-fluoro-11beta-hydroxypregn-4-ene-3,20-dione	Metlin search	C21H27FO4	336776
n407		362.268	22.1779	[M-H]
p498		362.321	16.3933	[M+H]
n408		363.99	28.8408	[M-H]
n409		364.074	2.21319	[M-H]
p500		364.098	1.44336	[M+H]
n410		364.111	4.87562	[M-H]	Bumetanide	Metlin search	C17H20N2O5S	C06859
n1603		364.116	5.89239	[M-H]
n2038		364.129	4.21165	[M-H]
n411		364.152	10.7449	[M-H]	Gibberellin A8	KEGG/Metlin search	C19H24O7	C03579
n412		364.174	7.48927	[M-H]
n413		364.21	12.6973	[M-H]
n3078		364.229	24.5264	[M-H]
n414		365.119	5.89365	[M-H]
n1604		365.156	6.62703	[M-H]
p875/p1182		365.365	25.5557	[M+H]
n415		366.072	3.91273	[M-H]	Salicin 6-phosphate	KEGG/Metlin search	C13H19O10P	C06188
p876		366.077	2.60046	[M+H]
n416		366.081	1.53308	[M-H]
n417		366.117	1.42109	[M-H]
n418		366.145	10.0065	[M-H]
n419		366.189	13.6415	[M-H]
n420		366.255	23.9059	[M-H]
n421		367.12	1.7707	[M-H]	N-[2-(4-Chloro-phenyl)-acetyl]-N'-(4,7-dimethyl-quinazolin-2-yl)-guanidine	KEGG search	C19H18ClN5O	C11562
n423		368.096	1.45507	[M-H]
n424		368.109	3.4369	[M+H]	5-O-Feruloylquinic acid	KEGG search	C17H20O9	C02572
n425/n2395		368.132	2.46198	[M-H]
n426		368.142	9.9139	[M-H]
n427		368.161	11.8339	[M-H]
n428		368.169	6.59518	[M-H]	(2S)-2-Butanol O-[b-D-Apiofuranosyl-(1->6)-b-D-glucopyranoside]	Metlin/HMDB search	C15H28O10	HMDB41255
p877		368.181	5.37621	[M+H]
n429		368.205	10.3976	[M-H]
n430		368.22	16.787	[M-H]
n1605		368.252	23.9007	[M-H]
n1606		368.366	23.4426	[M-H]	Tetracosanoic acid	KEGG search	C24H48O2	C08320
n431		369.1	1.43336	[M-H]
p501		369.161	4.50699	[M+H]
p1849/p1499		369.395	22.0532	[M+H]
n432		370.087	15.9975	[M-H]
n1288		370.127	11.6494	[M-H]	sinapaldehyde glucoside	PLANTCYC search	C17H22O9	CPD-79
n1289		370.163	12.0899	[M-H]
p502		370.197	12.2633	[M+H]
p504		370.317	18.6911	[M+H]
n433		372.121	14.19	[M-H]	Sinensetin	KEGG/Metlin search	C20H20O7	C10186
n434		372.128	1.35412	[M-H]
n435		372.142	3.59433	[M-H]	Syringin	KEGG/Metlin search	C17H24O9	C01533
n436		372.179	12.5041	[M-H]
p506		372.212	12.3423	[M+H]
p507		373.135	4.2241	[M+H]
p2064/p508		373.172	6.27799	[M+H]
p509		373.355	19.2042	[M+H]
n1291		374.122	6.97369	[M-H]	Secologanate	KEGG/Metlin search	C16H22O10	C01957
n438		374.122	2.0263	[M-H]	Secologanate	KEGG/Metlin search	C16H22O10	C01957
n440/n3466		374.158	3.82178	[M-H]	Deoxyloganin	KEGG/Metlin search	C17H26O9	C06071
n441		374.194	13.0324	[M-H]	6-Epi-7-isocucurbic acid glucoside	Metlin search	C18H30O8	176486138
p511		374.357	19.2178	[M+H]
p1931/p1075		375.15	3.43631	[M+H]
p512		375.167	15.4625	[M+H]	6-O-methyl-N-deacetylisoipecoside aglycon	PLANTCYC search	C20H26N1O6	CPD-14813
n3079/n443		375.229	10.5164	[M-H]
n445		376.137	2.66584	[M-H]	Riboflavin	KEGG search	C17H20N4O6	C00255
n446		376.152	6.95042	[M-H]	Ailanthone	KEGG search	C20H24O7	C08747
p514		376.17	15.4617	[M+H]	Kanzonol V	Metlin search	C24H24O4	184584654
n1293		376.174	3.29427	[M-H]
n447		376.21	13.8637	[M-H]	2,3-di-0-hexanoyl-alpha-glucopyranose	Metlin search	C18H32O8
n3080		376.229	24.2942	[M-H]
p880		377.239	11.8501	[M+H]
p515		377.312	14.9461	[M+H]	Triethanolamine myristate	PubChem search	C20H43NO5	61993
n448		378.085	15.4207	[M-H]
n449		378.094	1.39747	[M-H]
n450		378.108	4.41782	[M-H]
n1871		378.168	8.89139	[M-H]	Chaparrinone	KEGG search	C20H26O7	C08757
n452		378.226	14.0759	[M-H]
n1296		378.245	25.18	[M-H]
p516		379.182	11.5225	[M+H]
p517		380.073	1.39164	[M+H]
n453		380.075	5.67739	[M-H]
n454		380.091	1.39868	[M-H]	Diphyllin	KEGG search	C21H16O7	C10559
n455		380.111	3.30996	[M-H]
p1361		380.121	15.4601	[M+H]	16-iodo-9-hexadecenoic acid	PubChem search	C16H29IO2	133569
n456		380.124	4.61766	[M-H]
p1426/n457/n3343		380.168	10.2819	[M+H]/[M-H]/[M-H]
n2183		380.169	8.99033	[M-H]
n458		380.205	10.0873	[M-H]
n1297		380.205	14.9094	[M-H]
n459		380.224	17.1791	[M-H]
n460		380.26	26.7285	[M-H]
p518		381.074	1.39139	[M+H]	Celecoxib	KEGG/Pubchem/HMDB search	C17H14F3N3O2S	C07589
n1609		382.104	1.74208	[M-H]
n1298		382.222	22.6746	[M-H]
n462		382.236	13.8472	[M-H]	Sarcostin	KEGG/Metlin search	C21H34O6	C17770
n2397		382.24	25.3629	[M-H]
p1076/p1278		384.08	1.55638	[M+H]
n464		384.092	1.51568	[M-H]
n465		384.127	1.41385	[M-H]	Acetyl-maltose	KEGG/Metlin search	C14H24O12	C02130
n466		384.142	10.9675	[M-H]
p881		384.155	11.7588	[M+H]	5'-(N-methylcarboxamido)-N(6)-benzyladenosine	PubChem search	C18H20N6O4	197637
p1362		384.308	18.871	[M+H]
p882		384.308	19.5074	[M+H]
n2043		385.093	16.0829	[M-H]
n1299		385.095	1.52408	[M-H]
n467		385.131	1.40506	[M-H]	Anthocyanin 3'-O-beta-D-glucoside	KEGG search	C21H21O7	C15550
n468		386.082	14.8333	[M-H]	O-Feruloylgalactarate	Metlin search	C16H18O11	C03156
n469		386.122	2.2148	[M-H]	1-O-Sinapoyl-beta-D-glucose	KEGG/Metlin search	C17H22O10	C01175
n470		386.132	1.43264	[M-H]
p1077		386.132	2.16919	[M+H]
n2479		386.143	2.53338	[M-H]
n471		386.158	4.88622	[M-H]	Methylsyringin	Metlin search	C18H26O9	139742204
p520		386.171	17.0593	[M+H]	Burseran	KEGG/Metlin search	C22H26O6	C10547
n2044		386.194	5.36909	[M-H]
p521		386.201	5.38773	[M+H]	acrylic acid	PubChem search	C19H30O8	168728
n472		387.125	2.21845	[M-H]
n473/n3325		387.161	4.83825	[M-H]
p522		387.174	17.0518	[M+H]
p523		387.195	5.3956	[M+H]
p524		387.223	12.267	[M+H]
n474		388.035	28.8452	[M-H]
n475		388.056	3.22424	[M-H]
n1300		388.106	21.2196	[M-H]
n1302		388.137	6.97091	[M-H]	Secologanin	KEGG search	C17H24O10	C01852
n479		388.174	4.67103	[M-H]	Tuberonic acid glucoside	KEGG/metlin search	C18H28O9	C08558
n3140		388.174	4.09876	[M-H]	Tuberonic acid glucoside	KEGG/metlin search	C18H28O9	C08558
n1303		388.174	12.8552	[M-H]	Tuberonic acid glucoside	KEGG/metlin search	C18H28O9	C08558
p525		388.208	3.52694	[M+H]	Rehmaionoside C	KEGG search	C19H32O8	C17452
n2920/n480		389.059	9.57843	[M-H]
p1078		389.066	15.9685	[M+H]
n1304/n2921		389.133	4.78361	[M-H]
n481		389.177	5.00173	[M-H]	Balofloxacin	KEGG/Metlin search	C20H24FN3O4	C13906
p527		389.349	17.8138	[M+H]
n482		390.117	3.89812	[M-H]	Monotropein	KEGG/Metlin search	C16H22O11	C09788
n483		390.189	9.96407	[M-H]	(-)-11-hydroxy-9,10-dihydrojasmonic acid 11-beta-D-glucoside	Metlin search	C18H30O9
p529		390.276	26.605	[M+H]
n484		390.299	23.9046	[M-H]
p530		390.351	17.8169	[M+H]
n1306		391.117	1.61351	[M-H]
n486		392.088	2.55577	[M-H]
n1307		392.088	4.21572	[M-H]
n487		392.113	1.43537	[M-H]	Macarpine	KEGG search	C22H18NO6	C06165
n1613/n2297		392.124	6.17854	[M-H]
n489		392.205	11.8222	[M-H]
n2711		393.09	15.4096	[M-H]
n490		393.208	8.92141	[M-H]	9-Methyl-3-beta-granatanyl phenylcyclopentylglycolate hydrochloride	PubChem search	C22H32ClNO3	58783
n1308		393.208	6.12851	[M-H]
p531		393.344	23.0003	[M+H]
n491		394.085	2.56001	[M-H]
n1614		394.103	3.00598	[M-H]	Millettosin	Metlin search	C22H18O7
n492		394.119	15.4636	[M-H]
n493		394.221	7.20269	[M-H]
n495		394.286	25.5336	[M-H]
n1311		396.083	6.995	[M-H]
n497		396.116	15.4607	[M-H]
p884		396.155	11.8857	[M+H]
p885		396.192	18.1478	[M+H]
n498		396.219	13.8129	[M-H]	Isopetasoside	Metlin search	C21H32O7	69809296
n499		396.236	12.5057	[M-H]
n1617		396.252	17.5857	[M-H]
n500		396.283	25.5326	[M-H]
p1281		397.044	15.8946	[M+H]
p533		397.353	18.8201	[M+H]
n1312		398.107	1.74467	[M-H]
n2643		398.107	1.46963	[M-H]
n501		398.235	28.7603	[M-H]
n502		399.274	10.4874	[M-H]
p534		399.37	19.5961	[M+H]
n503		400.122	1.57202	[M-H]
n2549		400.277	10.6348	[M-H]
p535/p1363		401.385	20.9945	[M+H]
n505		402.095	4.08123	[M+H]	1-Hydroxy-2-(beta-D-glucosyloxy)-9,10-anthraquinone	KEGG search	C20H18O9	C04719
p2166/p886		402.094	4.19935	[M+H]	1-Hydroxy-2-(beta-D-glucosyloxy)-9,10-anthraquinone	KEGG search	C20H18O9	C04719
n506		402.138	1.36454	[M-H]
n507		402.153	4.4207	[M-H]	Benzyl beta-primeveroside	Metlin/HMDB search	C18H26O10	130622310
p536		402.224	22.2777	[M+H]	2-acetyltributylcitrate	PubChem/Metlin search	C20H34O8	6505
n508		402.31	16.9047	[M-H]
n509		403.141	2.71184	[M-H]
n510		403.156	4.34217	[M-H]
p537		403.198	17.0592	[M+H]
p538		403.218	5.2478	[M+H]
n511		404.009	28.9007	[M-H]
n512		404.051	1.99635	[M-H]
n3327/n513		404.073	2.46295	[M-H]
n514		404.148	15.4611	[M-H]	Mallotophenone	KEGG search	C21H24O8	C10708
n515		404.169	4.62481	[M-H]
n516		404.197	16.468	[M-H]	7-Geranylformononetin	Metlin search	C26H28O4
p539		404.201	17.0628	[M+H]
p1549/p540		405.197	9.17124	[M+H]
p541		405.234	11.3315	[M+H]
p542		405.343	16.3982	[M+H]	Aminopentol	KEGG/Pubchem/Metlin search	C22H47NO5	C19805
p1504		405.4	2.53723	[M+H]
n3110		406.109	2.43081	[M-H]
n517		406.109	1.78486	[M-H]
n518		406.127	11.616	[M-H]	Astringin	KEGG search	C20H22O9	C10245
n1315		406.127	6.65899	[M-H]	Astringin	KEGG search	C20H22O9	C10245
n519		406.176	12.2655	[M-H]
n520		406.184	10.5275	[M-H]
n2048		406.184	11.2566	[M-H]
n522		408.098	14.194	[M-H]
n1316		408.108	1.65571	[M-H]	4-Methoxybenzenepropanol 1-(2-sulfoglucoside)	Metlin/HMDB search	C16H24O10S	HMDB34757
n523		408.192	12.8258	[M-H]
n524		408.2	11.3514	[M-H]
n525		408.236	13.1249	[M-H]
n1317		410.179	2.77711	[M-H]
n527		410.216	3.53827	[M-H]
n1319		410.216	12.0421	[M-H]
n528		410.252	12.9904	[M-H]
n529		411.175	1.93138	[M-H]
n530		411.336	23.1164	[M-H]
n1320		412.046	7.01083	[M-H]
n532		412.158	4.49956	[M-H]	Dicaffeoylputrescine	Metlin search	C22H24N2O6	60422233
n1621		412.213	11.4167	[M-H]	Abscisic alcohol 11-glucoside	Metlin search	C21H32O8	145153000
n533		413.352	22.6974	[M-H]	Heptadecanoyl carnitine	Metlin search	C24H47NO4	106182290
n534		414.117	5.11817	[M-H]	Asperuloside	KEGG/Metlin search	C18H22O11	C09769
n535		414.153	4.82672	[M-H]
n1622		414.153	12.2759	[M-H]
p889		414.203	18.1569	[M+H]	Magnoshinin	KEGG/Metlin search	C24H30O6	C10658
p890		415.207	18.1545	[M+H]
n1322		416.117	1.54515	[M-H]
n536		416.132	2.55554	[M-H]
n537		416.169	6.18717	[M-H]	Phenylethyl primeveroside	Metlin/HMDB search	C19H28O10	129932485
p891		416.209	18.1545	[M+H]
n1323/n3259		417.172	6.10071	[M-H]
p1079		417.176	15.4717	[M+H]
p543		417.38	19.2632	[M+H]
n1324		418.091	12.2661	[M-H]	5'-Butyrylphosphoinosine	KEGG search	C14H19N4O9P	C06435
n1625		418.125	13.8501	[M+H]	Barbaloin	KEGG/Pubchem/Massbank/HMDB search	C21H22O9	C10305
n538		418.163	15.4566	[M-H]	Euparotin acetate	KEGG/Metlin search	C22H26O8	C09435
n539		418.184	5.01837	[M-H]
n540		418.184	9.15053	[M-H]
n541		418.232	3.5752	[M-H]
p1283/p1505		418.307	28.2679	[M+H]
n542		418.33	25.5331	[M-H]
n1326		419.143	6.17748	[M-H]
n543		419.167	15.457	[M-H]
p544		419.176	3.90272	[M+H]
n544		419.983	28.9253	[M-H]
n1327		420.142	13.2473	[M-H]	Melampodin A	KEGG/Metlin search	C21H24O9	C09500
n545		420.2	12.6405	[M-H]	Aminophylline	Metlin search	C16H24N10O4	317340
n1328		420.236	12.9709	[M-H]
n546		422.083	1.36956	[M-H]	alpha,alpha'-Trehalose 6-phosphate	KEGG/Metlin search	C12H23O14P	C00689
n547		422.15	17.0512	[M-H]
n548		422.171	5.35525	[M-H]	Senegalensin	Metlin search	C25H26O6
n2185		422.179	2.75784	[M-H]
n549		422.195	12.5169	[M-H]	Valtratum	KEGG/Metlin search	C22H30O8	C09801
n550		422.216	11.0194	[M-H]	1-Octen-3-ol-3-o-beta-D-xylopyranosyl(1->6)-beta-D-glucopyranoside	KEGG search	C19H34O10	C17614
n553		424.077	3.39914	[M-H]
n552		424.078	2.21335	[M-H]
p546		424.104	1.38244	[M+H]
n554		424.114	4.93642	[M-H]
n555		424.147	17.0515	[M-H]	Eprosartan	KEGG/Metlin search	C23H24N2O4S	C07467
n556		424.168	5.35236	[M-H]	Chitobiose	KEGG/Metlin search	C16H28N2O11	C01674
n557		424.187	11.3344	[M-H]	DIHYDROMUNDULETONE	Metlin search	C25H28O6
n1330		424.187	9.7533	[M-H]	DIHYDROMUNDULETONE	Metlin search	C25H28O6
n558		424.195	3.99189	[M-H]
n559		424.23	13.5193	[M-H]
p548		424.23	13.5193	[M+H]
n560		424.335	25.7138	[M-H]	alpha-Tocotrienol	KEGG search	C29H44O2	C14153
n561		425.081	3.31911	[M-H]	5,12-Dihydroxanthommatin	Metlin search	C20H15N3O8	C03476
n1628		425.171	5.32789	[M-H]
n562		425.235	13.5278	[M-H]	Nafoxidine	KEGG/Metlin search	C29H31NO2	C14212
p892		426.165	11.5789	[M+H]	Archangelicin	KEGG search	C24H26O7	C09116
n563		426.189	11.4102	[M-H]	Abscisic acid glucose ester	KEGG/Metlin search	C21H30O9	C15970
n1880		426.211	2.92419	[M-H]
n1332		428.072	3.88709	[M-H]
n2300		428.073	1.84892	[M-H]
n1629		428.145	9.93949	[M-H]	SB 243213	KEGG/Metlin search	C22H19F3N4O2	C11743
n565		428.169	12.0435	[M-H]	Furcatin	KEGG/Metlin search	C20H28O10	C10458
n566		428.19	2.64555	[M-H]	Pyridinoline	Metlin/HMDB search	C18H28N4O8	HMDB00851
n2555/n2712		430.148	6.17642	[M-H]	Stypandrol	Metlin search	C26H22O6	C09971
n567		430.17	1.45134	[M-H]
n568		430.221	12.2571	[M-H]
n569		430.342	18.6882	[M-H]
p549		431.228	17.067	[M+H]
p893		431.23	18.1626	[M+H]
p550		432.111	12.1668	[M+H]	Genistin	In house DB	C21H21O10	C06563
n1632		432.127	5.18656	[M-H]
n2646		432.143	14.1899	[M-H]	2-(2,4,5-Trimethoxyphenyl)-5,6,7,8-tetramethoxy-4H-1-benzopyran-4-one	KEGG search	C22H24O9	C14942
n570		432.164	6.13552	[M-H]	Zizybeoside I	KEGG search	C19H28O11	C17564
p894		432.232	18.1654	[M+H]
n571		432.236	12.8137	[M-H]
n1634		432.236	12.2395	[M-H]
p552		433.193	7.73778	[M+H]
p553		433.374	17.8015	[M+H]
p895		434.119	11.8058	[M+H]	Naringenin 7-O-beta-D-glucoside	KEGG search	C21H22O10	C09099
n1635		434.122	10.9934	[M-H]	Naringenin 7-O-beta-D-glucoside	KEGG search	C21H22O10	C09099
n572		434.122	12.3149	[M-H]	Naringenin 7-O-beta-D-glucoside	KEGG search	C21H22O10	C09099
n573		434.158	15.4683	[M-H]	Eleganin	KEGG search	C22H26O9	C09401
p555		434.249	13.4141	[M+H]	Oleoylglycerone phosphate	Metlin search	C21H39O7P	C03630
n574		434.252	14.1425	[M-H]
n1636		435.125	10.9764	[M-H]
n575		435.125	12.3258	[M-H]
n1882		436.137	12.6659	[M-H]	Phlorizin	KEGG/Metlin search	C21H24O10	C01604
n576		436.137	11.8856	[M-H]	Phlorizin	KEGG/Metlin search	C21H24O10	C01604
n1337		436.159	3.02429	[M-H]
n578/n2558		436.174	8.7274	[M-H]	3,5-DINITRO-N-(1-METHYL-3-(1,2,3,4-TETRAHYDRO-9-CARBAZOLYL)PROPYL)BENZAMIDE	MASSBANK search	C23H24N4O5	JP006657
p897		436.183	18.1558	[M+H]	3-(2-(Diethylamino)ethyl)-5-phenylisoxazole citrate	PubChem search	C21H28N2O8	13495
n579		436.231	11.446	[M-H]
n580		437.078	10.4748	[M-H]	3-Phenylpropyl glucosinolate	Metlin search	C16H23NO9S2	76265253
n581		438.13	3.87932	[M-H]	Villinol	Metlin search	C24H22O8
n582		438.211	12.9791	[M-H]
n583		438.246	13.7236	[M+H]
p556		440.038	3.36957	[M+H]	Pyrithioxin dihydrochloride	PubChem search	C16H22Cl2N2O4S2	82325
n584		440.077	4.78785	[M-H]
n585		440.094	1.58367	[M-H]
p1081		440.098	2.17606	[M+H]
n1339		440.109	4.41739	[M-H]
n1340		440.13	7.02158	[M-H]
n586		440.169	13.2626	[M-H]
n1638		440.179	18.2538	[M-H]	Sertindole	KEGG search	C24H26ClFN4O	C07567
n587		440.19	3.15896	[M-H]	Diferuloylputrescine	Metlin search	C24H28N2O6	42369868
n2301		441.097	2.67685	[M-H]
p557		441.255	13.5191	[M+H]
p898/p2231		442.16	6.71956	[M+H]	Mallotochromene	KEGG/Metlin search	C24H26O8	C09013
n588		442.184	11.1192	[M-H]	Lusitanicoside	KEGG/Metlin search	C21H30O10	C10474
n589		442.205	5.23037	[M-H]
p1082		442.223	16.6904	[M+H]
p561/p1511		443.395	19.7188	[M+H]
n1341		444.104	1.7374	[M-H]	Pseudobaptigenin 7-O-glucoside	Metlin search	C22H20O10
p562		444.176	11.5689	[M+H]
n592		444.2	13.1501	[M-H]	Cynaroside A	Metlin search	C21H32O10	117804065
n1342		444.236	14.8211	[M-H]
p563		445.193	12.0446	[M+H]
p564		445.207	15.4709	[M+H]
n593		445.993	28.8381	[M-H]
n595		446.195	17.0542	[M-H]	Yangambin	KEGG search	C24H30O8	C10894
n596		446.215	5.36672	[M-H]
p1997/p565		447.171	6.1612	[M+H]
n597		447.198	17.052	[M-H]
n1343		447.219	5.32689	[M-H]
n598		448.101	11.9112	[M-H]	Quercitrin	KEGG/Metlin search	C21H20O11	C01750
p900		448.139	19.7901	[M+H]
n599		448.143	19.8977	[M-H]
n1885		448.159	3.23993	[M-H]
n1641		448.171	3.54234	[M-H]
n600		448.174	15.4611	[M-H]
n601		448.195	5.55283	[M-H]
n602		448.231	11.3399	[M-H]	Atractyloside A	KEGG search	C21H36O10	C17858
n1642/n1886		448.268	15.1891	[M-H]
n603		449.103	11.9167	[M-H]	Carnocin CP 5	Metlin/HMDB search	C23H19N3O5S	149983813
n604/n2650		449.235	13.2378	[M-H]
p902		449.369	16.4679	[M+H]
n605		450.079	10.7181	[M-H]	Myricetin 3-arabinoside	Metlin/HMDB search	C20H18O12	132679857
p903/p569		450.113	9.16246	[M+H]	Neoastilbin	KEGG/Metlin search	C21H22O11	C09803
n1888		450.116	5.91526	[M-H]	Neoastilbin	KEGG search	C21H22O11	C09803
n606		450.117	12.4107	[M-H]	Neoastilbin	KEGG search	C21H22O11	C09803
n607		450.153	11.0043	[M-H]	Auriculoside	KEGG search	C22H26O10	C09478
n1643		450.182	18.16	[M-H]	Bis(3-azidopyridinium)-1,10-decane perchlorate	KEGG search	C20H28N8. 2Cl	C13679
n608		450.247	12.5186	[M-H]	Atractyloside B	KEGG search	C21H38O10	C17859
n609		450.283	13.9805	[M-H]
n610		451.083	10.6616	[M-H]
n612		451.12	12.4094	[M-H]
n613		452.145	7.69613	[M-H]
n614		452.169	10.4113	[M-H]
n1645		452.179	18.1531	[M-H]
n2055/n2054/n3292		452.263	13.3716	[M-H]
n615		452.263	13.5178	[M-H]
p570		452.333	11.3146	[M+H]
n1646		453.182	18.2991	[M-H]
n617		454.088	2.55025	[M-H]
p904		454.124	10.9223	[M+H]
n2194/n1344		454.124	6.1641	[M-H]
n618		454.142	7.69983	[M-H]	Eupachlorin acetate	KEGG search	C22H27ClO8	C09417
n1647		454.161	3.61445	[M-H]
n619		454.169	3.03125	[M-H]
n620		454.205	4.60522	[M-H]	Butyl (S)-3-hydroxybutyrate [arabinosyl-(1->6)-glucoside]	HMDB search	C19H34O12	HMDB39214
n621		454.242	13.1854	[M-H]	Methyl cellulose	HMDB search	C20H38O11	HMDB29925
p571/n2943		455.244	13.0509	[M+H]/[M-H]
p572		455.27	14.3705	[M+H]
n2305		456.119	15.4807	[M-H]
n1890/n1648		456.164	6.12844	[M-H]	5,10-Methenyltetrahydrofolate	KEGG search	C20H22N7O6	C00445
p905		456.176	11.6221	[M+H]
n622		456.185	3.81401	[M-H]
n1349		456.221	8.82742	[M-H]
n623		456.221	11.1089	[M-H]
n624		458.122	13.0557	[M-H]	Reduced FMN	KEGG search	C17H23N4O9P	C01847
n1649		458.179	11.3254	[M-H]
n625		458.179	12.2503	[M-H]
n626		458.326	26.7163	[M-H]
n627		458.373	20.6618	[M-H]
p906		459.26	18.1666	[M+H]
n628		460.122	2.21632	[M-H]
n630		460.195	8.00996	[M-H]
n631		460.208	13.5326	[M-H]
n632		460.268	14.2341	[M-H]
p907		461.223	13.2302	[M+H]
p908		461.405	19.19	[M+H]
p574		462.113	12.9062	[M+H]	Scoparin	MASSBANK search	C22H22O11	TY000254
n633		462.117	12.8766	[M-H]	Isoscoparine	KEGG search	C22H22O11	C05990
n1892		462.138	1.9597	[M-H]
n634		462.166	11.4062	[M-H]	gamma-L-Glutamyl-S-(hercyn-2-yl)-L-cysteine S-oxide	KEGG search	C17H28N5O8S	C20995
n635		462.174	3.90713	[M-H]
p575		462.187	11.5707	[M+H]
n636		462.19	17.0337	[M-H]
n637		462.205	13.5257	[M-H]
n2486/n1894		462.21	5.31586	[M-H]	Patrinoside	KEGG/Metlin search	C21H34O11	C11640
n638		462.21	7.968	[M-H]	Patrinoside	KEGG search	C21H34O11	C11640
n639		462.247	12.4301	[M-H]	Neryl rhamnosyl-glucoside	HMDB search	C22H38O10	HMDB29349
n640		463.12	12.8938	[M-H]
n641		463.208	13.5545	[M-H]
n642		464.096	11.0553	[M-H]	Quercetin 3-O-glucoside	KEGG/Plantcyc/Pubchem/Metlin/HMDB search	C21H20O12	C05623
n643		464.132	3.10465	[M-H]	Hesperetin 7-O-glucoside	KEGG search	C22H24O11	C16422
n644		464.145	12.0196	[M-H]
n645		464.226	12.4567	[M-H]	Linalool oxide D 3-[apiosyl-(1->6)-glucoside]	HMDB search	C21H36O11	HMDB31367
n1351		464.226	3.49913	[M-H]	Linalool oxide D 3-[apiosyl-(1->6)-glucoside]	HMDB search	C21H36O11	HMDB31367
n1896		464.263	12.9548	[M-H]
n646		465.099	11.2074	[M-H]
n647		465.136	3.10146	[M-H]
p577		465.255	13.171	[M+H]
p578		466.109	12.4054	[M+H]	Plantagoside	KEGG search	C21H22O12	C17531
n1353		466.111	10.879	[M-H]	Plantagoside	KEGG search	C21H22O12	C17531
n648		466.111	12.3925	[M-H]	Plantagoside	KEGG search	C21H22O12	C17531
n1354		466.125	6.23508	[M-H]
n650/n1651/p911		466.153	17.7143	[M-H]
n652		466.242	3.54445	[M-H]
n653		467.115	10.8676	[M-H]
n654		467.115	12.3933	[M-H]
n2307/n2714		468.122	6.18425	[M-H]	Catechin-4-ol 3-O-beta-D-galactopyranoside	Metlin search	C21H24O12
n655		468.185	5.80969	[M-H]
n2058		468.221	7.65938	[M-H]
p1368		469.249	14.1749	[M+H]
p580		469.286	13.5233	[M+H]
n656		470.038	28.8452	[M-H]
n1897		470.098	10.9862	[M-H]
n1358		470.12	2.29182	[M-H]
n657		470.2	9.02266	[M-H]
n658/n2408		470.237	12.4929	[M-H]	(R)-1-O-[b-D-Glucopyranosyl-(1->6)-b-D-glucopyranoside]-1,3-octanediol	Metlin/HMDB search	C20H38O12	HMDB32799
n1359		472.067	7.04682	[M-H]
n659		472.159	3.32262	[M-H]	b-D-fructosyl-a-D-(6-O-(E))-feruloylglucoside	HMDB search	C21H28O12	HMDB29281
n1360		472.18	1.78706	[M-H]	alpha-L-Rhamnopyranosyl-(1->3)-alpha-D-galactopyranosyl-(1->3)-L-fucose	HMDB search	C18H32O14	HMDB39741
p1083		473.239	17.0607	[M+H]
n661		474.187	12.9744	[M-H]	Robustaol A	KEGG search	C25H30O9	C09968
n662		474.211	5.35742	[M-H]
n664		474.224	13.7468	[M-H]
n1654		474.226	18.1505	[M-H]	Agrimophol	KEGG search	C26H34O8	C10671
n665		474.247	12.376	[M-H]
p1514		474.315	18.7498	[M+H]
n1655		474.408	22.8599	[M-H]
n2762		474.408	23.1574	[M-H]
p582		475.203	12.2162	[M+H]
n1656		475.229	18.1475	[M-H]
n1657		476.133	13.4496	[M-H]	Cirsimarin	MASSBANK search	C23H24O11	TY000191
n667		476.139	1.55327	[M-H]
n668/n3232		476.152	4.0298	[M+H]
n669		476.19	7.68427	[M-H]	Kanokoside A	KEGG search	C21H32O12	C17428
n670/n2655		476.205	14.4545	[M-H]
n1361		476.221	13.93	[M-H]
n671		476.226	5.34893	[M-H]
n1658		476.232	18.1489	[M-H]
n1362/n2856		477.193	7.68918	[M-H]
n1659		477.234	18.1601	[M-H]
n2063		478.075	9.31338	[M-H]	Quercetin-3-Glucuronide	MASSBANK/HMDB search	C21H18O13	PR101031
n672		478.112	12.023	[M-H]	Isorhamnetin-3-O-glucoside	MASSBANK/HMDB search	C22H22O12	PR020049
p584		478.182	6.72294	[M+H]
n1660		478.184	9.67904	[M-H]
n2409/n673		478.195	7.74938	[M-H]
n674		478.205	3.62421	[M-H]
n2815/n675		479.084	9.33098	[M-H]
n1661		479.114	12.0529	[M+H]
n676		480.091	9.3787	[M-H]
p586		480.098	9.43776	[M+H]
n677		480.128	2.00444	[M-H]
n1663		480.164	4.36339	[M-H]	Bruceine B	KEGG search	C23H28O11	C08751
n678		480.177	13.2227	[M-H]
n679		480.2	11.7369	[M-H]	Acevaltrate	KEGG search	C24H32O10	C16752
n681		481.094	9.38114	[M-H]
p587/p2328		481.1	9.41185	[M+H]
n682		481.203	11.738	[M-H]
n683		482.096	9.37911	[M-H]
p1085		482.101	9.46396	[M+H]
n684		482.105	1.6228	[M-H]	3'-(2''-Galloylglucosyl)-phloroacetophenone	HMDB search	C21H22O13	HMDB40622
n686		482.143	3.21892	[M-H]	Catalposide	KEGG search	C22H26O12	C09775
n687		482.162	12.0424	[M-H]
n1365		482.179	10.6068	[M-H]
n688		482.192	13.2325	[M-H]
n689		482.237	12.5626	[M-H]
n690		483.11	4.0194	[M-H]
n2068		483.13	15.6074	[M-H]
n691		483.146	3.1761	[M-H]
p589		483.265	15.0521	[M+H]
p1553		483.464	22.5214	[M+H]
n692		484.078	11.9344	[M-H]	Cyanidin-3-galactoside	HMDB search	C21H21ClO11	HMDB29195
n693		484.171	5.35974	[M-H]
n694		484.208	13.1446	[M-H]
n695		484.252	13.5229	[M-H]
n696		485.256	13.5229	[M-H]
n697		486.012	28.8914	[M-H]
n698		486.093	12.4075	[M-H]	Garciduol C	HMDB search	C27H18O9	HMDB30279
n1665		486.195	2.84119	[M-H]
n700		486.205	13.1469	[M-H]
n701		486.211	11.4123	[M-H]
n1366		486.258	13.5363	[M-H]
p1612		486.288	19.7629	[M+H]
n1900		486.291	20.4738	[M-H]
n1367		486.291	19.7988	[M-H]
p1554		486.295	18.5556	[M+H]
n702		488.19	12.0185	[M-H]
n1666		488.203	14.1405	[M-H]	Ichangin	KEGG search	C26H32O9	C08768
n703		488.226	13.053	[M-H]
n2715/n704		488.239	13.4806	[M-H]
n1902		488.239	15.1597	[M-H]
n1667		489.193	12.1198	[M-H]
n705		490.112	12.8305	[M-H]
p591		490.117	12.8373	[M+H]
n706		490.169	6.24604	[M-H]
n707		490.191	1.43286	[M-H]
n708		490.206	11.3029	[M-H]	Cymorcin diglucoside	HMDB search	C22H34O12	HMDB39386
n1669		490.221	18.1308	[M-H]	Deoxylimononic acid D-ring-lactone	KEGG search	C26H34O9	C04251
n2198		490.236	15.1298	[M-H]	Rubraflavone C	HMDB search	C30H34O6	HMDB30630
n709		491.115	12.8293	[M-H]
p1370/p593		492.124	12.9329	[M+H]	Malvidin 3-O-glucoside	Metlin search	C23H24O12	18470069
p594		492.124	14.3485	[M+H]	eupatolin	PLANTCYC search	C23H24O12	CPD-14912
n2763/n710		492.127	14.3413	[M-H]	Aurantio-obtusin beta-D-glucoside	KEGG search	C23H24O12	C10303
p593		492.132	12.2712	[M+H]	Malvidin 3-O-glucoside	Metlin search	C23H24O12	18470069
n711		492.149	1.82742	[M-H]
n712		492.185	3.51936	[M-H]
n2857		492.185	7.68158	[M-H]
n1369		492.185	7.79807	[M-H]
p595		492.198	11.6275	[M+H]	Isolariciresinol 9'-O-alpha-L-arabinofuranoside	HMDB search	C25H32O10	HMDB32906
n713		492.2	11.5591	[M-H]	Palmatoside G	KEGG search	C25H32O10	C17507
n714/n3559		493.129	13.5281	[M-H]	Malvidin 3-galactoside	Metlin search	C23H25O12	30113372
p1865		493.131	13.4968	[M+H]	Malvidin 3-galactoside	Metlin search	C23H25O12	30113372
n1906		493.203	11.8009	[M-H]
p914		493.243	18.1841	[M+H]
n715		494.106	11.2756	[M-H]	patulitrin	PLANTCYC search	C22H21O13	CPD-14909
n717		494.156	12.2354	[M-H]
n718		494.216	12.9787	[M-H]	Glaucarubinone	KEGG search	C25H34O10	C08763
n1370		494.237	12.4429	[M-H]	Ustiloxin D	HMDB search	C23H34N4O8	HMDB41054
n719		495.11	11.2767	[M-H]
p597		495.116	11.2738	[M+H]
n720		495.219	12.9803	[M-H]
n1907		496.086	9.26765	[M-H]	Hibiscitrin	HMDB search	C21H20O14	HMDB29678
n721		496.159	12.6617	[M-H]
n1671		496.161	1.85625	[M-H]
n722		496.195	6.64085	[M-H]
n2074		496.231	14.1869	[M-H]	Glaucarubin	KEGG search	C25H36O10	C08760
n723		496.253	13.5678	[M-H]
n2764		496.253	13.2698	[M-H]
n724		497.162	12.6646	[M-H]
n725		497.198	6.63633	[M-H]
n1908		498.101	22.9951	[M-H]	Methyl 4,6-di-O-galloyl-beta-D-glucopyranoside	HMDB search	C21H22O14	HMDB39180
n726		498.138	2.00605	[M-H]
n727		498.201	6.3249	[M-H]	Strictosamide	KEGG search	C26H30N2O8	C16724
n728		498.232	12.9752	[M-H]
n729		498.268	13.7259	[M-H]
n1371		499.141	2.00359	[M-H]
n1672		499.271	13.7678	[M-H]	carebastine	PubChem search	C32H37NO4	65820
n730		500.073	11.056	[M-H]
n1909		500.098	23.0005	[M-H]
n1673		500.13	3.88839	[M-H]
n733		500.154	2.22129	[M-H]
n734		500.247	13.5249	[M-H]
n1910		500.274	14.1332	[M-H]
p917		501.27	18.1868	[M+H]
n735		502.088	10.8099	[M-H]	Garciduol B	HMDB search	C27H18O10	HMDB41381
n736		502.169	11.0716	[M-H]
n737		502.191	1.72091	[M-H]
n738		502.205	5.18433	[M-H]
n739		502.206	12.3712	[M-H]
n740		502.219	15.0872	[M-H]
p2045		503.314	20.0937	[M+H]
p1613		503.322	18.9829	[M+H]
n1374		504.149	1.85343	[M-H]
n742		504.185	3.58224	[M-H]	(S)-Multifidol 2-[apiosyl-(1->6)-glucoside]	HMDB search	C22H32O13	HMDB39930
n743		504.215	15.1148	[M-H]	Heterophyllin	HMDB search	C30H32O7	HMDB34660
n744		504.221	13.2226	[M-H]
n1674		504.237	18.1588	[M-H]	Crocin 4	HMDB search	C27H36O9	HMDB39122
n1375		505.188	3.5618	[M-H]
p601/n745		506.105	12.1386	[M+H]	Quercetin 3-(6-O-acetyl-beta-glucoside)	MASSBANK/HMDB search	C23H22O13	PR020077
p602		506.139	14.2155	[M+H]	Caryatin glucoside	HMDB search	C24H26O12	HMDB37352
n746		506.143	14.233	[M-H]
n747		506.164	2.03034	[M-H]
n748		506.179	11.413	[M-H]	Diosbulbinoside D	HMDB search	C25H30O11	HMDB30084
n1377		506.2	7.72743	[M-H]
p603		506.213	11.852	[M+H]	Isolimonic acid	HMDB search	C26H34O10	HMDB38170
n749		506.216	11.8635	[M-H]	Limonoate	KEGG search	C26H34O10	C01593
n2661		506.216	11.5723	[M-H]	Limonoate	KEGG search	C26H34O10	C01593
n750/n1675		506.237	13.0822	[M-H]	Dorsilurin D	Metlin search	C30H34O7
n751		507.146	14.2283	[M-H]
n2313/n752		507.24	13.1391	[M-H]
n753		508.122	11.9828	[M-H]	eupatolitin 3-glucoside	PLANTCYC search	C23H24O13	CPD-14911
n754		508.18	2.67562	[M-H]
n755		508.195	4.75	[M-H]	Gibberellin 2-O-beta-D-glucoside	KEGG search	C25H32O11	C04070
p1088		508.228	13.2311	[M+H]
n756		508.252	13.1466	[M-H]
n3084		508.451	23.7743	[M-H]
n757		509.125	11.9807	[M-H]
p605		509.131	12.0064	[M+H]
n2077		509.198	4.86405	[M-H]
p606		509.223	11.5732	[M+H]
n759		509.256	13.1462	[M-H]
n760		510.138	10.5634	[M-H]	Quercetin 3,3\'-dimethyl ether 4\'-glucoside	Metlin search	C23H26O13
n761		510.174	11.0238	[M-H]	Plumerubroside	Metlin search	C24H30O12
n1379		510.176	2.33163	[M-H]
n762		510.211	11.6287	[M-H]	Gibberellin A1 glucosyl ester	Metlin/HMDB search	C25H34O11	54788511
n1676		510.232	13.7079	[M-H]
n763		510.258	13.1533	[M-H]
p920/n764		510.266	14.434	[M+H]
n1677		511.178	11.0106	[M-H]
n765		511.214	11.6342	[M-H]
p922		511.495	23.0296	[M+H]
n1381		512.117	5.65738	[M-H]
n766		512.154	3.08144	[M-H]	3-(4-Hydroxy-3-methoxyphenyl)-1,2-propanediol 2-O-(galloyl-glucoside)	HMDB search	C23H28O13	HMDB36376
n2315		512.154	3.33935	[M-H]	3-(4-Hydroxy-3-methoxyphenyl)-1,2-propanediol 2-O-(galloyl-glucoside)	Metlin/HMDB search	C23H28O13	HMDB36376
n1678		512.182	18.2913	[M-H]	Pumiloside	KEGG search	C26H28N2O9	C16723
n767		512.226	10.3896	[M-H]	gibberellin A2 O-beta-D-glucoside	Metlin search	C25H36O11
n1912		512.226	9.86893	[M-H]	gibberellin A2 O-beta-D-glucoside	Metlin search	C25H36O11
n768/n769		512.247	14.1573	[M-H]	Ethyl 3-hydroxyoctanoate O-[glucosyl-(1->6)-glucoside]	Metlin/HMDB search	C22H40O13	HMDB38738
n770/n1383		512.284	14.2767	[M-H]	Ganoderenic acid D	Metlin search	C30H40O7	100665438
n1384		512.358	11.4381	[M-H]	11-OXOURSOLIC ACID ACETATE	Metlin search	C32H48O5
n771		512.482	24.9188	[M-H]
p608		513.218	6.73139	[M+H]
p1196		513.218	6.66421	[M+H]
n1679		513.251	14.1292	[M-H]
n1385		513.287	14.0627	[M-H]
n772		514.112	10.6274	[M-H]
n1386		514.145	7.70119	[M-H]
n1387		514.169	12.409	[M-H]
n773		514.263	13.5169	[M-H]
n3142/n774		516.067	9.2777	[M-H]
n775		516.17	1.43737	[M-H]	Conessine dihydrobromide	PubChem search	C24H42Br2N2	111109
n776		516.2	6.56222	[M-H]	Harrisonin	KEGG/Metlin search	C27H32O10	C08766
n1389		517.173	2.66169	[M-H]
n777/n2081		518.065	9.34205	[M-H]
n778		518.164	2.21724	[M-H]
n779		518.2	12.2103	[M-H]
n1390		519.168	2.21559	[M-H]
n1683		520.086	11.1884	[M-H]	3',4',5-Trihydroxy-3-methoxy-6,7-methylenedioxyflavone 4'-glucuronide	HMDB search	C23H20O14	HMDB37757
n780	yes	520.122	12.9239	[M-H]	Eujambolin	HMDB search	C24H24O13	HMDB37970
n1684		520.18	2.39436	[M-H]	Citrusin F	Metlin/HMDB search	C22H32O14	HMDB39235
n1685		520.195	12.5986	[M-H]	Brusatol	KEGG/Metlin search	C26H32O11	C08754
n781		520.195	11.8156	[M-H]	Brusatol	KEGG search	C26H32O11	C08754
n1914		520.216	4.94827	[M-H]
n2716		520.216	12.919	[M-H]
n1686		520.216	4.14311	[M-H]
n782		520.252	13.2627	[M-H]	7,8-Dihydrovomifoliol 9-[apiosyl-(1->6)-glucoside]	Metlin/HMDB search	C24H40O12	HMDB29771
p1091/n783		520.323	13.6048	[M+H]
n784		521.125	12.9251	[M-H]
n1915		521.256	13.2656	[M-H]
n785		522.101	11.1616	[M-H]	Myricetin 3-(6-acetylgalactoside)	HMDB search	C23H22O14	HMDB35462
p611		522.108	11.1675	[M+H]	Spinatoside	Metlin search	C23H22O14
n786		522.159	1.85335	[M-H]
n787		522.21	11.0642	[M-H]	Isobrucein A	KEGG search	C26H34O11	C08769
n788		522.232	13.9916	[M-H]
n3398/n789		522.268	13.365	[M-H]	7,8-Dihydro-3b,6a-dihydroxy-alpha-ionol 9-[apiosyl-(1->6)-glucoside]	Metlin/HMDB search	C24H42O12	HMDB41579
n2201		522.268	13.7653	[M-H]	7,8-Dihydro-3b,6a-dihydroxy-alpha-ionol 9-[apiosyl-(1->6)-glucoside]	Metlin/HMDB search	C24H42O12	HMDB41579
n2083/n1687/p1895		522.338	13.3054	[M-H]/[M-H]/[M+H]
p612		522.345	13.3804	[M+H]
n790		523.105	11.1612	[M-H]
p613		523.11	11.1648	[M+H]
n1688		523.163	2.77015	[M-H]
n1689		523.214	11.9413	[M-H]
n791		523.214	10.9942	[M-H]
n792		523.235	14.0124	[M-H]
n793		523.271	13.3566	[M-H]	Calcimycin	KEGG search	C29H37N3O6	C11309
n794		524.107	11.1617	[M-H]	Rheidin A	Metlin search	C30H20O9
n1690/n795		524.226	12.6382	[M-H]	Mascaroside	KEGG search	C26H36O11	C09132
n795		524.226	11.8378	[M-H]	Mascaroside	KEGG search	C26H36O11	C09132
p923		524.231	11.662	[M+H]
n2320		524.247	10.2428	[M-H]
n796		524.247	10.7538	[M-H]
n1391		524.247	14.3034	[M-H]
p1094		525.218	4.87263	[M+H]
p615		525.219	4.67713	[M+H]
n797		525.229	11.8382	[M-H]
n1392		526.169	3.01574	[M-H]	Inumakilactone A glycoside	KEGG search	C24H30O13	C09114
n2085		526.205	8.35464	[M-H]	Phaseolus e	Metlin/HMDB search	C25H34O12	18894127
n1393		526.221	12.8193	[M-H]
n1918		526.232	11.8592	[M-H]
n798		526.263	15.0803	[M-H]
n1394		526.299	15.6853	[M-H]
p617		527.234	11.6341	[M+H]
n799		527.266	15.0855	[M-H]
p924		527.285	18.1525	[M+H]
p618/p1787		527.291	14.4241	[M+H]
n2978/n2574		528.125	6.15633	[M-H]
n1395		528.149	2.49423	[M-H]
n801		528.177	11.5403	[M-H]
n802		528.219	5.35585	[M-H]	16,17-Dihydro-16a,17-dihydroxygibberellin A4 17-glucoside	Metlin/HMDB search	C25H36O12	159858830
n2415		528.269	15.1152	[M-H]
n1396		528.279	13.7982	[M-H]
n803		530.083	11.2964	[M-H]
p1943/n2575		530.107	7.69198	[M+H]
n804		530.164	2.55676	[M-H]
n1693		530.192	12.9446	[M-H]	Eriosemaone C	Metlin search	C31H30O8
p925		530.267	18.1532	[M+H]
n805		530.273	13.1575	[M-H]	Cinncassiol D2 glucoside	Metlin/HMDB search	C26H42O11	HMDB34679
n1694		530.471	28.6093	[M-H]	Epoxymurin-A	Metlin/KEGG search	C35H62O3	C08484
p926		531.27	18.1532	[M+H]
n806		532.172	6.63024	[M-H]	Gemichalcone C	Metlin search	C30H28O9
n1695		532.18	2.99033	[M-H]
n807		532.216	12.462	[M-H]
p927		532.271	18.1451	[M+H]
n1696		532.289	14.5991	[M-H]
n1399		534.102	12.145	[M-H]	Luteolin 7-O-(6''-malonylglucoside)	KEGG search	C24H22O14	C10103
n1920		534.159	3.09675	[M-H]
n808/n809		534.169	6.54597	[M-H]	Dalpanin	Metlin search	C26H30O12
n810		534.18	1.43221	[M-H]
n811		534.195	4.40963	[M-H]	Isosyringinoside	Metlin search	C23H34O14	152686856
n812		534.232	13.0268	[M-H]
n1400		535.184	1.66892	[M-H]
n813		536.117	12.1319	[M-H]	Jaceidin 4'-glucuronide	HMDB search	C24H24O14	HMDB31656
p621		536.124	12.1366	[M+H]
n814		536.19	11.3878	[M-H]	8-Hydroxypinoresinol 8-glucoside	Metlin/HMDB search	C26H32O12	HMDB33281
n1401/n2819		536.211	4.57054	[M-H]	Cellulose triacetate	Metlin/HMDB search	C30H34Cl2N4O	HMDB32198
n815		536.247	13.3078	[M-H]
n1697		536.284	14.2765	[M-H]
n816		536.32	13.4756	[M-H]
n817		537.12	12.1327	[M-H]
p622		537.126	12.1387	[M+H]
n1698		537.323	13.5155	[M-H]
p623/n818		538.121	12.1902	[M+H]	Piretanide glucuronide	Metlin search	C23H26N2O11S	102623201
n1402		538.191	1.74362	[M-H]
n1699		538.205	8.11416	[M-H]	Citrusin A	Metlin search	C26H34O12	105279092
n820		538.205	11.8847	[M-H]	Citrusin A	Metlin search	C26H34O12	105279092
n821		538.227	2.92928	[M-H]
n822		538.263	13.1299	[M-H]
n823		538.278	14.9786	[M-H]
n824/n3522		538.336	12.9069	[M-H]
n3179		538.497	25.165	[M-H]
n825		539.125	12.1698	[M-H]
p624		539.234	11.2602	[M+H]
p928		539.527	23.2466	[M+H]
n826		540.221	9.19119	[M-H]	Sambacin	Metlin/HMDB search	C26H36O12	85562863
n2206		540.221	11.7385	[M-H]	Sambacin	Metlin/HMDB search	C26H36O12	85562863
p929		540.233	12.6719	[M+H]
n2207		540.236	13.6782	[M-H]
n828		540.242	2.91567	[M-H]
n2208		540.242	2.22849	[M-H]
n1700		540.261	15.2857	[M-H]
n830/n3494		540.315	16.4336	[M-H]
n831		541.224	10.1039	[M-H]
p625		541.25	11.8507	[M+H]	Mandrax	PubChem/Metlin/HMDB search	C33H36ClN3O2	64113
n832		542.12	14.1753	[M-H]	Isochamaejasmin	KEGG search	C30H22O10	C09758
n1925		542.192	12.9247	[M-H]
n833		542.216	11.5024	[M-H]	Italidipyrone	Metlin/HMDB search	C29H34O10	75680227
n834		542.258	3.52517	[M-H]
n835		542.276	15.0367	[M-H]	Chaetoglobosin N	Metlin/HMDB search	C33H38N2O5	156980595
n1405		542.294	12.5132	[M-H]
n836		542.31	15.3906	[M-H]
n837		543.28	15.0509	[M-H]
n838		544.172	4.58315	[M-H]
n839		544.231	12.7975	[M-H]	10-Deacetylbaccatin III	KEGG/Metlin search	C29H36O10	C11700
n840		544.305	22.6788	[M-H]
n841		544.325	14.298	[M-H]
n842		546.169	4.56256	[M-H]
n843		546.187	11.6295	[M-H]
p930		546.204	7.12746	[M+H]
n2089/n1926		546.207	7.76011	[M-H]
n844		546.245	14.4517	[M-H]
n846		548.175	2.55838	[M-H]	3,4-Dihydroxyrottlerin	Metlin search	C30H28O10
n847		548.184	11.6264	[M-H]
n849		548.211	6.07932	[M-H]
n2769		548.211	6.21168	[M-H]
n850		548.247	13.3804	[M-H]
n1702		548.263	17.5049	[M-H]	Archangelolide	KEGG/Metlin search	C29H40O10	C09296
n3353/n851		548.284	14.967	[M-H]
n2090		549.178	2.56884	[M-H]
p630		550.13	13.5447	[M+H]
n853		550.132	12.8069	[M-H]
n854		550.176	1.55967	[M-H]	Castavinol	Metlin search	C26H30O13	183607092
n855		550.19	2.9964	[M-H]	Genipin 1-beta-gentiobioside	KEGG/Metlin search	C23H34O15	C16965
n3354/n856		550.299	15.6596	[M-H]	Hordatine A	Metlin search	C28H38N8O4	7073645
p631		551.135	12.8065	[M+H]
n857		551.135	12.8065	[M-H]
n858		552.041	28.8457	[M-H]
n1407		552.185	3.13911	[M-H]	(Z)-Resveratrol 3,4&#39;-diglucoside	Metlin search	C26H32O13
n859		552.221	11.5612	[M-H]	Prupaside	Metlin search	C27H36O12	126882528
n860		553.141	12.8014	[M-H]
n1927		553.224	11.5605	[M-H]
n3542/n861		554.2	4.60328	[M-H]	Osthenol-7-O-beta-D-gentiobioside	KEGG search	C26H34O13	C17476
n862		554.221	3.08083	[M-H]
n863		554.237	12.0811	[M-H]	Ssioriside	Metlin/HMDB search	C27H38O12	126882539
n864		554.273	12.9239	[M-H]
n1703		554.273	14.323	[M-H]
n865/n2421		554.331	16.9982	[M-H]
n1408		556.16	3.3156	[M-H]	Epicatechin 5-O-beta-D-glucopyranoside-3-benzoate	Metlin search	C28H28O12
n866		556.216	6.65393	[M-H]	11-Hydroxyiridodial glucoside pentaacetate	KEGG/Metlin search	C26H36O13	C11666
n867		556.231	12.8667	[M-H]	3-Vinylbacteriochlorophyllide d	KEGG/Metlin search	C33H32MgN4O3	C18157
n2577		556.231	11.7449	[M-H]	3-Vinylbacteriochlorophyllide d	KEGG search	C33H32MgN4O3	C18157
n1409		556.237	3.9818	[M-H]
p931		556.27	13.5229	[M+H]
n1704		556.289	13.9352	[M-H]
n868		556.289	13.3091	[M-H]
n869		557.234	12.8838	[M-H]
p635		557.244	10.1971	[M+H]
n870		558.187	11.2537	[M-H]
n1411		558.193	7.70149	[M-H]	7-Epiloganin tetraacetate	KEGG/Metlin search	C25H34O14	C11662
n871		558.247	12.6664	[M-H]
n873		558.304	14.8731	[M-H]
n872		558.304	14.0848	[M-H]
n2212		558.305	13.5949	[M-H]
n875		559.25	12.6669	[M-H]
n2094		560.19	9.89598	[M-H]
n876		560.203	11.8426	[M-H]
n1928		560.226	11.3044	[M-H]	Labriformidin	KEGG/Metlin search	C29H36O11	C08870
n1929		560.247	5.36189	[M-H]
n1412		560.253	12.673	[M-H]
n1706		560.284	15.7167	[M-H]
n877/n2214		562.094	9.28311	[M-H]
n1413		562.182	7.77693	[M-H]	Artonin R	HMDB search	C31H30O10	HMDB41125
n2495		562.182	8.33456	[M-H]	Artonin R	Metlin/HMDB search	C31H30O10	161017012
n1414		562.2	11.8612	[M-H]
n1930		562.263	12.1522	[M-H]	19-Hydroxycinnzeylanol 19-glucoside	Metlin/HMDB search	C26H42O13	HMDB36856
n878		562.299	15.6654	[M-H]
n2664		564.191	2.53157	[M-H]
n879		564.206	2.28975	[M-H]
n880		564.279	12.348	[M-H]
n881/n2719		564.315	16.3433	[M-H]
n3088		564.513	25.1818	[M-H]
n1707/n883		566.162	10.4519	[M+H]	5'-Hydroxycastavinol	HMDB search	C26H30O14	HMDB29813
n884		566.2	11.7255	[M-H]
n885		566.237	12.8291	[M-H]
n886		566.256	13.5632	[M-H]
n1709		566.367	14.5855	[M-H]
n3298		567.167	14.1344	[M-H]
p1973		567.557	22.6694	[M+H]
p933		567.558	23.235	[M+H]
n887		568.015	28.8858	[M-H]
n888		568.195	13.9063	[M-H]
n889		568.201	1.76121	[M-H]
n890		568.216	4.66397	[M-H]	Citrusin B	Metlin/HMDB search	C27H36O13	105279105
n891		568.252	12.5359	[M-H]	Musabalbisiane C	Metlin/HMDB search	C28H40O12	143183602
n892		568.383	14.3076	[M-H]	33-Deoxy-33-hydroperoxyfurohyperforin	Metlin search	C35H52O6
n893		568.544	26.7251	[M-H]
n894/n2579		569.219	4.68526	[M-H]
n895		570.21	13.0898	[M-H]
n896		570.231	8.90164	[M-H]
n1710		570.231	11.6158	[M-H]
n897		570.289	14.4533	[M-H]
n1711/n1712		571.224	4.70775	[M-H]
n3430/n1416		571.235	9.87305	[M-H]
n898		572.094	12.1316	[M-H]
n1417		572.12	24.4841	[M-H]
n1713		572.156	1.88132	[M-H]
n899		572.211	6.62281	[M-H]
n900		572.226	10.4855	[M-H]
n901		572.232	3.11752	[M-H]
n1931		572.268	11.0724	[M-H]
n903		572.297	12.6898	[M-H]	Phosphatidylinositol lyso 16:0	MASSBANK search	C25H49O12P	UT001490
n904		573.206	11.6274	[M-H]
n1932		574.117	24.4907	[M-H]
n906		574.227	3.43435	[M-H]
n907		574.242	11.7612	[M-H]	toosendanin	PubChem search	C30H38O11	115060
n909		574.299	14.1081	[M-H]
n910		576.198	9.22839	[M-H]
n1715		576.198	10.2209	[M-H]
n911/n1933		578.067	9.31494	[M-H]
n2425/n1934		578.141	5.3264	[M-H]/[M-H]	Procyanidin B5	Metlin/Massbank/HMDB search	C30H26O12	12798571
n912		578.143	2.78916	[M-H]	Epicatechin-(4beta->8)-ent-epicatechin	KEGG search	C30H26O12	C10221
p934		578.147	2.7631	[M+H]	Procyanidin B5	Metlin/Massbank/HMDB search	C30H26O12	12798571
n913/n2333		578.198	6.62939	[M-H]
n914		578.258	5.34009	[M-H]
n1935		580.083	3.98955	[M-H]
n915		580.158	3.2475	[M-H]	Gambiriin A1	KEGG/Metlin search	C30H28O12	C17772
n916		580.216	12.2253	[M-H]	(+)-Syringaresinol O-beta-D-glucoside	KEGG/Metlin search	C28H36O13	C10890
n917		580.346	13.2552	[M-H]	alpha,alpha'-Trehalose 6-palmitate	KEGG/Metlin search	C28H52O12	C04265
n1420		580.347	13.6629	[M-H]	alpha,alpha'-Trehalose 6-palmitate	KEGG search	C28H52O12	C04265
n919		582.231	11.2533	[M-H]	(7'R)-(+)-Lyoniresinol 9'-glucoside	Metlin/HMDB search	C28H38O13	HMDB38922
n920		582.362	13.3907	[M-H]	Stearyl monoglyceridyl citrate	Metlin/HMDB search	C28H54O12	55840136
n921		583.235	11.2315	[M-H]
n922/n2098		584.211	4.66847	[M-H]
n924		584.247	11.6598	[M-H]
n1421		584.341	13.4745	[M-H]
n925		584.378	13.1118	[M-H]
n1717		584.503	23.8797	[M-H]
n2216		585.24	11.2537	[M-H]
n926		586.109	12.8133	[M-H]
n927		586.226	8.83386	[M-H]
n1719		586.253	11.6575	[M-H]
n928		587.222	11.8484	[M-H]
n1423		590.176	10.2771	[M-H]
n930		590.198	4.70493	[M-H]	12-Dihydrodalbinol O-glucoside	Metlin search	C29H34O13
n931		590.256	13.1977	[M-H]
n3331/n2102/n3330/n933		594.031	9.41318	[M-H]
p636		594.135	14.5815	[M+H]	Kaempferol-3-Glucoside-2''-p-coumaroyl	MASSBANK search	C30H26O13	PR101018
n934		594.137	14.5814	[M-H]	Tribuloside	KEGG search	C30H26O13	C17140
n1425		594.159	11.6701	[M-H]	Isoorientin 2''-O-rhamnoside	KEGG/Metlin search	C27H30O15	C03870
n935/n1936		594.171	6.58618	[M-H]
n1720		594.216	3.8905	[M-H]	Zizybeoside II	KEGG search	C25H38O16	C17565
n936		594.224	12.6709	[M-H]
n937		595.141	14.6554	[M-H]	3-Caffeoylpelargonidin 5-glucoside	Metlin search	C30H27O13	100595037
n1426		596.115	1.99669	[M-H]
n938/n1721		596.174	7.19255	[M-H]	Isobutrin	KEGG search	C27H32O15	C08649
n1937		596.174	3.71413	[M-H]	Isobutrin	KEGG search	C27H32O15	C08649
n939		596.211	12.3587	[M-H]
n940		596.341	12.6913	[M-H]
n1722		597.214	12.3648	[M-H]	Clomiphene citrate	KEGG/Metlin search	C26H28ClNO. C6H8O7	C08161
n941		598.19	11.4198	[M-H]	Geniposide pentaacetate	KEGG/Metlin search	C27H34O15	C11639
n1723		598.226	4.57859	[M-H]
n942		598.226	11.6065	[M-H]
n943		598.284	3.52223	[M-H]
n1724		598.357	12.5083	[M-H]	Sucrose monopalmitate	Metlin/HMDB search	C28H54O13	26446388
n944		599.113	12.1354	[M-H]
n946		600.242	10.2892	[M-H]
n2668		602.147	1.62163	[M-H]
n1940		602.2	3.44745	[M-H]
n948		606.171	4.5554	[M-H]
[truncated: 283 more rows]

## Sheet: Table S1b
		Characteristic
Identification	Id Annotation	Neutral mass	RT
Phenol (I)	C00146	205	8.35
Phenol (II)	C00146	191	9.11
1-Naphthalenemethanol	C14089	81	17.19
1-Phenanthrenecarboxylic acid	94391	239	15.76
1-Phenanthrenecarboxylic acid (II)	94391	135	16.43
1-Phenanthrenecarboxylic acid (III)	94391	149	17.41
C16:0	C00249	212	12.85
C16:2	HMDB00477	86.8	12.75
C16:3	C16522	79	12.62
C18:0	C01530	74	14.24
C18:2	C01595	67	14
C18:3	C06427	93	14.05
Kaur-16-en-18-oic acid	C11874	121	15.56
Kaur-16-en-18-oic acid (II)	C11874	241	15.53
