# Supplementary material for: Metabolome Integrated Analysis of High-Temperature Response in Pinus radiata
Source: Front Plant Sci. 2018 Apr 17;9:485. doi: 10.3389/fpls.2018.00485 (PMC5914196; doi:10.3389/fpls.2018.00485)
Supplement: Supplementary file 2 [file Table_2.XLSX]

## Sheet: Table S2
	Table S2: List of primers used for RT-qPCR.
	ID	Name	Forward	Reverse	Tm (ºC)
	ACT	Actin	CACTGCACTTGCTCCCAGTA	AACCTCCGATCCAAACACTG	60
	GAPDH	Glyceraldehyde 3-phosphate dehydrogenase	AAGATCCTCGGGAAAGGAGA	CTTCCTTGCTCAATGCAACA	60
	18S	Ribosomal protein S18	GCGAAAGCATTTGCCAAGG	ATTCCTGGTCGGCATCGTTTA	60
	UBI	Ubiquitine	GTCCCGCACTGACAATCTCT	CTGAGTCCATGCTCTTGCTG	60
	contig04128	Desaturase (Contig 04128)	AAGTCCAACAGCCTCCAAGATC	AGGAATAATTGGTGGGTTGCTG	63
	contig57599	Desaturase (Contig 57599)	AGCCACCTTCCTGCAATTAAAAG	GCCAGGGTTGTAGAGCTTATCC	62
	DFR	Dihydroflavonol 4-reductase (Contig 09603)	TCTTGAACATGAATGAGCGACAC	CCCCATAATAGCAGGCCCTTTC	63
	PAL	Phenylalanine ammonia-lyase (Contig 24103)	GCCACCGTTGTAGTAATCGTTG	GTTGCTCGAGACAAAGCACTG	63
