# Supplementary material for: Metabolome Integrated Analysis of High-Temperature Response in Pinus radiata
Source: Front Plant Sci. 2018 Apr 17;9:485. doi: 10.3389/fpls.2018.00485 (PMC5914196; doi:10.3389/fpls.2018.00485)
Supplement: Supplementary file 3 [file Table_3.xlsx]

## Sheet: Table Leyend
Table S3: Metabolomics pathways. S3a) Metabolites included in each KEGG metabolomics pathways; S3b) p-values metabolomics pathways obteined in MBROLE2 (http://csbg.cnb.csic.es/mbrole2/analysis.php).

## Sheet: Table S3a
	Table S3a: Metabolites included in each KEGG metabolomics pathways.
	Metabolomics pathways	Accession KEGG Database
	ko01200 Carbon metabolism (17)	C00025	C00037	C00041	C00042	C00049	C00065	C00085	C00117	C00122	C00149	C00158	C00168	C00197	C00257	C00345	C00445	C05382
	ko01210 2-Oxocarboxylic acid metabolism (18)	C00025	C00049	C00073	C00077	C00078	C00079	C00082	C00123	C00158	C00166	C00183	C00233	C00322	C00407	C00417	C16598	C17235	C17245
	ko01230 Biosynthesis of amino acids (29)	C00025	C00037	C00041	C00049	C00062	C00064	C00065	C00073	C00077	C00078	C00079	C00082	C00108	C00117	C00123	C00135	C00148	C00158	C00166	C00183	C00188	C00197	C00233	C00322	C00407	C00493	C00944	C02637	C05382
	ko01220 Degradation of aromatic compounds (16)	C00042	C00108	C00122	C00156	C00261	C00511	C01163	C01197	C03012	C04112	C06575	C06578	C06580	C06727	C07083	C11457
	ko00020 Citrate cycle (TCA cycle) (5)	C00042	C00122	C00149	C00158	C00417
	ko00030 Pentose phosphate pathway (6)	C00117	C00121	C00197	C00257	C00345	C05382
	ko00620 Pyruvate metabolism (4)	C00042	C00122	C00149	C00256
	ko00630 Glyoxylate and dicarboxylate metabolism (10)	C00025	C00037	C00042	C00064	C00065	C00149	C00158	C00168	C00197	C00417
	ko00650 Butanoate metabolism (6)	C00025	C00042	C00122	C00334	C00741	C01412
	ko00710 Carbon fixation in photosynthetic organisms (7)	C00041	C00049	C00085	C00117	C00149	C00197	C05382
	ko00720 Carbon fixation pathways in prokaryotes (6)	C00042	C00122	C00149	C00158	C00417	C00445
	ko00061 Fatty acid biosynthesis (8)	C00249	C00712	C01530	C01571	C02679	C06423	C06424	C08362
	ko00073 Cutin, suberine and wax biosynthesis (5)	C00249	C00712	C08285	C18218	C19614
	ko00600 Sphingolipid metabolism (4)	C00065	C00319	C00836	C12144
	ko01040 Biosynthesis of unsaturated fatty acids (6)	C00249	C00712	C01530	C01595	C06426	C08320
	ko00230 Purine metabolism (5)	C00037	C00064	C00117	C00212	C06435
	ko00240 Pyrimidine metabolism (4)	C00064	C00438	C00475	C01563
	ko00250 Alanine, aspartate and glutamate metabolism (9)	C00025	C00041	C00042	C00049	C00064	C00122	C00158	C00334	C00438
	ko00260 Glycine, serine and threonine metabolism (8)	C00037	C00049	C00065	C00078	C00168	C00188	C00197	C01888
	ko00270 Cysteine and methionine metabolism (6)	C00041	C00049	C00051	C00065	C00073	C08276
	ko00280 Valine, leucine and isoleucine degradation (4)	C00123	C00183	C00233	C00407
	ko00290 Valine, leucine and isoleucine biosynthesis (5)	C00123	C00183	C00188	C00233	C00407
	ko00220 Arginine biosynthesis (6)	C00025	C00049	C00062	C00064	C00077	C00122
	ko00330 Arginine and proline metabolism (7)	C00025	C00062	C00077	C00148	C00334	C01877	C02647
	ko00340 Histidine metabolism (4)	C00025	C00049	C00135	C20995
	ko00350 Tyrosine metabolism (4)	C00042	C00082	C00122	C00544
	ko00360 Phenylalanine metabolism (9)	C00042	C00079	C00082	C00122	C00156	C00166	C00601	C01198	C11457
	ko00400 Phenylalanine, tyrosine and tryptophan biosynthesis (10)	C00078	C00079	C00082	C00108	C00166	C00296	C00493	C00944	C02637	C17235
	ko00410 beta-Alanine metabolism (6)	C00049	C00135	C00334	C00864	C02335	C05670
	ko00460 Cyanoamino acid metabolism (8)	C00037	C00049	C00065	C00079	C00082	C00183	C00407	C05670
	ko00480 Glutathione metabolism (6)	C00025	C00037	C00051	C00072	C00077	C00127
	ko00740 Riboflavin metabolism (5)	C00255	C01304	C01847	C05995	C15556
	ko00860 Porphyrin and chlorophyll metabolism (8)	C00025	C00032	C00037	C00188	C02463	C06320	C18152	C18157
	ko00130 Ubiquinone and other terpenoid-quinone biosynthesis (4)	C00082	C00156	C00544	C14153
	ko00900 Terpenoid backbone biosynthesis (4)	C00418	C01107	C11434	C20345
	ko00902 Monoterpenoid biosynthesis (5)	C01852	C01957	C06071	C09769	C11636
	ko00904 Diterpenoid biosynthesis (7)	C00859	C01699	C02034	C03579	C09094	C09183	C11700
	ko00940 Phenylpropanoid biosynthesis (11)	C00079	C00082	C00590	C00761	C00903	C01175	C01197	C01533	C02947	C05851	C12204
	ko00941 Flavonoid biosynthesis (11)	C00389	C00509	C00974	C01514	C01617	C02906	C02947	C09099	C10107	C12136	C16422
	ko00944 Flavone and flavonol biosynthesis (9)	C00389	C01265	C01514	C01750	C04443	C05623	C10107	C10175	C12667
	ko00950 Isoquinoline alkaloid biosynthesis (4)	C00082	C01795	C01852	C06165
	ko00960 Tropane, piperidine and pyridine alkaloid biosynthesis (6)	C00079	C00166	C00407	C01746	C06183	C10865
	ko00966 Glucosinolate biosynthesis (10)	C00073	C00078	C00079	C00082	C00123	C00183	C00233	C00407	C17235	C17245
	ko00627 Aminobenzoate degradation (5)	C00108	C00156	C00196	C00261	C05616
	ko00643 Styrene degradation (5)	C00122	C00511	C00544	C00601	C07083
	ko00970 Aminoacyl-tRNA biosynthesis (17)	C00025	C00037	C00041	C00049	C00062	C00064	C00065	C00073	C00078	C00079	C00082	C00123	C00135	C00148	C00183	C00188	C00407
	ko02010 ABC transporters (22)	C00009	C00025	C00032	C00037	C00041	C00049	C00051	C00062	C00064	C00065	C00077	C00079	C00121	C00123	C00135	C00148	C00183	C00188	C00407	C01674	C05349	C05402
	ko02060 Phosphotransferase system (PTS) (4)	C00072	C00689	C01674	C06188
	ko04071 Sphingolipid signaling pathway (4)	C00065	C00212	C00319	C00836
	ko04974 Protein digestion and absorption (18)	C00025	C00037	C00041	C00049	C00062	C00064	C00065	C00073	C00078	C00079	C00082	C00123	C00135	C00148	C00183	C00188	C00407	C01746

## Sheet: Table S3b
	Table S3b: p-values metabolomics pathways obteined in MBROLE2 (http://csbg.cnb.csic.es/mbrole2/analysis.php)
	Background: Whole database
	Annotation	Category	Set	In set		FDR correction	Submitted IDs	Matching IDs
					p-value
	Aminoacyl-tRNA biosynthesis	SMPDB Pathways (ECMDB)	70	17	3e-19	1.56e-17	C00025	ECMDB00148 ECMDB00123 ECMDB00161ECMDB00191 ECMDB00517 ECMDB00641ECMDB00187 ECMDB00696 ECMDB00929ECMDB00159 ECMDB00158 ECMDB00687ECMDB00177 ECMDB00162 ECMDB00883ECMDB00167 ECMDB00172
							C00025
							C00037
							C00037
							C00041
							C00041
							C00049
							C00049
							C00062
							C00062
							C00064
							C00064
							C00065
							C00065
							C00073
							C00073
							C00078
							C00078
							C00079
							C00079
							C00082
							C00082
							C00123
							C00123
							C00135
							C00135
							C00148
							C00148
							C00183
							C00183
							C00188
							C00188
							C00407
							C00407
	Biosynthesis of phenylpropanoids	KEGG pathways	176	21	4.43e-11	5.94e-09	C00042	C00042
	(map01061)						C00042	C00042
							C00078	C00078
							C00078	C00078
							C00079	C00079
							C00079	C00079
							C00108	C00108
							C00108	C00108
							C00122	C00122
							C00122	C00122
							C00149	C00149
							C00149	C00149
							C00156	C00156
							C00156	C00156
							C00158	C00158
							C00158	C00158
							C00196	C00196
							C00196	C00196
							C00197	C00197
							C00197	C00197
							C00417	C00417
							C00417	C00417
							C00493	C00493
							C00493	C00493
							C00509	C00509
							C00509	C00509
							C00590	C00590
							C00590	C00590
							C00974	C00974
							C00974	C00974
							C01158	C01158
							C01158	C01158
							C01617	C01617
							C01617	C01617
							C02637	C02637
							C02637	C02637
							C05366	C05366
							C05366	C05366
							C06563	C06563
							C06563	C06563
							C12204	C12204
							C12204	C12204
	Biosynthesis of plant hormones	KEGG pathways	176	17	3.17e-10	2.12e-08	C00042	C00042
	(map01070)						C00042	C00042
							C00049	C00049
							C00049	C00049
							C00073	C00073
							C00073	C00073
							C00078	C00078
							C00078	C00078
							C00079	C00079
							C00079	C00079
							C00108	C00108
							C00108	C00108
							C00122	C00122
							C00122	C00122
							C00149	C00149
							C00149	C00149
							C00158	C00158
							C00158	C00158
							C00197	C00197
							C00197	C00197
							C00417	C00417
							C00417	C00417
							C00418	C00418
							C00418	C00418
							C00493	C00493
							C00493	C00493
							C00859	C00859
							C00859	C00859
							C06082	C06082
							C06082	C06082
							C08491	C08491
							C08491	C08491
							C11434	C11434
							C11434	C11434
	Metabolic pathways	KEGG pathways	176	94	9.19e-10	4.1e-08	C00009	C00009
	(map01100)						C00009	C00009
							C00025	C00025
							C00025	C00025
							C00032	C00032
							C00032	C00032
							C00037	C00037
							C00037	C00037
							C00041	C00041
							C00041	C00041
							C00042	C00042
							C00042	C00042
							C00049	C00049
							C00049	C00049
							C00051	C00051
							C00051	C00051
							C00062	C00062
							C00062	C00062
							C00064	C00064
							C00064	C00064
							C00065	C00065
							C00065	C00065
							C00072	C00072
							C00072	C00072
							C00073	C00073
							C00073	C00073
							C00077	C00077
							C00077	C00077
							C00078	C00078
							C00078	C00078
							C00079	C00079
							C00079	C00079
							C00082	C00082
							C00082	C00082
							C00085	C00085
							C00085	C00085
							C00108	C00108
							C00108	C00108
							C00117	C00117
							C00117	C00117
							C00122	C00122
							C00122	C00122
							C00123	C00123
							C00123	C00123
							C00135	C00135
							C00135	C00135
							C00148	C00148
							C00148	C00148
							C00149	C00149
							C00149	C00149
							C00156	C00156
							C00156	C00156
							C00158	C00158
							C00158	C00158
							C00166	C00166
							C00166	C00166
							C00168	C00168
							C00168	C00168
							C00183	C00183
							C00183	C00183
							C00188	C00188
							C00188	C00188
							C00197	C00197
							C00197	C00197
							C00207	C00207
							C00207	C00207
							C00212	C00212
							C00212	C00212
							C00233	C00233
							C00233	C00233
							C00249	C00249
							C00249	C00249
							C00255	C00255
							C00255	C00255
							C00257	C00257
							C00257	C00257
							C00314	C00314
							C00314	C00314
							C00319	C00319
							C00319	C00319
							C00322	C00322
							C00322	C00322
							C00334	C00334
							C00334	C00334
							C00345	C00345
							C00345	C00345
							C00389	C00389
							C00389	C00389
							C00407	C00407
							C00407	C00407
							C00417	C00417
							C00417	C00417
							C00418	C00418
							C00418	C00418
							C00438	C00438
							C00438	C00438
							C00445	C00445
							C00445	C00445
							C00475	C00475
							C00475	C00475
							C00493	C00493
							C00493	C00493
							C00509	C00509
							C00509	C00509
							C00544	C00544
							C00544	C00544
							C00590	C00590
							C00590	C00590
							C00601	C00601
							C00601	C00601
							C00725	C00725
							C00725	C00725
							C00836	C00836
							C00836	C00836
							C00859	C00859
							C00859	C00859
							C00864	C00864
							C00864	C00864
							C00903	C00903
							C00903	C00903
							C00944	C00944
							C00944	C00944
							C00974	C00974
							C00974	C00974
							C01107	C01107
							C01107	C01107
							C01163	C01163
							C01163	C01163
							C01187	C01187
							C01187	C01187
							C01197	C01197
							C01197	C01197
							C01304	C01304
							C01304	C01304
							C01514	C01514
							C01514	C01514
							C01595	C01595
							C01595	C01595
							C01617	C01617
							C01617	C01617
							C01852	C01852
							C01852	C01852
							C02463	C02463
							C02463	C02463
							C02637	C02637
							C02637	C02637
							C02647	C02647
							C02647	C02647
							C03012	C03012
							C03012	C03012
							C05382	C05382
							C05382	C05382
							C05623	C05623
							C05623	C05623
							C06071	C06071
							C06071	C06071
							C06082	C06082
							C06082	C06082
							C06165	C06165
							C06165	C06165
							C06183	C06183
							C06183	C06183
							C06320	C06320
							C06320	C06320
							C06426	C06426
							C06426	C06426
							C06670	C06670
							C06670	C06670
							C06727	C06727
							C06727	C06727
							C07083	C07083
							C07083	C07083
							C08276	C08276
							C08276	C08276
							C08491	C08491
							C08491	C08491
							C11434	C11434
							C11434	C11434
							C11700	C11700
							C11700	C11700
							C12144	C12144
							C12144	C12144
							C12204	C12204
							C12204	C12204
							C15970	C15970
							C15970	C15970
							C16365	C16365
							C16365	C16365
	Aminoacyl-tRNA biosynthesis	KEGG pathways	176	17	1.63e-09	5.46e-08	C00025	C00025
	(map00970)						C00025	C00025
							C00037	C00037
							C00037	C00037
							C00041	C00041
							C00041	C00041
							C00049	C00049
							C00049	C00049
							C00062	C00062
							C00062	C00062
							C00064	C00064
							C00064	C00064
							C00065	C00065
							C00065	C00065
							C00073	C00073
							C00073	C00073
							C00078	C00078
							C00078	C00078
							C00079	C00079
							C00079	C00079
							C00082	C00082
							C00082	C00082
							C00123	C00123
							C00123	C00123
							C00135	C00135
							C00135	C00135
							C00148	C00148
							C00148	C00148
							C00183	C00183
							C00183	C00183
							C00188	C00188
							C00188	C00188
							C00407	C00407
							C00407	C00407
	ABC transporters	KEGG pathways	176	18	4.45e-09	1.19e-07	C00009	C00009
	(map02010)						C00009	C00009
							C00025	C00025
							C00025	C00025
							C00032	C00032
							C00032	C00032
							C00037	C00037
							C00037	C00037
							C00041	C00041
							C00041	C00041
							C00049	C00049
							C00049	C00049
							C00062	C00062
							C00062	C00062
							C00064	C00064
							C00064	C00064
							C00065	C00065
							C00065	C00065
							C00077	C00077
							C00077	C00077
							C00079	C00079
							C00079	C00079
							C00121	C00121
							C00121	C00121
							C00123	C00123
							C00123	C00123
							C00135	C00135
							C00135	C00135
							C00148	C00148
							C00148	C00148
							C00183	C00183
							C00183	C00183
							C00188	C00188
							C00188	C00188
							C00407	C00407
							C00407	C00407
	ABC transporters	SMPDB Pathways (ECMDB)	70	19	6.13e-09	1.29e-07	C00009	ECMDB01429 ECMDB00148 ECMDB03178ECMDB00123 ECMDB00161 ECMDB00191ECMDB00125 ECMDB00517 ECMDB00641ECMDB00187 ECMDB00214 ECMDB00159ECMDB00283 ECMDB04146 ECMDB00687ECMDB00177 ECMDB00162 ECMDB00883ECMDB00167 ECMDB00172
							C00009
							C00025
							C00025
							C00032
							C00032
							C00037
							C00037
							C00041
							C00041
							C00049
							C00049
							C00051
							C00051
							C00062
							C00062
							C00064
							C00064
							C00065
							C00065
							C00077
							C00077
							C00079
							C00079
							C00121
							C00121
							C00123
							C00123
							C00135
							C00135
							C00148
							C00148
							C00183
							C00183
							C00188
							C00188
							C00407
							C00407
	Biosynthesis of secondary metabolites	SMPDB Pathways (ECMDB)	70	38	7.46e-09	1.29e-07	C00025	ECMDB00148 ECMDB03178 ECMDB00123ECMDB00254 ECMDB00191 ECMDB00517ECMDB00187 ECMDB00044 ECMDB00696ECMDB00214 ECMDB00929 ECMDB00159ECMDB00158 ECMDB01123 ECMDB02033ECMDB04148 ECMDB00176 ECMDB00687ECMDB00177 ECMDB00162 ECMDB00156ECMDB00500 ECMDB00094 ECMDB00205ECMDB01352 ECMDB00883 ECMDB00167ECMDB00397 ECMDB00625 ECMDB01316ECMDB00172 ECMDB00072 ECMDB03070ECMDB00210 ECMDB04049 ECMDB03556ECMDB20183 ECMD…
							C00025
							C00032
							C00032
							C00037
							C00037
							C00042
							C00042
							C00049
							C00049
							C00062
							C00062
							C00065
							C00065
							C00072
							C00072
							C00073
							C00073
							C00077
							C00077
							C00078
							C00078
							C00079
							C00079
							C00082
							C00082
							C00108
							C00108
							C00117
							C00117
							C00122
							C00122
							C00123
							C00123
							C00135
							C00135
							C00148
							C00148
							C00149
							C00149
							C00156
							C00156
							C00158
							C00158
							C00166
							C00166
							C00168
							C00168
							C00183
							C00183
							C00188
							C00188
							C00196
							C00196
							C00257
							C00257
							C00345
							C00345
							C00407
							C00407
							C00417
							C00417
							C00493
							C00493
							C00864
							C00864
							C00944
							C00944
							C01674
							C01674
							C02463
							C02463
							C02637
							C02637
							C11434
							C11434
	Transcription/Translation	SMPDB Pathways (HMDB)	66	12	1.58e-08	1.01e-06	C00025	HMDB00148 HMDB00161 HMDB00191 HMDB00641HMDB00929 HMDB00159 HMDB00158 HMDB00687HMDB00177 HMDB00883 HMDB00167 HMDB00172
	(SMP00019)						C00025
							C00041
							C00041
							C00049
							C00049
							C00064
							C00064
							C00078
							C00078
							C00079
							C00079
							C00082
							C00082
							C00123
							C00123
							C00135
							C00135
							C00183
							C00183
							C00188
							C00188
							C00407
							C00407
	Biosynthesis of secondary metabolites	KEGG pathways	176	71	4.69e-08	1.05e-06	C00025	C00025
	(map01110)						C00025	C00025
							C00032	C00032
							C00032	C00032
							C00037	C00037
							C00037	C00037
							C00042	C00042
							C00042	C00042
							C00049	C00049
							C00049	C00049
							C00062	C00062
							C00062	C00062
							C00065	C00065
							C00065	C00065
							C00072	C00072
							C00072	C00072
							C00073	C00073
							C00073	C00073
							C00077	C00077
							C00077	C00077
							C00078	C00078
							C00078	C00078
							C00079	C00079
							C00079	C00079
							C00082	C00082
							C00082	C00082
							C00108	C00108
							C00108	C00108
							C00117	C00117
							C00117	C00117
							C00122	C00122
							C00122	C00122
							C00123	C00123
							C00123	C00123
							C00135	C00135
							C00135	C00135
							C00148	C00148
							C00148	C00148
							C00149	C00149
							C00149	C00149
							C00156	C00156
							C00156	C00156
							C00158	C00158
							C00158	C00158
							C00166	C00166
							C00166	C00166
							C00183	C00183
							C00183	C00183
							C00188	C00188
							C00188	C00188
							C00196	C00196
							C00196	C00196
							C00197	C00197
							C00197	C00197
							C00233	C00233
							C00233	C00233
							C00257	C00257
							C00257	C00257
							C00345	C00345
							C00345	C00345
							C00389	C00389
							C00389	C00389
							C00407	C00407
							C00407	C00407
							C00417	C00417
							C00417	C00417
							C00418	C00418
							C00418	C00418
							C00493	C00493
							C00493	C00493
							C00509	C00509
							C00509	C00509
							C00590	C00590
							C00590	C00590
							C00744	C00744
							C00744	C00744
							C00859	C00859
							C00859	C00859
							C00903	C00903
							C00903	C00903
							C00944	C00944
							C00944	C00944
							C00974	C00974
							C00974	C00974
							C01107	C01107
							C01107	C01107
							C01197	C01197
							C01197	C01197
							C01514	C01514
							C01514	C01514
							C01617	C01617
							C01617	C01617
							C01795	C01795
							C01795	C01795
							C01852	C01852
							C01852	C01852
							C01957	C01957
							C01957	C01957
							C02463	C02463
							C02463	C02463
							C02637	C02637
							C02637	C02637
							C02906	C02906
							C02906	C02906
							C02947	C02947
							C02947	C02947
							C05382	C05382
							C05382	C05382
							C05623	C05623
							C05623	C05623
							C05851	C05851
							C05851	C05851
							C06071	C06071
							C06071	C06071
							C06082	C06082
							C06082	C06082
							C06183	C06183
							C06183	C06183
							C06563	C06563
							C06563	C06563
							C09782	C09782
							C09782	C09782
							C10107	C10107
							C10107	C10107
							C10865	C10865
							C10865	C10865
							C11434	C11434
							C11434	C11434
							C11636	C11636
							C11636	C11636
							C11700	C11700
							C11700	C11700
							C12136	C12136
							C12136	C12136
							C12204	C12204
							C12204	C12204
							C15970	C15970
							C15970	C15970
							C16365	C16365
							C16365	C16365
							C17235	C17235
							C17235	C17235
	Biosynthesis of alkaloids derived from ornithine, lysine and nicotinic acid	KEGG pathways	176	14	1.39e-07	2.66e-06	C00025	C00025
	(map01064)						C00025	C00025
							C00042	C00042
							C00042	C00042
							C00049	C00049
							C00049	C00049
							C00062	C00062
							C00062	C00062
							C00077	C00077
							C00077	C00077
							C00079	C00079
							C00079	C00079
							C00122	C00122
							C00122	C00122
							C00149	C00149
							C00149	C00149
							C00158	C00158
							C00158	C00158
							C00197	C00197
							C00197	C00197
							C00407	C00407
							C00407	C00407
							C00417	C00417
							C00417	C00417
							C06183	C06183
							C06183	C06183
							C10865	C10865
							C10865	C10865
	Phenylalanine, tyrosine and tryptophan biosynthesis	KEGG pathways	176	9	3.74e-07	6.26e-06	C00078	C00078
	(map00400)						C00078	C00078
							C00079	C00079
							C00079	C00079
							C00082	C00082
							C00082	C00082
							C00108	C00108
							C00108	C00108
							C00166	C00166
							C00166	C00166
							C00296	C00296
							C00296	C00296
							C00493	C00493
							C00493	C00493
							C00944	C00944
							C00944	C00944
							C02637	C02637
							C02637	C02637
	Alanine, aspartate and glutamate metabolism	KEGG pathways	176	8	1.71e-06	2.55e-05	C00025	C00025
	(map00250)						C00025	C00025
							C00041	C00041
							C00041	C00041
							C00042	C00042
							C00042	C00042
							C00049	C00049
							C00049	C00049
							C00064	C00064
							C00064	C00064
							C00122	C00122
							C00122	C00122
							C00334	C00334
							C00334	C00334
							C00438	C00438
							C00438	C00438
	Phenylpropanoid biosynthesis	KEGG pathways	176	11	4.9e-06	6.57e-05	C00079	C00079
	(map00940)						C00079	C00079
							C00082	C00082
							C00082	C00082
							C00590	C00590
							C00590	C00590
							C00761	C00761
							C00761	C00761
							C00903	C00903
							C00903	C00903
							C01175	C01175
							C01175	C01175
							C01197	C01197
							C01197	C01197
							C01533	C01533
							C01533	C01533
							C02947	C02947
							C02947	C02947
							C05851	C05851
							C05851	C05851
							C12204	C12204
							C12204	C12204
	Biosynthesis of alkaloids derived from shikimate pathway	KEGG pathways	176	17	1.33e-05	0.000162	C00042	C00042
	(map01063)						C00042	C00042
							C00078	C00078
							C00078	C00078
							C00079	C00079
							C00079	C00079
							C00082	C00082
							C00082	C00082
							C00108	C00108
							C00108	C00108
							C00122	C00122
							C00122	C00122
							C00149	C00149
							C00149	C00149
							C00158	C00158
							C00158	C00158
							C00183	C00183
							C00183	C00183
							C00197	C00197
							C00197	C00197
							C00417	C00417
							C00417	C00417
							C00493	C00493
							C00493	C00493
							C01795	C01795
							C01795	C01795
							C02637	C02637
							C02637	C02637
							C06165	C06165
							C06165	C06165
							C16723	C16723
							C16723	C16723
							C16724	C16724
							C16724	C16724
	Carbon fixation in photosynthetic organisms	KEGG pathways	176	7	1.53e-05	0.000171	C00041	C00041
	(map00710)						C00041	C00041
							C00049	C00049
							C00049	C00049
							C00085	C00085
							C00085	C00085
							C00117	C00117
							C00117	C00117
							C00149	C00149
							C00149	C00149
							C00197	C00197
							C00197	C00197
							C05382	C05382
							C05382	C05382
	Reductive carboxylate cycle (CO2 fixation)	KEGG pathways	176	6	1.67e-05	0.000172	C00041	C00041
	(map00720)						C00041	C00041
							C00042	C00042
							C00042	C00042
							C00122	C00122
							C00122	C00122
							C00149	C00149
							C00149	C00149
							C00158	C00158
							C00158	C00158
							C00417	C00417
							C00417	C00417
	Biosynthesis of alkaloids derived from histidine and purine	KEGG pathways	176	8	3.6e-05	0.000345	C00042	C00042
	(map01065)						C00042	C00042
							C00122	C00122
							C00122	C00122
							C00123	C00123
							C00123	C00123
							C00135	C00135
							C00135	C00135
							C00149	C00149
							C00149	C00149
							C00158	C00158
							C00158	C00158
							C00197	C00197
							C00197	C00197
							C00417	C00417
							C00417	C00417
	Flavonoid biosynthesis	KEGG pathways	176	11	3.86e-05	0.000345	C00389	C00389
	(map00941)						C00389	C00389
							C00509	C00509
							C00509	C00509
							C00974	C00974
							C00974	C00974
							C01514	C01514
							C01514	C01514
							C01617	C01617
							C01617	C01617
							C02906	C02906
							C02906	C02906
							C02947	C02947
							C02947	C02947
							C09099	C09099
							C09099	C09099
							C10107	C10107
							C10107	C10107
							C12136	C12136
							C12136	C12136
							C16422	C16422
							C16422	C16422
	Phenylalanine metabolism	KEGG pathways	176	9	4.3e-05	0.00036	C00042	C00042
	(map00360)						C00042	C00042
							C00079	C00079
							C00079	C00079
							C00082	C00082
							C00082	C00082
							C00122	C00122
							C00122	C00122
							C00156	C00156
							C00156	C00156
							C00166	C00166
							C00166	C00166
							C00601	C00601
							C00601	C00601
							C01198	C01198
							C01198	C01198
							C11457	C11457
							C11457	C11457
	Biosynthesis of alkaloids derived from terpenoid and polyketide	KEGG pathways	176	9	6.07e-05	0.000478	C00042	C00042
	(map01066)						C00042	C00042
							C00122	C00122
							C00122	C00122
							C00149	C00149
							C00149	C00149
							C00158	C00158
							C00158	C00158
							C00197	C00197
							C00197	C00197
							C00417	C00417
							C00417	C00417
							C01852	C01852
							C01852	C01852
							C06423	C06423
							C06423	C06423
							C09782	C09782
							C09782	C09782
	Two-component system	KEGG pathways	176	7	7.73e-05	0.000575	C00009	C00009
	(map02020)						C00009	C00009
							C00042	C00042
							C00042	C00042
							C00049	C00049
							C00049	C00049
							C00064	C00064
							C00064	C00064
							C00122	C00122
							C00122	C00122
							C00149	C00149
							C00149	C00149
							C00158	C00158
							C00158	C00158
	Ammonia Recycling	SMPDB Pathways (HMDB)	66	8	4.34e-05	0.00132	C00025	HMDB00148 HMDB00123 HMDB00191 HMDB00641HMDB00187 HMDB00177 HMDB01451 HMDB12210
	(SMP00009)						C00025
							C00037
							C00037
							C00049
							C00049
							C00064
							C00064
							C00065
							C00065
							C00135
							C00135
							C00725
							C00725
							C02147
							C02147
	Riboflavin Metabolism	SMPDB Pathways (HMDB)	66	5	7.96e-05	0.00132	C00255	HMDB00244 YMDB00534 YMDB00147 YMDB00686HMDB04256 YMDB00456
	(SMP00070)						C00255
							C01304
							C01304
							C01847
							C01847
							C05995
							C05995
							C15556
							C15556
	Arginine and Proline Metabolism	SMPDB Pathways (HMDB)	66	8	8.22e-05	0.00132	C00025	HMDB00148 YMDB00271 HMDB00191 YMDB00896YMDB00592 YMDB00002 HMDB00214 HMDB00134YMDB00101 YMDB00378 YMDB00335
	(SMP00020)						C00025
							C00049
							C00049
							C00062
							C00062
							C00064
							C00064
							C00077
							C00077
							C00122
							C00122
							C00148
							C00148
							C00334
							C00334
	Biosynthesis of terpenoids and steroids	KEGG pathways	176	12	0.000254	0.00179	C00042	C00042
	(map01062)						C00042	C00042
							C00122	C00122
							C00122	C00122
							C00149	C00149
							C00149	C00149
							C00158	C00158
							C00158	C00158
							C00197	C00197
							C00197	C00197
							C00417	C00417
							C00417	C00417
							C00418	C00418
							C00418	C00418
							C00859	C00859
							C00859	C00859
							C01852	C01852
							C01852	C01852
							C06071	C06071
							C06071	C06071
							C06082	C06082
							C06082	C06082
							C11434	C11434
							C11434	C11434
	Glucosinolate biosynthesis	KEGG pathways	176	10	0.000376	0.00247	C00073	C00073
	(map00966)						C00073	C00073
							C00078	C00078
							C00078	C00078
							C00079	C00079
							C00079	C00079
							C00082	C00082
							C00082	C00082
							C00123	C00123
							C00123	C00123
							C00183	C00183
							C00183	C00183
							C00233	C00233
							C00233	C00233
							C00407	C00407
							C00407	C00407
							C17235	C17235
							C17235	C17235
							C17245	C17245
							C17245	C17245
	Fatty acid biosynthesis	KEGG pathways	176	8	0.000406	0.00247	C00249	C00249
	(map00061)						C00249	C00249
							C00712	C00712
							C00712	C00712
							C01530	C01530
							C01530	C01530
							C01571	C01571
							C01571	C01571
							C02679	C02679
							C02679	C02679
							C06423	C06423
							C06423	C06423
							C06424	C06424
							C06424	C06424
							C08362	C08362
							C08362	C08362
	Glycine, serine and threonine metabolism	KEGG pathways	176	8	0.000406	0.00247	C00037	C00037
	(map00260)						C00037	C00037
							C00049	C00049
							C00049	C00049
							C00065	C00065
							C00065	C00065
							C00078	C00078
							C00078	C00078
							C00168	C00168
							C00168	C00168
							C00188	C00188
							C00188	C00188
							C00197	C00197
							C00197	C00197
							C01888	C01888
							C01888	C01888
	Metabolic pathways	SMPDB Pathways (ECMDB)	70	55	0.000271	0.00352	C00009	ECMDB01429 ECMDB00148 ECMDB03178ECMDB00123 ECMDB00161 ECMDB00254ECMDB00191 ECMDB00125 ECMDB00517ECMDB00641 ECMDB00187 ECMDB00044ECMDB00696 ECMDB00214 ECMDB00929ECMDB00159 ECMDB00158 ECMDB01123ECMDB02033 ECMDB04148 ECMDB00176ECMDB00687 ECMDB00177 ECMDB00162ECMDB00156 ECMDB00500 ECMDB00094ECMDB00205 ECMDB01352 ECMDB00883ECMDB00167 ECMDB00050 ECMDB00220ECMDB00244 ECMDB00625 ECMDB00239ECMDB00225 ECMD…
							C00009
							C00025
							C00025
							C00032
							C00032
							C00037
							C00037
							C00041
							C00041
							C00042
							C00042
							C00049
							C00049
							C00051
							C00051
							C00062
							C00062
							C00064
							C00064
							C00065
							C00065
							C00072
							C00072
							C00073
							C00073
							C00077
							C00077
							C00078
							C00078
							C00079
							C00079
							C00082
							C00082
							C00108
							C00108
							C00117
							C00117
							C00122
							C00122
							C00123
							C00123
							C00135
							C00135
							C00148
							C00148
							C00149
							C00149
							C00156
							C00156
							C00158
							C00158
							C00166
							C00166
							C00168
							C00168
							C00183
							C00183
							C00188
							C00188
							C00212
							C00212
							C00249
							C00249
							C00255
							C00255
							C00257
							C00257
							C00314
							C00314
							C00322
							C00322
							C00334
							C00334
							C00345
							C00345
							C00407
							C00407
							C00417
							C00417
							C00438
							C00438
							C00475
							C00475
							C00493
							C00493
							C00601
							C00601
							C00689
							C00689
							C00725
							C00725
							C00864
							C00864
							C00944
							C00944
							C01187
							C01187
							C01304
							C01304
							C01847
							C01847
							C02463
							C02463
							C02637
							C02637
							C11434
							C11434
							C15556
							C15556
	Citrate cycle (TCA cycle)	KEGG pathways	176	5	0.000709	0.00413	C00042	C00042
	(map00020)						C00042	C00042
							C00122	C00122
							C00122	C00122
							C00149	C00149
							C00149	C00149
							C00158	C00158
							C00158	C00158
							C00417	C00417
							C00417	C00417
	Arginine and proline metabolism	KEGG pathways	176	10	0.000827	0.00462	C00025	C00025
	(map00330)						C00025	C00025
							C00049	C00049
							C00049	C00049
							C00062	C00062
							C00062	C00062
							C00064	C00064
							C00064	C00064
							C00077	C00077
							C00077	C00077
							C00122	C00122
							C00122	C00122
							C00148	C00148
							C00148	C00148
							C00334	C00334
							C00334	C00334
							C01877	C01877
							C01877	C01877
							C02647	C02647
							C02647	C02647
	beta-Alanine metabolism	KEGG pathways	176	6	0.000866	0.00464	C00049	C00049
	(map00410)						C00049	C00049
							C00135	C00135
							C00135	C00135
							C00334	C00334
							C00334	C00334
							C00864	C00864
							C00864	C00864
							C02335	C02335
							C02335	C02335
							C05670	C05670
							C05670	C05670
	Fatty Acid Biosynthesis	SMPDB Pathways (HMDB)	66	8	0.000391	0.005	C00249	HMDB00220 YMDB00069 YMDB00785 YMDB00131YMDB00682 HMDB00511 YMDB00677 HMDB00638YMDB00678 HMDB00482 YMDB00676 HMDB00806YMDB00679 YMDB00681
	(SMP00456)						C00249
							C00712
							C00712
							C01530
							C01530
							C01571
							C01571
							C02679
							C02679
							C06423
							C06423
							C06424
							C06424
							C08362
							C08362
	Glyoxylate and dicarboxylate metabolism	KEGG pathways	176	7	0.00107	0.00551	C00042	C00042
	(map00630)						C00042	C00042
							C00149	C00149
							C00149	C00149
							C00158	C00158
							C00158	C00158
							C00168	C00168
							C00168	C00168
							C00197	C00197
							C00197	C00197
							C00417	C00417
							C00417	C00417
							C00445	C00445
							C00445	C00445
	Phenylalanine and Tyrosine Metabolism	SMPDB Pathways (HMDB)	66	5	0.00064	0.00585	C00079	HMDB00159 HMDB00158 HMDB00134 HMDB00205HMDB00130
	(SMP00008)						C00079
							C00082
							C00082
							C00122
							C00122
							C00166
							C00166
							C00544
							C00544
	Glycine and Serine Metabolism	SMPDB Pathways (HMDB)	66	10	0.000568	0.00585	C00025	HMDB00148 HMDB00123 HMDB00161 HMDB00187HMDB00214 HMDB01352 HMDB00167 HMDB01451HMDB02134 HMDB12210
	(SMP00004)						C00025
							C00037
							C00037
							C00041
							C00041
							C00065
							C00065
							C00077
							C00077
							C00168
							C00168
							C00188
							C00188
							C00725
							C00725
							C01888
							C01888
							C02147
							C02147
	Flavone and flavonol biosynthesis	KEGG pathways	176	6	0.00121	0.00601	C00389	C00389
	(map00944)						C00389	C00389
							C01265	C01265
							C01265	C01265
							C01514	C01514
							C01514	C01514
							C04443	C04443
							C04443	C04443
							C05623	C05623
							C05623	C05623
							C10107	C10107
							C10107	C10107
	Urea Cycle	SMPDB Pathways (HMDB)	66	6	0.000786	0.00629	C00025	HMDB00148 HMDB00161 HMDB00191 HMDB00641HMDB00214 HMDB00134
	(SMP00059)						C00025
							C00041
							C00041
							C00049
							C00049
							C00064
							C00064
							C00077
							C00077
							C00122
							C00122
	Tyrosine Metabolism	SMPDB Pathways (HMDB)	66	4	0.00127	0.00903	C00042	YMDB00338 HMDB00158 YMDB00364 HMDB00134YMDB00101 HMDB00130
	(SMP00006)						C00042
							C00082
							C00082
							C00122
							C00122
							C00544
							C00544
	Phenylalanine metabolism	SMPDB Pathways (YMDB)	72	8	0.000185	0.00962	C00042	YMDB00338 ECMDB00254 YMDB00304 ECMDB00159YMDB00364 ECMDB00158 YMDB00101 ECMDB00176YMDB00495 ECMDB00500 YMDB00786 ECMDB00205YMDB00116 ECMDB06236 ECMDB00375ECMDB04083
							C00042
							C00079
							C00079
							C00082
							C00082
							C00122
							C00122
							C00156
							C00156
							C00166
							C00166
							C00601
							C00601
							C11457
							C11457
	Nitrogen metabolism	KEGG pathways	176	5	0.00239	0.0114	C00025	C00025
	(map00910)						C00025	C00025
							C00037	C00037
							C00037	C00037
							C00049	C00049
							C00049	C00049
							C00064	C00064
							C00064	C00064
							C01563	C01563
							C01563	C01563
	Glutathione metabolism	KEGG pathways	176	6	0.00248	0.0115	C00025	C00025
	(map00480)						C00025	C00025
							C00037	C00037
							C00037	C00037
							C00051	C00051
							C00051	C00051
							C00072	C00072
							C00072	C00072
							C00077	C00077
							C00077	C00077
							C00127	C00127
							C00127	C00127
	Styrene degradation	KEGG pathways	176	5	0.00282	0.0126	C00122	C00122
	(map00643)						C00122	C00122
							C00511	C00511
							C00511	C00511
							C00544	C00544
							C00544	C00544
							C00601	C00601
							C00601	C00601
							C07083	C07083
							C07083	C07083
	Glutathione Metabolism	SMPDB Pathways (HMDB)	66	4	0.002	0.0128	C00025	HMDB00148 YMDB00271 HMDB00123 YMDB00016YMDB00160 YMDB00690 HMDB03337 YMDB00057
	(SMP00015)						C00025
							C00037
							C00037
							C00051
							C00051
							C00127
							C00127
	Riboflavin metabolism	SMPDB Pathways (YMDB)	72	5	0.001	0.013	C00255	HMDB00244 YMDB00534 YMDB00147 YMDB00686HMDB04256 YMDB00456
	(SMP00070)						C00255
							C01304
							C01304
							C01847
							C01847
							C05995
							C05995
							C15556
							C15556
	Alanine, aspartate and glutamate metabolism	SMPDB Pathways (YMDB)	72	8	0.000896	0.013	C00025	YMDB00271 ECMDB00148 YMDB00154 ECMDB00161YMDB00338 ECMDB00254 YMDB00896 ECMDB00191YMDB00002 ECMDB00641 YMDB00101 ECMDB00176YMDB00335 ECMDB04017 YMDB00027 ECMDB00828
							C00025
							C00041
							C00041
							C00042
							C00042
							C00049
							C00049
							C00064
							C00064
							C00122
							C00122
							C00334
							C00334
							C00438
							C00438
	Cyanoamino acid metabolism	SMPDB Pathways (YMDB)	72	5	0.001	0.013	C00037	YMDB00016 ECMDB00123 YMDB00896 ECMDB00191YMDB00112 ECMDB00187 YMDB00364 ECMDB00158ECMDB21004
							C00037
							C00049
							C00049
							C00065
							C00065
							C00082
							C00082
							C05670
							C05670
	Butanoate metabolism	KEGG pathways	176	6	0.0032	0.0138	C00025	C00025
	(map00650)						C00025	C00025
							C00042	C00042
							C00042	C00042
							C00122	C00122
							C00122	C00122
							C00334	C00334
							C00334	C00334
							C00741	C00741
							C00741	C00741
							C01412	C01412
							C01412	C01412
	Valine, leucine and isoleucine biosynthesis	KEGG pathways	176	5	0.00331	0.0139	C00123	C00123
	(map00290)						C00123	C00123
							C00183	C00183
							C00183	C00183
							C00188	C00188
							C00188	C00188
							C00233	C00233
							C00233	C00233
							C00407	C00407
							C00407	C00407
	Pentose Phosphate Pathway	SMPDB Pathways (HMDB)	66	5	0.00316	0.0169	C00085	HMDB00124 HMDB00618 HMDB01548 YMDB00119YMDB00650 HMDB00283 YMDB00253 YMDB00383HMDB01316 YMDB00218
	(SMP00031)						C00085
							C00117
							C00117
							C00121
							C00121
							C00257
							C00257
							C00345
							C00345
	Glutamate Metabolism	SMPDB Pathways (HMDB)	66	5	0.00316	0.0169	C00025	HMDB00148 HMDB00254 HMDB00641 HMDB03337HMDB00112
	(SMP00072)						C00025
							C00042
							C00042
							C00064
							C00064
							C00127
							C00127
							C00334
							C00334
	Phenylalanine, tyrosine and tryptophan biosynthesis	SMPDB Pathways (YMDB)	72	8	0.00168	0.0175	C00078	YMDB00126 ECMDB00929 YMDB00304 ECMDB00159YMDB00364 ECMDB00158 YMDB00278 ECMDB01123YMDB00786 ECMDB00205 YMDB00216 ECMDB03070YMDB00100 ECMDB04049 YMDB00390 ECMDB04048
							C00078
							C00079
							C00079
							C00082
							C00082
							C00108
							C00108
							C00166
							C00166
							C00493
							C00493
							C00944
							C00944
							C02637
							C02637
	Pentose phosphate pathway	KEGG pathways	176	5	0.00581	0.0229	C00117	C00117
	(map00030)						C00117	C00117
							C00121	C00121
							C00121	C00121
							C00257	C00257
							C00257	C00257
							C00345	C00345
							C00345	C00345
							C05382	C05382
							C05382	C05382
	Arginine and proline metabolism	SMPDB Pathways (YMDB)	72	8	0.0029	0.0251	C00025	HMDB00148 YMDB00271 HMDB00191 YMDB00896YMDB00592 YMDB00002 HMDB00214 HMDB00134YMDB00101 YMDB00378 YMDB00335
	(SMP00020)						C00025
							C00049
							C00049
							C00062
							C00062
							C00064
							C00064
							C00077
							C00077
							C00122
							C00122
							C00148
							C00148
							C00334
							C00334
	Riboflavin metabolism	KEGG pathways	176	4	0.00669	0.0256	C00255	C00255
	(map00740)						C00255	C00255
							C01304	C01304
							C01304	C01304
							C05995	C05995
							C05995	C05995
							C15556	C15556
							C15556	C15556
	Beta-Alanine Metabolism	SMPDB Pathways (HMDB)	66	4	0.00567	0.0279	C00049	HMDB00191 YMDB00896 YMDB00369 YMDB00335HMDB00210 YMDB00203
	(SMP00007)						C00049
							C00135
							C00135
							C00334
							C00334
							C00864
							C00864
	Alanine Metabolism	SMPDB Pathways (HMDB)	66	3	0.00629	0.0288	C00025	HMDB00148 HMDB00123 HMDB00161
	(SMP00055)						C00025
							C00037
							C00037
							C00041
							C00041
	Beta Oxidation of Very Long Chain Fatty Acids	SMPDB Pathways (HMDB)	66	4	0.00746	0.0318	C01571	HMDB00511 HMDB00638 HMDB00482 HMDB02003
	(SMP00052)						C01571
							C02679
							C02679
							C06423
							C06423
							C08320
							C08320
	Biosynthesis of unsaturated fatty acids	SMPDB Pathways (YMDB)	72	5	0.00459	0.0341	C00249	YMDB00069 YMDB00785 ECMDB00220 YMDB00131YMDB00682 YMDB00884 YMDB00684
							C00249
							C00712
							C00712
							C01530
							C01530
							C01595
							C01595
							C08320
							C08320
	Citric Acid Cycle	SMPDB Pathways (HMDB)	66	5	0.00917	0.0361	C00042	HMDB00254 HMDB00134 HMDB00156 HMDB00094HMDB00072
	(SMP00057)						C00042
							C00122
							C00122
							C00149
							C00149
							C00158
							C00158
							C00417
							C00417
	Sphingolipid Metabolism	SMPDB Pathways (HMDB)	66	4	0.00958	0.0361	C00065	HMDB00187 YMDB00112 HMDB00252 YMDB00190HMDB00269 YMDB00327 YMDB00285 YMDB01101
	(SMP00034)						C00065
							C00319
							C00319
							C00836
							C00836
							C12144
							C12144
	Two-component system	SMPDB Pathways (ECMDB)	70	7	0.00359	0.0373	C00009	ECMDB01429 ECMDB00254 ECMDB00191ECMDB00641 ECMDB00176 ECMDB00156ECMDB00094
							C00009
							C00042
							C00042
							C00049
							C00049
							C00064
							C00064
							C00122
							C00122
							C00149
							C00149
							C00158
							C00158
	Nitrogen metabolism	SMPDB Pathways (YMDB)	72	5	0.00671	0.0388	C00025	YMDB00271 ECMDB00148 YMDB00016 ECMDB00123YMDB00896 ECMDB00191 YMDB00002 ECMDB00641ECMDB03551
							C00025
							C00037
							C00037
							C00049
							C00049
							C00064
							C00064
							C01563
							C01563
	Butanoate metabolism	SMPDB Pathways (YMDB)	72	6	0.00642	0.0388	C00025	YMDB00271 ECMDB00148 YMDB00338 ECMDB00254YMDB00101 ECMDB00176 YMDB00335 ECMDB04017YMDB00367 ECMDB03543
							C00025
							C00042
							C00042
							C00122
							C00122
							C00334
							C00334
							C00741
							C00741
							C01412
							C01412
	Toluene degradation	SMPDB Pathways (ECMDB)	70	3	0.00527	0.0391	C00042	ECMDB00254 ECMDB00176 ECMDB00500
							C00042
							C00122
							C00122
							C00156
							C00156
	Riboflavin metabolism	SMPDB Pathways (ECMDB)	70	4	0.00468	0.0391	C00255	ECMDB00244 ECMDB04052 ECMDB20058ECMDB01142 ECMDB04060
							C00255
							C01304
							C01304
							C01847
							C01847
							C15556
							C15556
	Tyrosine metabolism	SMPDB Pathways (YMDB)	72	4	0.00885	0.0406	C00042	YMDB00338 HMDB00158 YMDB00364 HMDB00134YMDB00101 HMDB00130
	(SMP00006)						C00042
							C00082
							C00082
							C00122
							C00122
							C00544
							C00544
	Glyoxylate and dicarboxylate metabolism	SMPDB Pathways (YMDB)	72	10	0.00862	0.0406	C00025	ECMDB00148 ECMDB00123 YMDB00338ECMDB00254 ECMDB00641 ECMDB00187YMDB00280 ECMDB00156 YMDB00086 ECMDB00094ECMDB01352 YMDB00756 YMDB00630 ECMDB00072
							C00025
							C00037
							C00037
							C00042
							C00042
							C00064
							C00064
							C00065
							C00065
							C00149
							C00149
							C00158
							C00158
							C00168
							C00168
							C00197
							C00197
							C00417
							C00417
	Citrate cycle (TCA cycle)	SMPDB Pathways (YMDB)	72	5	0.00938	0.0406	C00042	YMDB00338 ECMDB00254 YMDB00101 ECMDB00176YMDB00280 ECMDB00156 YMDB00086 ECMDB00094YMDB00630 ECMDB00072
							C00042
							C00122
							C00122
							C00149
							C00149
							C00158
							C00158
							C00417
							C00417
	Fatty acid biosynthesis	SMPDB Pathways (YMDB)	72	8	0.0104	0.0416	C00249	HMDB00220 YMDB00069 YMDB00785 YMDB00131YMDB00682 HMDB00511 YMDB00677 HMDB00638YMDB00678 HMDB00482 YMDB00676 HMDB00806YMDB00679 YMDB00681
	(SMP00456)						C00249
							C00712
							C00712
							C01530
							C01530
							C01571
							C01571
							C02679
							C02679
							C06423
							C06423
							C06424
							C06424
							C08362
							C08362
	Sphingolipid metabolism	KEGG pathways	176	4	0.0121	0.045	C00065	C00065
	(map00600)						C00065	C00065
							C00319	C00319
							C00319	C00319
							C00836	C00836
							C00836	C00836
							C12144	C12144
							C12144	C12144
	Biosynthesis of unsaturated fatty acids	KEGG pathways	176	6	0.0126	0.0456	C00249	C00249
	(map01040)						C00249	C00249
							C00712	C00712
							C00712	C00712
							C01530	C01530
							C01530	C01530
							C01595	C01595
							C01595	C01595
							C06426	C06426
							C06426	C06426
							C08320	C08320
							C08320	C08320
	Glutathione metabolism	SMPDB Pathways (YMDB)	72	4	0.0132	0.049	C00025	HMDB00148 YMDB00271 HMDB00123 YMDB00016YMDB00160 YMDB00690 HMDB03337 YMDB00057
	(SMP00015)						C00025
							C00037
							C00037
							C00051
							C00051
							C00127
							C00127
	Glycine, serine and threonine metabolism	SMPDB Pathways (YMDB)	72	8	0.0146	0.0506	C00037	YMDB00016 ECMDB00123 YMDB00896 ECMDB00191YMDB00112 ECMDB00187 YMDB00126 ECMDB00929ECMDB01352 YMDB00214 ECMDB00167 YMDB00756YMDB00892 ECMDB02134
							C00037
							C00049
							C00049
							C00065
							C00065
							C00078
							C00078
							C00168
							C00168
							C00188
							C00188
							C00197
							C00197
							C01888
							C01888
	Cysteine and methionine metabolism	KEGG pathways	176	6	0.0146	0.0515	C00041	C00041
	(map00270)						C00041	C00041
							C00049	C00049
							C00049	C00049
							C00051	C00051
							C00051	C00051
							C00065	C00065
							C00065	C00065
							C00073	C00073
							C00073	C00073
							C08276	C08276
							C08276	C08276
	Cyanoamino acid metabolism	KEGG pathways	176	5	0.0153	0.0526	C00037	C00037
	(map00460)						C00037	C00037
							C00049	C00049
							C00049	C00049
							C00065	C00065
							C00065	C00065
							C00082	C00082
							C00082	C00082
							C05670	C05670
							C05670	C05670
	Oxidative phosphorylation	KEGG pathways	176	3	0.0192	0.0628	C00009	C00009
	(map00190)						C00009	C00009
							C00042	C00042
							C00042	C00042
							C00122	C00122
							C00122	C00122
	Monoterpenoid biosynthesis	KEGG pathways	176	5	0.0197	0.0629	C01852	C01852
	(map00902)						C01852	C01852
							C01957	C01957
							C01957	C01957
							C06071	C06071
							C06071	C06071
							C09769	C09769
							C09769	C09769
							C11636	C11636
							C11636	C11636
	Proximal tubule bicarbonate reclamation	KEGG pathways	176	3	0.0224	0.0698	C00025	C00025
	(map04964)						C00025	C00025
							C00064	C00064
							C00064	C00064
							C00149	C00149
							C00149	C00149
	Tryptophan metabolism	SMPDB Pathways (ECMDB)	70	3	0.0121	0.0699	C00078	ECMDB00929 ECMDB01123 ECMDB00225
							C00078
							C00108
							C00108
							C00322
							C00322
	Porphyrin and chlorophyll metabolism	SMPDB Pathways (YMDB)	72	5	0.0261	0.0798	C00025	YMDB00271 ECMDB00148 YMDB00041 YMDB00987ECMDB03178 YMDB00016 ECMDB00123 YMDB00214ECMDB00167 YMDB00249 YMDB00977 ECMDB20183
							C00025
							C00032
							C00032
							C00037
							C00037
							C00188
							C00188
							C02463
							C02463
	Pentose phosphate pathway	SMPDB Pathways (YMDB)	72	5	0.0261	0.0798	C00085	HMDB00124 HMDB00618 HMDB01548 YMDB00119YMDB00650 HMDB00283 YMDB00253 YMDB00383HMDB01316 YMDB00218
	(SMP00031)						C00085
							C00117
							C00117
							C00121
							C00121
							C00257
							C00257
							C00345
							C00345
	Benzoate degradation via hydroxylation	KEGG pathways	176	5	0.0266	0.081	C00108	C00108
	(map00362)						C00108	C00108
							C00156	C00156
							C00156	C00156
							C00196	C00196
							C00196	C00196
							C01163	C01163
							C01163	C01163
							C05616	C05616
							C05616	C05616
	Tropane, piperidine and pyridine alkaloid biosynthesis	KEGG pathways	176	6	0.0311	0.0906	C00079	C00079
	(map00960)						C00079	C00079
							C00166	C00166
							C00166	C00166
							C00407	C00407
							C00407	C00407
							C01746	C01746
							C01746	C01746
							C06183	C06183
							C06183	C06183
							C10865	C10865
							C10865	C10865
	Porphyrin and chlorophyll metabolism	KEGG pathways	176	9	0.0306	0.0906	C00025	C00025
	(map00860)						C00025	C00025
							C00032	C00032
							C00032	C00032
							C00037	C00037
							C00037	C00037
							C00188	C00188
							C00188	C00188
							C01847	C01847
							C01847	C01847
							C02463	C02463
							C02463	C02463
							C06320	C06320
							C06320	C06320
							C18152	C18152
							C18152	C18152
							C18157	C18157
							C18157	C18157
	beta-Alanine metabolism	SMPDB Pathways (YMDB)	72	4	0.0326	0.0942	C00049	HMDB00191 YMDB00896 YMDB00369 YMDB00335HMDB00210 YMDB00203
	(SMP00007)						C00049
							C00135
							C00135
							C00334
							C00334
							C00864
							C00864
	Histidine metabolism	SMPDB Pathways (ECMDB)	70	3	0.0184	0.0957	C00025	ECMDB00148 ECMDB00191 ECMDB00177
							C00025
							C00049
							C00049
							C00135
							C00135
	Aspartate Metabolism	SMPDB Pathways (HMDB)	66	3	0.0291	0.103	C00049	HMDB00191 HMDB00134 HMDB00828
	(SMP00067)						C00049
							C00122
							C00122
							C00438
							C00438
	Valine, leucine and isoleucine biosynthesis	SMPDB Pathways (YMDB)	72	5	0.0381	0.104	C00123	YMDB00387 ECMDB00687 YMDB00152 ECMDB00883YMDB00214 ECMDB00167 YMDB00388 YMDB00038ECMDB00172
							C00123
							C00183
							C00183
							C00188
							C00188
							C00233
							C00233
							C00407
							C00407
	Propanoate metabolism	KEGG pathways	176	4	0.0368	0.105	C00042	C00042
	(map00640)						C00042	C00042
							C00183	C00183
							C00183	C00183
							C00207	C00207
							C00207	C00207
							C02335	C02335
							C02335	C02335
	Microbial metabolism in diverse environments	SMPDB Pathways (ECMDB)	70	21	0.0295	0.119	C00025	ECMDB00148 ECMDB00123 ECMDB00161ECMDB00254 ECMDB00191 ECMDB00641ECMDB00187 ECMDB01123 ECMDB02033ECMDB04148 ECMDB00176 ECMDB00156ECMDB00500 ECMDB00094 ECMDB01352ECMDB00167 ECMDB00397 ECMDB00625ECMDB01316 ECMDB00072 ECMDB06236ECMDB00375 ECMDB04083
							C00025
							C00037
							C00037
							C00041
							C00041
							C00042
							C00042
							C00049
							C00049
							C00064
							C00064
							C00065
							C00065
							C00108
							C00108
							C00117
							C00117
							C00122
							C00122
							C00149
							C00149
							C00156
							C00156
							C00158
							C00158
							C00168
							C00168
							C00188
							C00188
							C00196
							C00196
							C00257
							C00257
							C00345
							C00345
							C00417
							C00417
							C00601
							C00601
							C11457
							C11457
	Tyrosine metabolism	SMPDB Pathways (ECMDB)	70	3	0.0302	0.119	C00042	ECMDB00254 ECMDB00158 ECMDB00176
							C00042
							C00082
							C00082
							C00122
							C00122
	Pentose phosphate pathway	SMPDB Pathways (ECMDB)	70	4	0.0251	0.119	C00117	ECMDB02033 ECMDB04148 ECMDB00283ECMDB04146 ECMDB00625 ECMDB01316
							C00117
							C00121
							C00121
							C00257
							C00257
							C00345
							C00345
	Biphenyl degradation	KEGG pathways	176	3	0.0462	0.129	C06575	C06575
	(map00621)						C06575	C06575
							C06578	C06578
							C06578	C06578
							C06580	C06580
							C06580
