# Supplementary material for: Metabolome Integrated Analysis of High-Temperature Response in Pinus radiata
Source: Front Plant Sci. 2018 Apr 17;9:485. doi: 10.3389/fpls.2018.00485 (PMC5914196; doi:10.3389/fpls.2018.00485)
Supplement: Supplementary file 4 [file Table_4.XLSX]

## Sheet: Table Legend
Table S4: Matrices integrating dataset 1 for sPLS analysis. S4a: Polar and nonpolar metabolites. A total 2,317 ions were analyzed. ID, accession; Assigned/identified, compound name; m/z, neutral mass; RT, retention time (see Table S1 for detailed information about UPLC-MS dataset). S4b: Physiological parameters analyzed. Abbreviations: ABA, abscisic acid; SA, salicylic acid; ZR, zeatin riboside; …

## Sheet: Table S4a
Polar and nonpolar metabolites
ID	Assigned to/Identified	m/z	rt	R-1	R-2	R-3	R-4	R-5	C-1	C-2	C-3	C-4	C-5	T1/2-1	T1/2-2	T1/2-3	T1/2-4	T1/2-5	T1-1	T1-2	T1-3	T1-4	T1-5	T2-1	T2-2	T2-3	T2-4	T2-5	T3-1	T3-2	T3-3	T3-4	T3-5	T5-1	T5-2	T5-3	T5-4	T5-5	Anova p-values	Anova q-values	5% FDR
p649		51.5023	1.21391	5.25264	5.03762	5.31399	5.23068	5.24601	0	5.2366	0	5.09997	5.22044	5.24056	4.9367	4.92537	5.1341	5.36541	5.18797	5.3373	5.05076	5.22911	5.12185	5.30895	5.22605	5.01762	5.40357	5.23829	0	5.25347	0	5.23441	0	5.35624	5.31652	5.13293	5.12382	5.38297	0.00877138	0.0211605
p1		52.0101	1.1672	7.57935	7.4537	7.56133	7.52129	7.68407	7.2448	7.2395	7.22376	7.32946	7.26779	7.40219	7.3593	7.46857	7.34932	7.42125	7.54081	7.32841	7.46081	7.26258	7.16015	7.45101	7.39214	7.44085	7.51583	7.65907	7.42866	7.30301	7.22849	7.4085	7.19515	7.54267	7.49345	7.43075	7.28539	7.54211	0.000528121	0.00201302	*
p2		52.5105	1.16766	6.55399	6.38223	6.54714	6.43702	6.67007	6.10872	6.11402	6.06554	6.21389	6.14055	6.30028	6.2739	6.39046	6.25032	6.33248	6.45497	6.15721	6.37292	6.16947	6.04209	6.42373	6.34965	6.36089	6.46838	6.62618	6.34266	6.21159	6.13141	6.36886	6.12884	6.50426	6.44973	6.36467	6.20814	6.48691	7.72179e-05	0.000403097	*
p3		53.0089	1.16882	6.61944	6.45754	6.59486	6.52302	6.73384	6.1848	6.19985	6.12516	6.31775	6.19791	6.39132	6.27994	6.45465	6.29964	6.38786	6.54083	6.28003	6.4809	6.21905	6.06727	6.41791	6.383	6.45107	6.51701	6.66049	6.42545	6.29148	6.18243	6.35942	6.16646	6.54049	6.49993	6.45312	6.25451	6.55137	0.000319986	0.00133298	*
p4		55.041	1.64419	7.51257	7.51967	7.49972	7.55917	7.50798	7.55676	7.5113	7.62833	7.57865	7.55013	7.5789	7.60844	7.63201	7.57197	7.60238	7.64305	7.65483	7.65083	7.71331	7.62958	7.56471	7.58324	7.60885	7.58546	7.58539	7.60591	7.56473	7.64679	7.5858	7.60388	7.53821	7.5301	7.52195	7.519	7.50292	9.72473e-08	9.77993e-07	*
p1897/p5	Acetone	58.0407	2.20515	6.14858	6.11713	6.29368	6.36591	6.28299	5.42625	5.93012	6.08146	5.79392	6.0547	5.66437	6.06933	5.95117	5.84355	5.8689	6.10246	6.12021	6.19761	6.07003	6.03614	6.05953	6.19063	6.08156	6.13667	5.613	6.15234	6.0564	6.1365	6.17864	6.03277	6.1257	6.05655	6.08049	5.95697	6.11007	0.0068691	0.0174551
p1373		58.0521	27.4311	0	0	0	4.93883	0	0	0	0	0	0	4.53452	0	0	0	0	4.94669	0	0	0	0	4.79495	0	5.06001	4.70835	0	0	0	5.13169	4.93208	4.77952	0	0	0	0	4.87282	0.282184	0.348088
p650		59.0298	17.5677	0	0	0	0	4.5649	0	0	0	0	4.5214	5.10491	0	0	4.61346	0	0	0	0	0	0	5.45675	0	4.64685	0	0	5.17043	5.4551	5.42347	5.21864	4.7051	0	0	0	0	0	0.00164747	0.00529181	*
p655		59.042	14.6894	0	0	0	4.34712	5.09906	0	0	0	5.01053	0	0	0	0	0	0	5.15596	0	5.34599	0	0	0	0	0	0	0	0	5.17039	0	4.86	0	0	4.97217	0	0	4.43167	0.509267	0.576581
p9		59.0421	17.011	0	0	0	0	0	4.86644	0	0	0	4.39027	0	0	0	0	0	5.37989	4.86598	4.5293	5.3778	5.15878	4.59282	0	0	4.36887	0	0	0	0	0	4.68542	0	0	0	0	0	0.000156012	0.000735669	*
p1377		59.0425	14.0038	0	0	0	4.33345	0	0	0	4.66177	0	0	0	0	0	0	0	0	0	5.2509	0	0	5.06051	0	4.40073	0	0	0	0	4.78701	4.55975	0	0	5.10805	5.0286	0	4.41006	0.502077	0.569851
p11		59.9646	8.50409	0	4.85437	4.8672	0	4.87932	4.73985	0	0	0	4.82808	4.88776	4.936	4.94004	0	0	0	0	5.17123	5.04574	4.90778	0	0	0	0	0	0	4.95522	0	5.02188	0	0	0	0	0	5.03852	0.388355	0.457112
p1212		59.9646	7.69919	0	4.76137	0	4.80528	0	0	0	0	0	4.80045	0	4.92335	4.87086	0	0	4.95582	0	4.95199	0	4.95886	0	0	0	0	0	0	4.89614	0	4.89188	0	4.63662	0	0	4.92641	4.80129	0.475693	0.547049
p658		59.9901	9.18182	0	4.8954	4.83686	0	4.74374	0	0	4.95133	0	4.88174	0	0	0	5.03474	0	0	5.04804	0	0	0	5.05388	0	4.87497	0	5.05987	0	0	0	0	0	0	0	0	0	0	0.156251	0.211198
p1105		59.9913	6.74405	0	0	0	5.04718	0	0	0	0	4.86183	0	0	0	5.02915	4.98259	0	0	4.92297	0	0	0	4.6672	0	0	4.86952	0	0	0	4.91178	0	0	0	0	0	4.79443	4.84161	0.964875	0.973908
p948		59.9916	4.25411	0	4.81826	4.81061	0	0	0	0	4.89054	0	4.85197	0	0	0	4.21493	5.02267	0	0	0	5.30769	0	0	0	0	0	0	0	4.86925	0	0	0	0	0	0	0	5.02139	0.808484	0.841987
p1213		59.9918	8.3876	0	4.80041	0	4.85779	0	0	0	0	0	0	5.34179	4.93661	5.02557	4.93625	5.18262	4.93364	0	4.95842	0	0	4.94894	0	0	5.01625	5.00298	5.25593	0	5.20301	0	0	0	0	0	0	4.81254	0.0396513	0.0704604
p1563		59.9919	5.53763	0	0	0	0	0	0	0	0	0	0	0	5.04072	5.14849	0	0	4.98053	0	0	5.10239	4.78882	4.98074	0	0	4.88905	5.14395	0	0	0	0	0	4.95327	0	0	5.05805	5.00705	0.0369358	0.0667943
p1975/p1441/p949		59.9988	15.4291	0	4.85992	4.78733	4.87662	0	0	4.42322	0	0	0	0	0	4.93337	0	5.37698	0	0	0	0	5.18859	0	5.33382	0	0	0	0	0	0	5.27341	5.29763	0	0	0	0	5.33673	0.822435	0.852633
p15		59.9989	1.55474	5.4988	6.04449	0	0	5.60359	5.84828	5.74623	6.08482	5.81983	5.8945	5.61403	0	0	0	0	5.56275	0	5.77817	0	0	0	0	0	0	0	0	0	0	0	0	0	0	0	0	0	0.0001751	0.000799309	*
p661		59.999	3.91865	4.91525	0	0	0	4.96109	0	5.12841	5.37969	0	0	4.90865	0	4.98207	0	0	0	0	0	0	0	5.2554	0	0	0	0	0	0	0	0	0	0	5.16622	0	5.40122	0	0.511407	0.577574
p13		59.9991	7.70148	4.94871	0	5.20109	5.49867	0	4.71223	0	0	0	0	5.11963	0	0	0	5.33586	0	0	0	0	0	5.08194	0	0	0	0	0	0	5.14668	0	0	0	0	0	0	5.16584	0.471451	0.543178
p1443		60.013	6.88009	0	0	0	0	0	0	4.76652	0	0	0	0	0	0	0	4.55106	5.88438	5.40695	5.31503	5.23697	5.44992	0	0	5.45149	0	0	0	0	6.08043	0	0	0	0	4.99114	0	0	0.00442468	0.0122066
p18		60.0136	14.0226	0	4.64662	0	0	0	5.13989	5.4129	4.67795	5.28192	5.4889	0	0	5.5514	0	0	0	0	0	4.59935	0	0	0	0	0	0	0	0	0	0	0	0	0	0	5.56769	4.81315	0.00152546	0.00493505	*
p950		60.0137	9.17354	4.9347	0	5.86504	0	0	0	0	5.11505	0	0	0	0	0	5.08065	0	5.08753	0	0	0	5.67527	5.27144	0	0	0	0	5.18484	0	0	0	0	5.1768	0	0	4.99998	0	0.954053	0.966706
p663		60.0141	12.9034	4.81364	4.56102	0	0	5.1523	0	0	0	4.54743	0	0	0	4.82518	0	4.5255	0	0	0	0	0	0	5.24088	4.95292	0	0	0	0	0	5.31393	0	0	0	0	0	0	0.284654	0.349905
p1565/p1792/p1569		60.0389	4.86961	0	0	0	0	0	0	0	0	5.01008	0	4.77778	5.22655	5.03201	0	0	0	0	4.87674	5.41355	5.37915	0	0	0	5.14506	0	0	5.73019	0	0	0	0	5.42441	0	0	0	0.333406	0.398796
p666		60.039	6.09264	4.9716	0	5.17806	0	4.5028	0	0	4.8821	4.97439	4.79879	5.36183	4.77181	5.12734	5.6217	5.10971	0	0	0	5.2246	5.49902	5.37687	0	4.72377	5.08181	0	4.72328	4.96399	5.40982	5.09426	5.05694	5.45892	5.10049	0	0	0	0.232715	0.297661
p955		60.039	5.39389	0	4.69212	4.84707	0	0	0	0	4.90905	0	5.59864	0	4.61732	0	0	0	4.83817	0	0	0	4.95519	5.16436	0	0	0	0	0	4.80513	5.2006	0	0	5.32298	0	0	0	0	0.967442	0.975658
p33		60.039	9.05496	4.79925	0	0	0	4.91914	5.39807	4.87993	5.43376	5.33266	5.25488	0	0	5.25718	0	4.66335	0	0	4.94204	0	0	0	4.93404	4.83869	4.83521	5.29134	0	0	0	0	0	0	0	0	4.57948	5.59621	0.0118691	0.0270734
p32		60.039	7.53774	4.90928	4.85325	5.46797	5.54017	5.28073	5.02606	4.78578	0	0	0	0	5.10255	4.91002	5.11516	0	0	0	5.54552	0	0	5.49769	0	0	0	0	0	0	5.1739	0	0	0	0	4.68062	0	0	0.0558815	0.0901276
p34		60.039	3.60468	0	4.79194	5.04139	0	4.69007	5.55048	5.30744	4.71034	4.77403	5.11707	0	0	0	0	0	0	0	0	5.16532	0	0	0	0	0	0	0	0	0	0	0	0	4.60122	0	0	0	5.91327e-05	0.000321049	*
p954		60.0391	4.68811	0	0	4.86199	0	0	0	4.84964	0	5.24355	0	4.67406	0	4.68643	4.80588	0	5.02142	0	0	5.33631	5.33252	0	5.09798	4.82268	0	0	0	4.58663	0	4.69962	0	0	0	5.38054	5.30607	0	0.905587	0.92294
p29		60.0391	9.49583	5.46605	4.82693	0	0	0	5.10292	0	0	5.24296	0	5.03715	4.46153	5.21801	5.23749	4.86294	0	0	5.05261	0	0	4.64218	4.64713	5.49934	5.52263	5.2093	0	0	5.22422	5.5634	0	5.16807	5.5444	0	0	5.50819	0.0721378	0.111097
p31		60.0392	6.7193	0	0	5.44291	0	5.12139	5.17254	4.79346	0	0	5.40829	5.4328	5.32191	5.06266	5.40326	5.64	0	0	5.08967	5.14759	0	5.18477	5.68401	5.46191	5.56005	5.53252	0	0	0	5.48724	0	0	0	0	0	0	0.00145937	0.00477478	*
p28		60.0392	8.57051	0	0	0	4.88317	0	5.33551	4.95151	4.70727	5.28806	5.48967	4.96453	4.74808	5.31818	5.05155	5.5663	4.75992	0	0	0	0	0	0	0	0	0	5.40061	0	0	0	0	5.16908	0	5.61868	0	4.84419	0.000171332	0.00079333	*
p30		60.0392	10.103	0	5.46862	4.63244	0	0	5.10512	0	0	5.59848	4.81453	5.57282	5.07144	5.64506	5.12534	4.63881	0	0	0	5.74538	5.51049	0	0	0	4.61911	4.63409	0	0	4.90184	0	0	0	0	0	0	0	0.039618	0.0704604
p667		60.0473	8.73151	0	0	0	0	4.92845	0	0	0	0	0	4.75062	0	0	0	0	5.23644	0	0	5.19468	5.03283	4.56897	0	5.18422	4.98373	0	0	0	0	5.01667	0	0	0	0	0	5.2186	0.286386	0.351188
p38		60.0475	9.89195	0	0	0	0	0	4.96948	4.92223	0	0	4.96529	0	4.93088	0	0	0	5.15648	0	0	0	5.0844	0	4.52164	0	0	5.25242	0	0	4.70103	5.1027	5.00036	0	0	0	0	5.32147	0.420252	0.490616
p670		60.0483	5.31515	0	5.19473	4.96258	5.07607	4.17848	0	5.16152	0	0	0	0	0	0	5.00887	0	0	5.04602	0	0	0	0	0	0	0	0	0	0	0	0	0	0	0	0	5.25967	4.78878	0.0668754	0.103943
p36		60.0489	7.45546	0	0	0	4.8777	0	4.88633	0	0	0	0	0	0	0	4.79649	4.49373	5.18065	0	0	5.17212	0	4.87518	0	0	0	0	0	4.98054	0	4.82203	0	0	0	4.41301	0	0	0.950846	0.964339
p1445		60.075	6.46915	0	0	0	0	0	0	4.47935	0	0	4.46113	0	0	0	5.0426	4.70197	5.0805	4.61276	5.3025	0	0	0	4.77729	5.11346	4.60113	5.04943	5.22474	4.65865	0	5.12849	0	4.52307	0	4.92409	0	0	0.259494	0.326617
p671		60.0751	8.58904	4.71059	5.17406	4.70186	5.39898	4.48093	0	0	0	5.3315	0	0	5.01947	0	0	0	0	0	5.01417	0	0	4.57717	4.86414	0	0	0	4.56841	0	0	4.7814	4.40427	0	0	0	0	0	0.017766	0.037902
p1616		60.0752	4.30393	0	0	0	0	0	0	0	0	4.3389	0	0	5.40495	5.08216	0	4.80113	5.10471	5.16066	0	0	0	4.63105	0	0	5.33133	0	4.97959	5.098	5.25681	5.37209	5.0393	0	4.47184	4.49507	0	4.91535	0.0267263	0.0521083
p1113		60.0752	10.1487	4.41554	4.68906	0	0	0	0	0	4.55836	0	0	5.29189	0	0	5.52786	0	0	0	5.44702	0	0	0	0	0	0	0	0	5.51788	0	0	5.26814	0	0	5.53051	0	0	0.776125	0.823213
p1296		60.0753	9.63003	4.41073	0	0	0	0	0	0	0	0	0	4.89885	0	0	0	4.99479	0	0	5.04783	0	4.59378	0	4.60866	0	4.75505	0	0	0	4.9761	0	0	0	5.42299	0	0	5.3156	0.746577	0.797861
p1295		60.0753	9.03563	4.68689	0	0	4.87319	0	0	5.0959	0	0	0	4.65894	4.63088	0	4.57974	0	4.74503	0	5.19496	0	0	0	0	0	0	0	0	0	0	0	5.10359	0	0	0	4.58711	0	0.562893	0.620403
p958		60.0753	7.59314	0	0	4.72421	4.49526	0	0	0	0	4.75248	4.47712	0	0	0	0	4.56002	0	0	5.33714	0	5.22953	0	5.45557	4.89597	0	4.75409	0	0	0	0	0	0	0	4.68427	0	4.51942	0.569867	0.627787
p40		60.0753	3.70126	4.58143	4.71396	0	0	0	4.91439	0	4.69339	0	0	0	0	5.49127	0	4.65967	0	4.92375	0	0	0	4.95275	0	0	5.145	4.74235	4.89285	0	5.09437	0	0	5.07495	4.31239	4.89064	0	0	0.917577	0.933496
p41		60.0753	5.03255	0	5.16945	0	4.5123	0	4.43249	5.45962	0	0	4.78419	0	0	4.74419	0	0	5.09358	4.58203	4.77715	4.65823	5.23887	4.50798	0	0	0	0	0	0	0	4.7545	0	0	5.0063	4.5664	5.12337	0	0.0735391	0.112951
p1298		60.0753	3.09224	4.91622	0	0	4.5471	0	0	0	0	0	0	0	0	5.35434	4.84561	4.64285	0	4.9064	0	0	5.20479	4.84787	0	0	4.5443	4.88307	0	0	0	0	5.12655	0	0	4.74025	0	4.46048	0.492586	0.561868
p1384		60.0753	8.09346	0	0	0	4.91215	0	0	0	5.31672	4.60202	4.45994	0	0	0	0	0	0	4.43526	5.20243	5.48242	0	4.56928	5.45271	4.59967	4.55412	4.73581	0	0	0	0	4.3767	0	0	0	0	0	0.00166801	0.00535028	*
p42	Carbamate	61.0154	1.17045	7.2988	7.2268	7.3016	7.2571	7.37307	7.18244	7.15774	7.13661	7.23794	7.14448	7.26549	7.24594	7.28261	7.19585	7.24936	7.36068	7.1935	7.26893	7.17805	7.04913	7.223	7.19637	7.26795	7.31045	7.38667	7.2356	7.09554	7.06943	7.18421	7.00653	7.30652	7.24576	7.21483	7.09564	7.29297	0.0163072	0.0350842
p43		61.5158	1.17139	6.1758	0	6.16384	0	6.27279	6.09396	6.04802	5.92246	6.12591	5.98969	6.07021	6.11296	6.22107	5.99127	6.06051	6.25258	5.96302	6.10486	5.9057	5.81629	6.13242	6.0423	6.14806	6.14305	6.28784	0	5.99335	5.91551	6.02798	0	6.13628	6.12034	6.0843	5.92376	6.1841	0.0739373	0.113334
p44		62.0142	1.17042	6.28481	6.15629	6.33088	6.30281	6.34744	6.12307	6.15104	6.0665	6.23404	6.13563	6.24197	6.19816	6.29363	6.16033	6.2064	6.31608	6.17576	6.18549	6.04226	6.01035	6.1941	6.17824	6.23825	6.23969	6.37465	6.12836	6.09563	5.954	6.19586	5.98304	6.31223	0	0	6.03531	6.30391	0.0394236	0.0702194
p1217		63.0074	1.3181	0	7.52201	0	7.49084	0	0	7.43975	0	7.72391	7.7198	7.92945	8.02155	7.95774	7.72784	7.50686	0	0	7.55968	7.54087	7.47878	0	0	7.75373	7.65744	0	7.61284	7.60404	7.70076	7.73435	7.61715	7.44325	7.57835	7.70245	7.83977	7.50891	0.054037	0.0877095
p46		63.0074	28.831	7.45937	7.44119	7.41961	7.42972	7.44574	7.5202	7.59594	7.56811	0	0	0	0	7.58239	0	7.53636	7.53541	7.55926	7.54108	7.62802	7.54684	7.50284	7.51982	0	0	7.52481	7.52557	0	0	0	0	7.44604	0	0	0	0	0.0214839	0.0442646
p47		64.0006	1.2312	5.43586	5.53517	5.2474	5.29431	5.44119	5.23237	5.06337	5.35674	5.20816	5.24902	5.28358	5.34166	5.18402	5.25711	5.27233	5.43314	5.25272	0	5.07864	0	0	0	5.35603	0	0	0	5.14318	5.02603	0	0	5.13024	5.3773	5.16785	5.14425	5.4155	0.000975512	0.00341131	*
p1218		64.0107	1.31782	0	5.20749	0	0	0	0	0	0	0	5.48124	5.8603	6.05137	0	5.49558	0	0	0	0	0	0	0	0	5.6017	0	0	0	0	5.47167	5.57725	0	0	0	0	5.87426	0	0.464911	0.536725
p48		64.0107	28.8399	5.55751	5.58443	5.58018	5.56525	5.55528	5.64011	5.52421	5.6708	5.6269	5.66494	0	0	5.68253	5.63847	5.65277	5.68405	5.69486	5.70902	5.78437	5.65162	5.62733	5.67932	5.59944	5.59955	5.64827	5.66819	5.63067	5.6466	5.67655	5.67839	5.58221	5.57431	5.62512	5.42286	5.52981	0.0400278	0.0709033
p49		64.0519	1.64022	0	0	0	0	5.51327	5.63198	5.61493	5.89006	6.09916	5.37655	6.03814	5.67767	6.089	5.70877	6.27597	6.24628	5.77796	5.34058	6.473	5.8259	5.85275	6.09818	5.8145	5.20429	5.52261	5.68897	5.05033	5.75739	5.44676	6.1238	5.63402	0	5.88886	0	5.68357	0.000101692	0.000508905	*
p673		65.1043	1.21755	4.88715	0	0	4.88806	4.87403	0	0	0	0	4.4329	5.25504	4.90207	0	0	0	5.03753	0	0	0	0	0	0	0	4.76751	5.02334	0	0	0	0	0	0	0	0	0	0	0.26514	0.33226
C18:2	C18:2	67	14	0.878724	0.890417	0.867357	0.871678	0.868609	0.996832	0.955575	1.01263	0.965776	0.959409	0.96784	0.925665	0.980923	0.966634	0.946099	0.959462	0.984144	0.976441	1.02799	0.97278	0.941626	0.956896	0.945513	0.917824	0.937626	0.974499	0.923399	0.992983	0.971913	0.949178	0.89238	0.888896	0.911178	0.87445	0.890858	3.49326e-09	4.80821e-08	*
n1		67.0854	1.54802	5.54632	5.61074	5.1167	5.51593	5.36854	5.54916	5.57031	5.73695	5.48319	5.58366	5.49179	5.84668	5.66345	5.47849	5.41887	5.51503	5.79053	5.51739	5.49733	5.26764	4.84514	0	0	5.37641	5.16023	5.72406	5.48489	5.86402	5.47446	5.44047	5.37971	5.74077	5.00355	5.6231	5.67557	0.00768604	0.0190858
p675/p2250/p1116		67.9847	8.84301	0	0	5.13091	0	4.94708	0	0	4.59558	4.76671	0	5.13697	0	0	4.77654	0	5.00029	0	0	0	0	0	0	0	0	0	5.05046	5.28099	0	0	0	0	0	0	5.2358	0	0.782496	0.826973
p54	Pyrazole	68.0363	28.7638	5.20747	0	4.90071	5.11024	0	5.35605	5.27164	5.43109	5.38493	5.19248	4.95441	5.43708	5.38772	5.36658	5.29529	5.22303	0	5.15618	5.5227	0	5.26887	5.18908	5.25334	5.10994	5.26657	0	5.19615	0	5.20717	0	4.97811	5.20921	5.30044	5.21441	5.14762	0.0336546	0.0623223
p1220/p56	Isobutyronitrile	69.0567	1.47702	5.7946	5.93026	6.10183	5.78968	6.35595	6.66035	6.55844	6.66912	6.6332	6.5829	6.82042	6.85292	6.78874	6.64852	6.35421	6.76969	6.71264	6.54954	6.60642	6.66259	6.74633	6.81245	6.67407	6.24326	6.53905	6.71306	6.58509	6.6238	6.61368	6.78663	6.60478	6.38644	6.58641	6.55389	6.64381	1.23443e-06	1.03419e-05	*
p57	3-Aminopropiononitrile	70.0207	1.18094	6.20648	6.23419	6.28437	6.2194	6.22874	6.30176	6.38363	6.42167	6.50352	6.41131	6.43352	6.40056	6.3921	6.33459	6.3458	6.42576	6.38609	6.32566	6.35689	6.21057	6.30909	6.32738	6.36251	6.35191	6.31875	6.27845	6.26474	6.25335	6.29277	6.24645	6.28617	6.24656	6.23695	6.16198	6.18895	6.65373e-06	4.78256e-05	*
p58		70.052	28.7515	5.37254	0	5.08394	0	0	5.62843	5.52981	5.6513	5.69548	5.58056	5.61328	5.67607	5.77739	5.63044	5.49915	5.47971	5.69489	5.54534	5.74198	5.64597	5.48925	5.43607	5.54839	0	0	5.33137	5.5372	5.34133	5.45263	5.56054	0	5.35322	5.51285	0	0	0.00689279	0.0174959
p60	3-Buten-1-amine	71.0723	1.55417	5.9167	0	0	5.7704	6.11237	6.6526	6.38371	6.50218	6.38859	6.3852	6.60155	6.72701	6.78416	6.65626	6.23253	6.2883	6.1997	6.21964	5.72585	6.61117	6.38469	6.86686	6.51672	6.34213	6.39886	6.6964	6.70035	6.53969	6.71451	6.63339	6.4654	6.41017	6.44469	6.23041	6.50204	0.00515404	0.0137863
p61		72.0172	1.19201	5.58872	5.53818	5.60177	5.5327	5.58331	5.63718	5.53662	5.51091	5.66908	5.39117	5.30273	5.56511	5.49997	5.58122	5.45625	5.59466	5.532	5.64526	5.59299	5.49544	5.61554	5.56175	5.6043	5.60968	5.48184	5.62589	5.55104	5.42317	5.61984	5.39166	5.57634	5.60222	5.5458	5.44716	5.44963	0.545996	0.60528
n2	Acrylic acid	72.0221	1.43936	6.52019	6.59879	6.585	6.40719	6.57121	6.76356	6.7596	6.70218	6.53802	6.59107	6.76419	6.4978	6.59019	6.67071	6.52621	6.69839	6.62132	6.39523	6.57929	6.62066	6.64945	6.54638	6.44905	6.4968	6.49279	6.60543	6.57379	6.80562	6.66061	6.79433	6.57503	6.65517	6.64437	6.55471	6.68296	0.0770695	0.117133
p964	Butanal	72.0562	3.24793	0	0	4.94132	4.81625	0	5.25977	5.1759	5.18893	5.28669	5.06807	0	0	5.05986	0	0	0	0	5.1079	0	0	5.08092	0	5.22345	4.99724	0	5.23514	0	0	5.04279	5.32322	0	0	4.79245	0	0	0.0646799	0.101386
p680		72.5009	1.15513	0	5.31541	0	0	5.58607	0	0	0	5.23796	0	5.32849	0	5.29872	0	5.30568	0	0	0	0	0	5.37758	5.23916	5.31588	5.32976	5.44666	0	0	0	0	0	5.36916	0	0	0	5.36109	0.00523595	0.0139564
p965		72.5093	1.1706	5.51723	5.57067	5.55971	5.6397	5.56976	0	0	0	5.47116	0	0	5.32942	5.50561	0	0	5.63675	0	0	0	0	0	0	0	0	5.70959	0	0	0	0	0	0	0	5.47222	0	0	0.0125206	0.0282115
p63		72.5171	1.17609	6.00453	5.89328	6.02678	6.00788	6.12442	5.847	5.79359	6.02484	5.76159	5.87035	5.97513	5.79495	5.94911	5.98393	5.89898	0	5.81677	5.89157	5.70041	0	0	0	5.93732	5.73684	6.10599	5.79174	5.73188	5.69063	5.89692	5.87451	5.92998	0	0	0	5.94122	0.0392118	0.0699512
p64		72.5234	1.17126	8.63547	8.5381	8.63781	8.59113	8.73005	8.45884	8.41473	8.43015	8.51273	8.44062	8.54727	8.5015	8.58114	8.47778	8.54279	8.66575	8.46067	8.56869	8.43372	8.34593	8.55399	8.5157	8.57959	8.6155	8.71956	8.52975	8.40325	8.35989	8.50614	8.33424	8.61514	8.58439	8.53623	8.38765	8.62239	0.0049631	0.0133694
p65		72.5303	1.17047	5.93447	5.79297	5.91203	5.95021	6.09708	5.77353	5.69252	5.73207	5.78558	5.7826	5.88619	5.8112	5.89512	5.78217	5.77652	5.94589	5.76274	5.90108	5.77135	5.65544	5.87473	5.84934	5.88537	5.92067	5.93051	5.80832	5.76615	5.62826	5.82349	5.64772	5.93077	5.87906	5.85951	5.62922	5.72445	0.0139051	0.0307398
p681		72.5387	1.16824	5.60129	5.5908	5.55323	5.53401	5.7402	0	0	0	5.46801	5.38097	5.40228	5.44854	5.5376	5.5044	5.48254	5.59406	0	0	0	0	0	0	5.51541	5.53792	0	5.5113	0	0	5.44255	0	5.5457	5.52714	0	0	5.49011	0.0443705	0.076441
p682		72.5521	1.16117	5.48448	0	5.32585	0	5.45648	0	0	0	0	0	5.307	0	5.37166	0	0	0	0	0	0	0	0	5.18857	0	5.43182	5.50127	0	0	0	0	0	0	0	5.29136	0	0	0.0495779	0.0826415
p685		72.5967	1.17181	5.39795	5.27976	5.39706	5.38536	5.45814	0	0	0	0	0	5.30281	5.27029	5.31365	0	0	5.3996	0	5.3359	0	0	5.26893	5.30694	5.29886	5.30626	5.36136	5.27932	0	0	0	0	5.37309	5.37988	0	0	5.41885	0.00239156	0.00731217
p68	Beryllium fluoride oxide	73.0239	1.17086	7.86617	7.7561	7.86587	7.82458	7.96731	7.65421	7.62014	7.59087	7.71057	7.62375	7.74926	7.69147	7.78321	7.67009	7.74851	7.86341	7.65803	7.77233	7.60177	7.50168	7.75962	7.712	7.77503	7.82062	7.95191	7.73835	7.60716	7.54655	7.71497	7.49905	7.83811	7.79509	7.74573	7.5893	7.84807	0.00327707	0.00947493
p687		73.0449	1.65169	5.55638	5.43792	5.55032	5.5854	5.55047	5.50258	5.36948	5.66107	5.47328	5.41853	5.30685	5.37884	5.4455	5.46674	5.61172	5.57272	5.64476	5.55333	5.56847	5.61639	5.51618	5.49956	5.51792	5.51708	5.46925	5.55485	5.49162	5.52067	5.54468	5.50248	5.48216	5.5887	5.47156	5.43097	5.54071	0.0811333	0.122074
p69	Aminoacetone	73.0516	1.64583	8.34398	8.34884	8.32305	8.34008	8.29327	8.23643	8.27168	8.41478	8.32946	8.32913	8.3392	8.37278	8.39809	8.36713	8.40577	8.3882	8.43119	8.43387	8.48796	8.41469	8.35371	8.36178	8.38627	8.37595	8.37213	8.38831	8.34478	8.44685	8.37631	8.36448	8.31785	8.34135	8.32288	8.32045	8.30264	0.00017397	0.000799309	*
p688		73.0584	1.63905	5.44759	5.56093	5.50429	5.49049	5.47041	0	5.27496	5.65306	5.44886	0	5.41553	5.44514	5.37058	5.56247	5.59311	5.49173	5.62673	5.57031	5.70152	5.53822	5.52705	5.56976	5.49255	5.55145	5.53528	5.58287	5.49066	5.49406	5.55271	5.46606	5.53264	5.56811	5.31096	5.37591	5.41057	0.0300046	0.057375
p70	butylamine	73.0881	28.7318	6.62213	6.63568	6.64615	6.6659	6.65365	5.87109	5.88241	6.10217	5.97217	5.97938	6.14287	6.40684	6.29585	6.34309	6.35791	6.40101	6.49486	6.51959	6.46647	6.5227	6.53791	6.57078	6.5744	6.58448	6.62695	6.63193	6.64113	6.74154	6.69215	6.67313	6.65055	6.67032	6.63229	6.60829	6.61887	4.26097e-17	1.52228e-15	*
p71		73.5221	1.17046	7.78967	7.68744	7.77504	7.74314	7.88208	7.58923	7.56184	7.55979	7.64856	7.57847	7.67969	7.64031	7.71967	7.61016	7.68526	7.80405	7.60848	7.71445	7.57956	7.47405	7.68343	7.64782	7.71545	7.75471	7.87029	7.67169	7.55197	7.50876	7.64997	7.45865	7.76872	7.71996	7.67442	7.53659	7.77334	0.00497105	0.0133751
C18:0	C18:0	74	14.24	0.883001	0.890356	0.861215	0.87205	0.861809	0.97415	0.95158	1.00696	0.971238	0.952567	0.963524	0.945841	0.981886	0.962069	0.951196	0.976342	0.986968	0.977192	1.04231	0.976212	0.943896	0.962067	0.953634	0.92079	0.941908	0.977532	0.927007	0.996506	0.975933	0.965815	0.891974	0.885896	0.90057	0.873294	0.880007	2.70866e-10	5.08014e-09	*
p72		74.0237	1.16768	6.42286	6.28059	6.32718	6.36201	6.51028	6.13439	6.11278	6.06395	6.20185	6.11863	6.20616	6.14267	6.2474	6.13687	6.24574	6.40407	6.12052	6.24267	6.03702	5.86544	6.29322	6.1943	6.3148	6.28411	6.49424	6.25098	6.13695	5.95265	6.2557	5.92966	6.36065	6.34615	6.42188	6.12332	6.40965	0.00372071	0.0105053
p73		74.0548	1.64256	6.74512	6.74809	6.72822	6.77655	6.68147	6.34117	6.60698	6.77203	6.64728	6.66153	6.60899	6.75361	6.44332	6.73751	6.78581	6.73693	6.82603	6.83269	6.88262	6.78541	6.72815	6.70911	6.75388	6.77399	6.74191	6.77206	6.7142	6.84512	6.72424	6.73723	6.69677	6.72381	6.69931	6.68347	6.63295	0.0226112	0.0458725
p689	Glycine	75.0307	29.0113	5.54935	5.72617	5.81687	5.74571	5.82056	0	5.82827	5.82262	5.3529	0	0	5.83022	0	5.73542	5.84407	5.4786	5.87817	5.69953	5.84174	5.5062	5.69444	0	0	5.82819	5.8392	5.58975	5.62477	5.81578	5.84452	5.58697	0	0	0	5.8081	5.71893	0.1442	0.197358
p74	Glycine	75.0308	1.5446	0	0	0	0	0	6.00244	0	0	0	5.78337	6.90223	5.10042	7.07145	0	0	0	0	0	0	0	0	6.01316	6.00496	0	0	0	0	0	5.28849	6.11182	0	0	0	0	0	0.116483	0.164821
p76	1-chloro-1-fluoroethene	78.9746	1.34845	5.44866	5.34778	5.20827	5.30085	5.20999	5.42686	5.39144	0	0	0	0	0	5.24109	5.45137	0	5.25981	5.45758	5.43398	5.35663	5.47428	5.43297	5.26813	5.16702	5.26087	5.22211	5.67897	5.21861	5.45181	5.2146	5.421	0	5.15507	0	5.22405	0	0.0047389	0.0128869
p77	Carbamyl chloride	78.9813	1.34468	8.13119	8.17012	8.10583	8.09833	8.04977	8.225	8.1963	8.189	8.04546	8.10016	7.99826	7.94795	8.15933	8.21278	8.14485	8.14085	8.2349	8.16304	8.17081	8.28427	8.2072	8.18471	8.09066	8.07838	8.05414	8.20447	8.10222	8.25106	8.16546	8.18936	8.0404	8.06748	8.08743	8.06482	8.00731	0.0296336	0.0567174
p78	Carbonofluoridimidothioicacid (9CI)	78.9881	1.35113	5.41925	5.31454	5.37187	5.33071	5.41329	5.47299	5.40883	0	0	0	0	0	0	5.46537	0	0	0	5.42914	0	5.50144	5.3137	5.24324	5.2672	5.24596	5.27423	5.40438	5.13084	5.46237	5.3744	5.40259	0	5.16933	5.18705	5.23656	0	0.00957368	0.0226188
C16:3	C16:3	79	12.62	0.818561	0.850212	0.817082	0.822719	0.809188	0.932977	0.909059	0.966635	0.940872	0.91984	0.926536	0.917882	0.937379	0.916076	0.923335	0.9383	0.9545	0.929571	1.00597	0.925181	0.891972	0.912315	0.897729	0.8713	0.890862	0.922272	0.87721	0.938456	0.916128	0.927665	0.833737	0.823042	0.853939	0.812368	0.833418	4.79921e-11	1.06579e-09	*
p79		79.9394	28.8015	6.15072	6.18088	6.17176	6.10001	6.16366	5.98359	6.06062	6.14466	6.08286	6.10706	6.13142	6.04204	6.12959	6.10787	6.13419	6.13777	6.08348	6.18412	6.09496	6.15716	6.07975	6.17723	6.07456	6.13085	6.1555	6.23268	6.17095	6.17527	6.20866	6.18446	6.14336	6.13434	6.16459	6.1411	6.16231	0.00257683	0.00778496
n3	chlorocarbonic acid	79.9673	1.64162	6.61811	6.6799	6.77595	7.00408	6.64433	6.49163	6.75422	6.79453	6.72887	6.73336	6.67608	7.04514	6.77541	6.66041	6.71925	6.74288	6.82908	6.94832	6.90434	6.64416	6.59899	6.75122	6.43165	6.70445	6.74438	6.65595	6.78315	6.84292	6.77675	6.8249	6.7338	6.62343	6.68146	6.62609	6.71911	0.320686	0.385396
p80		79.9845	1.36183	0	6.19409	6.15437	5.96665	0	6.11732	0	6.01979	0	5.92472	0	0	6.13402	6.07647	6.13217	5.99966	6.24275	6.15926	6.10153	6.23256	6.03498	6.0665	5.43961	5.44158	6.01938	6.18919	6.068	6.28099	6.11059	6.087	5.93993	6.03924	5.89526	6.06049	5.91465	0.159624	0.21489
p86		80.9794	1.35134	7.01641	7.07649	6.97217	6.96226	6.91368	7.10198	7.05694	7.04553	7.03555	6.86395	7.0501	6.6632	6.92691	7.10324	7.02415	6.35921	7.12656	7.03593	7.016	7.17302	7.07687	7.08927	6.90574	6.93737	6.83477	7.09111	6.98927	7.14931	7.04052	7.09896	6.86033	6.90593	6.94402	6.75369	6.86218	0.535918	0.597858
1-Naphthalenemethanol	1-Naphthalenemethanol	81	17.19	0.827107	0.845118	0.828932	0.793189	0.828903	0.949012	0.844077	0.936562	0.900143	0.91627	0.921891	0.886454	0.923868	0.888664	0.893712	0.923597	0.905283	0.92027	0.929928	0.8995	0.8473	0.878931	0.867971	0.863798	0.896913	0.883292	0.866128	0.932348	0.888925	0.880755	0.808722	0.845933	0.84917	0.810471	0.838746	8.26478e-07	7.26562e-06	*
p87	Acetyl chloride-d3	81.0055	1.16846	6.91015	6.79339	6.89644	6.85802	7.0365	6.76673	6.70938	6.57886	6.7615	6.63918	6.79942	6.74583	6.8581	6.79987	6.77377	6.89269	0	6.77547	6.57274	0	0	6.71844	0	6.86971	6.99525	6.75923	6.60351	6.59019	6.75024	6.43935	6.84924	6.83585	6.78779	6.60925	6.89336	0.0778145	0.117856
p691		81.5191	1.16945	0	0	5.20012	5.14234	5.11308	0	5.36043	0	0	0	0	5.4159	0	0	0	5.55972	5.41779	0	0	0	0	0	5.43304	0	5.52387	5.15718	0	0	5.41319	0	0	5.38728	0	0	0	0.866674	0.890424
p692		81.5212	1.1842	5.49798	5.35529	5.52576	5.50432	5.49315	0	0	5.47026	5.49893	5.4419	0	0	5.34021	0	5.47882	0	0	5.58996	5.48125	0	5.52519	5.49431	0	5.30679	0	5.45412	0	0	0	0	5.20112	0	0	0	5.34483	0.262026	0.329056
p90		81.5287	1.17897	8.17386	8.13162	8.18212	8.17249	8.19543	8.17924	8.1639	8.20515	8.25114	8.18763	8.24493	8.20047	8.24618	8.14398	8.21814	8.32473	8.18725	8.22626	8.17445	8.08551	8.15605	8.16041	8.24592	8.23808	8.27057	8.18033	8.09554	8.06943	8.15577	8.03736	8.21057	8.1799	8.13711	8.05839	8.18965	0.050977	0.0841157
p91		81.5358	1.18222	5.42004	5.40901	5.47908	5.53362	5.49406	5.48572	5.47711	5.29926	5.51076	5.51559	5.55397	5.45662	5.2278	5.4776	5.53616	0	0	5.49164	5.44702	5.35394	5.5132	5.45575	5.54477	5.52527	5.50372	5.40969	0	0	0	5.34528	5.43627	0	0	5.32853	0	0.010439	0.0243116
p92	Methylhydrazine hydrochloride	82.0291	1.18261	7.22416	7.18817	7.28668	7.22921	7.28002	7.26639	7.25216	7.29373	7.37867	7.29613	7.36987	7.28246	7.3684	7.23699	7.31234	7.44188	7.2542	7.32149	7.23198	7.0932	7.23322	7.21329	7.34434	7.31845	7.26823	7.25431	7.14632	7.11686	7.20511	7.06925	7.32341	7.2501	7.21483	7.11881	7.28308	0.0534302	0.0869096
p94	(3-methyl-2H-1,3-oxazet-3-ium-4-yl)boron	82.0449	16.1743	0	0	4.67524	0	0	5.02709	0	5.11784	4.63014	0	0	5.15779	4.73997	0	0	5.07897	0	5.49278	0	0	5.06802	0	0	5.0242	0	0	0	0	0	0	0	0	0	0	5.12012	0.555794	0.614355
p2003	(3-methyl-2H-1,3-oxazet-3-ium-4-yl)boron	82.0451	12.3085	0	0	0	0	0	0	0	0	0	0	0	0	0	0	0	5.15392	0	5.24689	0	0	5.49073	0	0	5.01824	0	0	4.92093	5.19705	0	0	5.49027	0	0	4.80768	4.94604	0.133521	0.184397
p1120	(3-methyl-2H-1,3-oxazet-3-ium-4-yl)boron	82.0451	11.1588	0	0	0	0	0	0	0	0	0	4.62479	0	0	0	0	0	0	0	4.79041	5.21122	0	4.84553	5.31139	5.37061	0	0	5.46747	4.71112	0	5.34525	0	0	0	0	0	0	0.0428768	0.0746265
p1448		82.0452	12.8039	0	0	0	0	0	0	5.09708	0	0	5.13358	5.36517	0	0	4.53583	0	0	0	5.204	0	4.49652	5.04119	0	0	5.31708	0	0	4.89612	0	0	0	5.33539	0	4.8885	0	4.70883	0.618458	0.674172
p973		82.0452	15.3123	0	0	4.63189	4.68839	0	0	4.94045	4.45973	0	0	0	0	5.50362	0	0	5.34318	0	0	5.28023	0	0	5.05019	0	5.19991	0	0	0	0	0	0	0	0	0	5.52493	4.74192	0.812189	0.843774
p976		82.0453	13.3256	0	0	5.04092	0	0	0	5.05523	5.31842	0	4.69567	0	0	0	4.73823	0	5.17654	0	0	0	0	5.36735	0	5.19918	5.45452	0	0	0	5.04764	4.71222	5.16363	5.19062	0	5.23814	0	0	0.572969	0.630597
p977		82.0454	11.9992	0	0	5.12074	5.25726	0	0	4.96313	0	0	0	4.87342	0	0	0	5.02768	5.22782	0	5.08962	5.27695	0	5.06086	0	0	4.68609	5.19214	4.80059	0	0	0	0	0	0	0	0	5.03446	0.677869	0.732996
p974		82.0455	14.8966	5.24755	0	5.02159	4.86121	0	0	0	0	0	0	0	0	0	0	0	5.00075	4.9202	0	4.92728	0	0	0	5.06372	5.64053	0	0	4.97126	0	4.70073	0	0	0	0	0	4.83997	0.177992	0.235568
p693		82.0457	13.9575	0	0	5.22352	0	4.99866	0	0	0	0	5.27889	0	0	5.58328	0	5.3031	0	5.25539	0	0	0	0	0	0	5.41015	0	5.29595	0	0	4.93632	0	5.3014	0	5.30928	0	4.50245	0.872158	0.89405
p979		82.058	13.8218	4.89219	5.13321	4.89734	4.69337	0	0	0	0	0	0	0	0	5.29874	5.05519	5.30975	0	0	4.57391	0	5.35735	5.30126	4.70042	4.88743	5.43001	5.32512	4.68603	0	5.58128	0	0	5.381	5.34229	5.00936	4.76075	5.16007	0.00368721	0.0104494
p1390		82.058	12.3427	0	0	0	4.86586	0	0	0	0	0	0	5.07415	5.06807	0	0	5.00907	0	0	5.49648	0	0	0	5.68991	0	4.71288	0	0	0	4.90536	0	5.18083	0	0	5.12414	0	4.91691	0.570336	0.628001
p95		82.058	11.1845	5.33759	0	0	0	5.33412	4.41273	0	0	0	0	5.13816	0	0	5.12682	0	0	0	5.19855	5.00004	0	0	0	0	0	0	0	5.22129	5.37918	0	0	0	5.07959	0	4.92406	5.148	0.592618	0.649409
p1309		82.0582	12.8103	5.01291	0	0	5.25545	0	0	0	0	0	0	5.11398	0	0	0	0	0	0	5.43013	5.08424	0	5.17891	5.00849	5.4293	5.19492	5.05459	0	0	4.63076	0	0	0	0	0	0	4.70131	0.0147754	0.0323981
p695		82.0583	12.0384	4.77982	4.8143	0	4.92496	4.92391	0	0	4.94575	0	5.33295	4.50339	0	0	5.27312	4.60395	0	0	5.07514	4.60299	0	5.01584	0	5.30719	0	4.83525	0	0	0	0	5.24205	5.14392	0	0	0	4.67141	0.695359	0.74837
p694		82.0583	13.1195	4.99789	5.57288	4.7741	5.30158	4.64702	0	0	0	0	0	5.19632	0	0	0	5.62439	5.0521	5.25915	5.22109	4.81485	5.00636	5.19669	5.3759	0	0	4.92848	4.97485	0	5.26397	0	5.02286	5.28724	0	0	5.26887	0	0.013047	0.0292248
p1308		82.0583	11.663	5.18557	0	0	4.81022	0	0	0	0	0	0	0	0	4.99182	0	0	0	0	0	0	0	4.79819	5.52137	4.72603	5.09945	0	4.7269	0	0	0	0	4.6006	0	0	5.13538	0	0.0568078	0.0913639
p97		82.0583	15.8051	4.95387	5.12346	4.42204	5.44117	4.74439	4.99315	0	0	0	0	0	0	5.62274	0	0	0	4.6672	0	0	4.71613	0	0	0	5.11642	4.92932	0	5.38187	5.53643	0	5.26235	0	0	5.01553	0	0	0.118743	0.167118
p96		82.0584	14.2852	5.47023	0	5.19208	5.27153	0	5.11304	0	0	4.66841	0	5.2537	0	5.20476	0	0	0	0	0	0	5.21994	0	4.91592	0	0	5.08382	0	0	5.32315	5.47689	5.50051	4.93494	0	4.66361	0	0	0.871529	0.893888
p1307		82.0584	15.181	4.93774	0	0	0	0	0	0	0	0	0	5.40668	0	5.22342	0	0	0	5.23385	0	0	4.70891	5.17422	0	0	0	0	5.53919	5.52084	5.17416	5.54834	5.3153	0	0	0	0	0	0.00217567	0.00675307	*
p1619		82.0585	14.6561	0	0	0	0	0	0	0	0	0	0	4.83168	0	5.52783	0	0	4.78713	0	0	0	5.08029	4.72762	4.97917	0	0	5.50983	4.54971	0	5.10466	5.48264	0	0	5.30819	0	0	4.87591	0.229973	0.294649
p1223		82.0585	16.3535	0	4.76545	0	5.42093	0	0	0	0	5.07667	0	0	0	5.298	0	0	4.88534	4.87019	5.25522	0	0	0	5.16084	0	5.29162	5.26153	5.42558	0	0	0	0	0	0	0	0	5.29481	0.650052	0.705586
p978	bis(ethenyl)borinic acid	82.0588	17.0798	0	0	5.27154	4.8594	0	0	0	0	0	0	0	0	0	0	0	5.09807	0	0	0	0	0	4.50475	0	4.30865	5.31618	0	0	4.79887	0	5.24938	0	0	5.07577	0	0	0.316968	0.381529
p99		82.5274	1.17856	7.29689	7.2707	7.34015	7.32256	7.33585	7.30418	7.29941	7.3261	7.37673	7.32057	7.37575	7.32258	7.37852	7.29104	7.35571	7.45514	7.31219	7.37038	7.29938	7.19466	7.30518	7.32274	7.3696	7.36362	7.40246	7.32867	7.23046	7.19853	7.31067	7.15289	7.36043	7.31426	7.287	7.19374	7.32319	0.103061	0.149461
p101	allyl isocyanate	83.0359	1.54708	7.06797	7.06658	6.97993	7.07368	7.25835	7.10198	6.84979	7.31394	7.2885	7.25542	7.28272	7.23306	7.25158	7.04626	6.9653	7.10581	6.93386	6.99725	7.14448	6.95171	6.90516	7.05082	6.89528	6.99333	6.89689	6.88811	6.85823	7.10548	6.91746	7.0496	6.46933	6.33027	6.8023	6.46437	6.83841	8.94474e-06	6.25253e-05	*
p980	2-methylbutyronitrile	83.072	15.3224	5.45504	0	5.39299	0	0	0	0	5.51954	0	0	0	5.44899	5.39873	0	5.17733	0	5.24602	0	0	5.33324	0	0	0	0	5.49096	0	0	0	0	4.88874	5.01454	0	0	5.28906	0	0.837104	0.865096
p103	4-Hydroxy-2-butynal	84.0198	1.74318	0	0	0	0	0	5.74037	5.66055	5.49572	5.51332	5.33226	5.34551	5.94705	0	0	5.31976	5.06664	5.07348	5.11652	5.04372	5.27285	5.18219	4.67783	5.13289	4.66449	5.16876	0	5.29649	0	5.31134	0	5.15928	5.26446	5.17835	0	0	0.00100773	0.00348868	*
p1225		84.0676	26.6999	4.3783	5.07119	0	4.82585	0	0	0	0	0	4.91727	0	0	0	0	4.7897	4.97507	4.98493	5.13755	4.54691	4.94564	0	0	4.8938	0	4.99873	0	0	4.75239	4.70244	0	0	0	4.89528	0	0	0.0915753	0.134597
p982		84.0676	27.362	0	0	4.44321	4.78315	0	0	0	0	0	0	0	0	0	0	4.51168	0	4.29608	4.95451	0	4.973	0	0	0	4.92901	5.21412	0	0	0	5.16098	0	5.05216	0	0	4.63384	4.42311	0.417027	0.487099
p1123		84.0676	28.5289	0	4.97151	0	0	0	0	0	0	4.91584	0	0	0	5.0672	5.09084	0	0	0	4.82821	0	0	4.91693	0	0	0	0	0	0	0	0	4.67904	4.88595	0	0	4.88088	0	0.964966	0.973908
p104	Piperidine	85.0879	1.74738	6.42802	6.40062	6.40546	6.33915	6.55769	7.33446	7.01071	7.05457	6.97084	6.933	7.31525	7.39855	7.4019	7.42681	7.1636	7.09096	7.0252	6.989	6.97773	7.22942	7.26486	7.55897	7.25339	7.28336	7.16243	7.35227	7.36152	7.30525	7.41753	7.38539	7.24716	7.1428	7.22692	7.09265	7.25411	4.95754e-13	1.30385e-11	*
n4/n1138	Diacetyl	86.0378	1.4872	7.03249	6.99849	7.05302	6.83655	7.01935	7.09089	7.02539	7.03046	7.03702	6.95259	7.06768	7.04222	7.1014	7.03487	7.01884	6.85772	6.95345	7.09157	7.05242	7.07751	7.12899	7.12365	6.63441	6.98969	7.11329	6.8983	7.03483	6.78782	6.97672	6.80563	7.05686	6.60768	7.07045	6.98949	7.06096	0.620451	0.675379
C16:2	C16:2	86.8	12.75	0.890432	0.896463	0.879316	0.887646	0.879518	1.00291	0.965202	1.02126	0.977118	0.970639	0.979361	0.95012	0.992481	0.967906	0.957306	0.97149	0.994147	0.990802	1.03356	0.984841	0.949136	0.967251	0.961668	0.931354	0.953798	0.990059	0.94058	1.00715	0.985295	0.956225	0.907487	0.901337	0.922558	0.888473	0.905387	7.16528e-10	1.13874e-08	*
p983	aminoacrylate	87.0306	5.61812	0	0	5.06754	0	0	0	4.52822	0	0	0	0	0	0	0	0	0	5.2247	0	0	0	0	5.28928	5.10044	5.07854	0	5.15212	0	5.34961	0	0	5.1299	0	5.24789	0	0	0.484582	0.554952
p1571		87.0545	2.04969	0	0	0	0	0	0	0	0	0	5.52124	5.44313	5.50876	5.87224	5.68495	6.0587	6.12632	5.71295	0	6.14412	0	0	5.9086	5.76977	0	0	0	0	0	0	0	0	0	0	0	0	0.000304096	0.00127843	*
p116	L-Alanine	89.0464	1.53909	7.00905	7.05644	7.0024	6.99386	7.0782	7.27679	7.20751	7.30142	7.04546	7.10728	7.3619	7.20047	7.38646	7.34729	6.9609	7.41047	7.33068	7.25341	7.30209	7.1401	7.24811	7.29843	7.05709	7.22843	7.11833	7.06359	7.12483	7.26191	7.15902	7.20369	6.8802	6.84091	6.88722	6.75207	6.89011	3.45086e-06	2.68372e-05	*
n1139	Lactic acid	90.0326	1.74469	5.99904	6.48009	6.07169	6.42381	6.04044	0	6.37225	0	6.42881	0	0	6.40626	0	6.58543	6.36016	0	6.35872	0	6.26043	6.14317	0	6.1672	0	0	6.18887	6.35494	6.13889	6.70677	6.25913	6.44375	0	0	6.09786	6.07534	6.09712	0.221233	0.284407
p122		90.0455	15.4686	0	0	0	0	0	5.87339	5.77555	5.40703	5.67569	5.48982	5.40094	0	5.43009	0	0	5.37544	5.7667	5.82751	5.90776	5.52662	6.05846	5.62579	5.54525	5.76348	5.7476	5.62679	5.94553	5.7246	5.48378	5.45239	0	5.13894	0	0	0	7.07137e-08	7.38315e-07	*
n1785		92.0118	7.46217	0	4.68121	0	5.31927	0	0	0	0	0	0	0	4.62194	4.80987	0	4.84053	0	0	0	0	4.7263	4.77341	0	0	0	4.86236	5.01026	4.83582	0	4.91575	0	0	0	5.08277	4.70892	0	0.482062	0.552342
n8		92.0118	6.07514	5.2088	0	4.71442	0	0	4.87262	5.06985	0	0	0	0	0	4.87349	0	0	4.83358	0	4.79831	0	4.94648	0	4.60196	0	0	0	0	0	0	0	0	0	0	0	0	0	0.267649	0.334671
n1786	2-(Methylthio)ethanol	92.0304	19.1612	0	5.33709	5.10161	0	0	0	0	5.08512	5.10354	5.15885	0	5.03951	5.1074	0	0	0	5.1637	5.46163	0	5.1913	0	5.53827	0	5.13151	0	5.10926	5.18818	5.53342	5.28055	5.471	4.95163	0	5.26962	5.38219	0	0.477444	0.54815
C18:3	C18:3	93	14.05	0.903387	0.914231	0.881791	0.895927	0.882388	0.979459	0.966034	1.02637	0.985865	0.972951	0.97956	0.967007	1.00101	0.964424	0.972952	0.98728	1.00601	0.985983	1.05422	0.990643	0.949839	0.96782	0.9579	0.931692	0.950093	0.983849	0.935476	1.00312	0.986027	0.971026	0.901028	0.895181	0.921426	0.87953	0.896958	1.446e-09	2.09883e-08	*
p702	aluminum	93.028	1.18611	0	5.6122	0	0	5.63059	0	0	0	5.70521	5.66628	5.7649	5.7286	5.79023	5.40928	5.69861	0	0	5.84778	0	0	5.77673	0	0	5.7948	5.78224	5.76359	0	0	5.74563	0	5.82748	0	0	0	0	0.178921	0.23637
p126	deuterio 3,3-dideuterio-2-fluoroprop-2-enoate	93.0298	1.16403	5.86747	5.64679	5.90263	5.8532	5.91759	5.71504	5.80516	5.73441	0	0	0	0	0	0	5.79675	5.90102	5.64351	5.76654	5.77701	5.60351	0	5.73424	5.79491	0	0	0	5.64549	0	0	5.58826	0	0	5.75153	5.71276	5.82562	0.0537518	0.0873706
p127	Sulfoxonium, trimethyl-	93.0367	1.17369	8.4874	8.3998	8.50088	8.45415	8.57035	8.36905	8.33589	8.35623	8.4281	8.35979	8.43907	8.39316	8.46694	8.35133	8.42629	8.5514	8.3484	8.44923	8.3383	8.22382	8.40423	8.37912	8.45966	8.4818	8.56926	8.40712	8.27941	8.25106	8.37038	8.2065	8.47812	8.45611	8.39173	8.26372	8.48944	0.0270488	0.0526474
p128	1,3-Dicyanopropylradical	93.0438	1.16972	0	5.79534	0	5.83824	5.96489	5.76309	5.76767	0	0	5.75042	5.7561	5.77999	5.7304	5.7976	5.81905	0	5.76035	5.75518	0	5.60915	5.79177	5.67172	5.80596	5.83147	6.00226	5.75128	5.64995	5.43675	5.71667	5.60891	5.86755	5.78841	5.77886	5.65024	5.81152	0.148489	0.202172
p985	AC1L9P4M	93.0525	1.16296	5.4088	5.39006	5.35327	5.53659	5.37816	0	5.41191	0	0	5.43173	5.44719	5.4225	0	5.48462	0	5.36725	5.40147	0	0	0	5.42073	5.42805	5.51275	5.51428	5.54526	5.44654	0	0	0	0	5.34731	0	0	5.30619	0	0.0431867	0.074881
p129		93.5374	1.17409	7.7872	7.68664	7.78599	7.75386	7.87677	7.60641	7.60821	7.59347	7.6797	7.60396	7.70687	7.64642	7.73403	7.61676	7.68892	7.83304	7.62025	7.72524	7.54705	7.47246	7.68074	7.65986	7.71117	7.75905	7.859	7.67269	7.54961	7.50265	7.64997	7.46333	7.78428	7.73507	7.6795	7.53981	7.7772	0.012244	0.0276701
p130		94.0354	1.17289	7.64672	7.55252	7.64866	7.60534	7.72732	7.50375	7.48728	7.49167	7.57497	7.48424	7.58495	7.54058	7.6184	7.50402	7.58302	7.69958	7.52159	7.59822	7.48265	7.39991	7.57172	7.54373	7.61426	7.63602	7.7286	7.55665	7.43055	7.39482	7.52468	7.35463	7.64069	7.60396	7.55231	7.40841	7.6377	0.013925	0.0307398
n11		94.0428	1.42557	0	0	6.61255	6.77447	0	7.0087	6.57245	6.8276	6.94464	6.81295	6.47069	6.49491	6.83646	6.53018	6.42141	0	6.89955	0	0	6.65291	0	6.80524	6.81456	0	0	6.99816	6.99621	6.85824	6.90083	6.91633	6.93906	0	0	0	0	0.00540639	0.0143245
n1142		94.0428	1.58398	6.76094	6.5189	0	0	6.33341	0	6.50209	6.54061	0	0	6.71473	0	0	6.62779	0	6.8711	0	6.52229	6.74923	0	6.63456	0	0	6.95599	6.57951	0	0	0	6.71605	0	6.76688	6.79131	6.83933	6.89718	6.74538	0.258937	0.326275
p131		94.5369	1.1724	6.23859	6.11932	6.15948	6.21769	6.28039	6.0259	6.05589	6.03411	6.04915	6.06439	6.11674	6.04778	6.0823	5.9486	6.0818	6.13061	6.01748	6.11155	5.99373	5.91694	6.10187	6.0728	6.18528	6.13334	6.17996	6.14398	5.94943	5.99255	6.01332	5.93634	6.01299	6.1722	6.10585	6.00503	6.18122	0.00147151	0.00479582	*
p132		95.0722	1.45939	6.1977	6.35387	6.61297	6.26344	6.64775	6.16548	0	6.87584	0	6.87355	0	0	6.88846	6.45852	6.72019	7.06769	6.73472	6.897	7.09145	6.8267	6.84238	6.92031	6.98795	7.00739	6.81542	7.03853	6.95091	6.37781	6.81556	6.9142	6.84747	6.91716	6.78829	6.70607	6.85486	0.0508616	0.0840652
n12/n2450	Methylphosphonate	95.9988	1.52116	7.40277	7.51311	7.41317	7.44574	7.51744	7.23555	7.17391	7.2645	7.34207	7.00442	7.3843	7.09438	7.42395	7.40341	7.4078	7.31479	7.36564	7.40655	7.5087	7.45775	7.35578	7.45447	7.51161	7.28578	7.40007	7.31805	7.43317	7.32982	7.33806	7.39075	7.47816	7.53369	7.44119	7.49774	7.5136	0.000671553	0.00246524	*
p1317		97.0516	27.5917	5.99711	0	0	0	0	0	0	0	0	5.40297	5.54063	0	0	5.58684	5.55742	5.72243	0	5.85504	0	0	0	0	5.63812	6.02019	5.59536	5.68996	0	5.89028	0	0	5.60723	0	5.36551	0	5.7106	0.749091	0.800173
p709		97.0878	1.36035	0	0	5.72272	5.65222	6.05704	0	6.43004	5.60885	0	0	6.13165	6.71401	5.8849	6.19229	6.33688	5.99125	6.55792	6.36562	5.23925	6.36797	0	5.67373	4.84665	5.68531	0	5.37881	0	0	0	0	0	5.64688	0	5.41335	0	0.0223082	0.0455518
n1985/n13		97.9683	1.75103	6.99221	6.92183	6.96922	7.33128	6.90676	6.98384	6.82815	7.00894	7.19517	7.02032	6.87026	7.60289	7.22224	6.95918	6.95371	7.07341	7.06653	7.19132	7.08661	6.7329	6.71199	6.87843	6.6905	7.02907	7.33743	7.06543	7.16898	7.17825	7.03442	7.06322	6.77813	6.5411	6.904	6.73618	6.80721	0.0895794	0.132003
n14	Orthophosphate	97.9778	1.65081	8.13992	8.23759	8.26466	8.4621	8.13863	8.05158	8.27349	8.33801	8.27516	8.22371	8.2231	8.53036	8.30926	8.20379	8.2948	8.29632	8.35993	8.43903	8.42314	8.1786	8.13016	8.26724	8.01556	8.18865	8.26986	8.18069	8.29561	8.39562	8.31833	8.33306	8.25526	8.22421	8.16416	8.20331	8.20992	0.168173	0.22492
n15	D-Ribose	97.9958	1.62202	6.81953	6.93618	6.89486	6.94158	7.03065	6.52011	6.66491	6.79571	6.7028	6.68721	6.71242	6.61541	6.71529	6.69207	6.74177	6.72431	6.76067	6.94506	6.9528	6.96571	6.59791	6.86778	6.8734	6.73112	6.86275	6.85132	6.93412	6.7882	6.76431	6.93441	6.95502	7.0427	6.98079	6.89252	6.96925	5.50321e-05	0.000300921	*
n1507	Succinimide	99.0329	6.98926	0	5.62393	0	0	5.49719	0	0	5.7256	0	0	0	5.80774	0	0	0	5.75127	5.37259	0	0	0	0	0	0	0	0	0	0	0	5.58439	0	0	0	0	5.70256	5.63374	0.788132	0.830124
n1787	Succinimide	99.0329	4.27778	0	5.51056	5.683	0	0	0	0	0	0	0	0	0	5.57456	0	5.55831	0	0	0	0	5.54911	0	0	5.55168	0	5.27963	0	0	5.86254	0	5.59273	0	0	0	0	0	0.504216	0.571712
n1146	Succinimide	99.0329	8.34577	5.5917	0	0	5.30179	0	0	5.8098	5.8935	5.61903	0	0	5.56593	0	5.62935	5.60746	0	0	5.5335	0	0	0	5.58769	0	5.19935	0	0	0	0	0	0	0	5.60149	5.19376	0	0	0.448855	0.520818
p139	Cyclohexylamine	99.1035	1.79801	6.54057	6.51512	6.49561	6.65173	6.62611	6.67991	6.82618	6.74543	6.86306	6.94827	6.71615	6.83727	6.80655	6.61499	6.77791	6.56499	6.84637	6.81803	6.61984	6.57154	6.68093	6.57635	6.64743	6.7059	6.74943	6.65703	6.50969	6.79323	6.5927	6.72238	6.63381	6.39492	6.27403	6.511	6.63088	0.00142599	0.00467896	*
n16	Succinic anhydride	100.017	1.97728	5.74955	0	4.99825	0	0	5.78257	0	0	5.71442	0	0	5.64214	5.60374	5.30145	0	0	0	4.95987	5.04033	5.55036	0	0	0	5.5525	0	0	0	0	0	5.46477	5.35421	5.15587	0	0	0	0.828475	0.857341
p144		102.534	1.17623	6.20809	6.0502	6.25877	6.18468	6.31843	6.00163	6.03861	5.88176	5.96074	5.92191	6.01474	6.04963	6.09316	6.09127	6.0663	0	0	6.11003	5.90729	0	6.16599	6.11092	6.13282	6.23016	6.22762	6.02978	5.90392	5.90447	5.98752	5.99433	5.86226	6.22782	5.98154	5.91179	6.06073	0.000319479	0.00133298	*
p146	4-Aminobutanoate	103.062	1.40653	5.55634	6.38096	6.16871	6.06894	5.98987	6.70562	6.48362	6.57537	6.39703	6.41402	6.77204	6.64782	6.57119	6.58733	6.61685	6.34341	6.32179	0	0	6.69033	6.54075	6.90208	6.72199	7.06079	6.34225	6.46698	6.50518	6.61928	6.3745	6.60121	6.23454	6.04509	6.12513	6.12296	6.03988	0.0320508	0.0601315
p147	2-Amino-3-methyl-1-butanol	103.099	1.37556	7.32468	7.48793	7.21465	7.24231	7.44705	7.82196	7.49875	7.71385	7.38061	7.43898	7.62294	7.52215	7.53342	7.39709	7.34375	7.60197	7.4091	7.4251	7.51687	7.60801	7.58315	7.62592	7.37894	7.65379	7.66664	7.769	7.89343	7.74348	7.51479	7.43115	7.35703	7.37987	7.51586	7.3133	7.40298	0.0105813	0.0245681
p148	disodium ethene-1,1-diolate	103.984	28.8335	7.38019	7.40748	7.37555	7.381	7.36839	7.49606	7.45095	7.51403	7.47558	7.45194	0	0	7.48454	7.47172	7.44588	7.47117	7.49916	7.48464	7.54242	7.49418	7.44485	7.46918	7.46727	7.42672	7.45591	7.48445	7.43827	7.51028	7.49282	7.46333	7.40534	7.39251	7.41864	7.38307	7.3984	0.0373909	0.0673331
n18	Hydroxypyruvate	104.012	1.69754	6.25869	6.30236	6.25618	6.20301	6.12545	6.21444	0	0	0	6.14441	6.51509	5.9045	6.12289	6.10929	6.21761	0	0	0	0	6.29496	6.37421	6.31653	6.26537	6.21844	6.12339	6.1815	6.14855	6.65155	6.18326	6.34412	0	6.17666	0	6.12118	0	0.000476012	0.00185143	*
p149	Ethyl N-oxidocarbamate	104.034	28.842	6.10799	6.13355	6.08659	6.12479	6.08909	6.19272	6.18092	6.26556	6.20239	6.1864	6.19921	6.20024	6.223	6.23985	6.24395	6.21439	6.24161	6.24136	6.32848	6.2416	6.18579	6.21784	6.15791	6.15485	6.16484	6.21658	6.15981	6.21494	6.21755	6.16788	6.14011	6.12333	6.12433	6.09906	6.09791	3.3136e-08	3.72905e-07	*
p150	Styrene	104.061	2.35933	6.93634	6.32381	7.60537	7.85604	7.07513	7.40493	8.13546	7.60245	8.21876	8.29841	7.86187	7.8116	7.61725	7.49109	7.77698	7.84584	7.83056	7.47841	8.22237	8.26161	7.75432	7.78082	8.20653	7.89182	8.11165	7.85506	7.98408	7.69486	7.78703	8.29493	7.91617	8.23246	7.7655	8.35289	7.54431	0.0100715	0.0236242
p152	L-Serine	105.041	1.54642	6.60128	6.25369	6.48722	6.64563	6.61321	7.30898	7.08716	7.28327	7.14237	7.27264	7.3328	6.89566	7.50146	7.07758	6.90862	7.44188	7.52013	7.29361	7.57239	7.24581	7.20451	7.41009	7.20378	7.20846	7.44667	7.35435	7.20243	7.18912	7.32639	7.30173	6.83864	6.78248	6.69438	6.68789	6.7507	5.63943e-10	9.27963e-09	*
p991		105.065	2.35497	0	0	6.10938	6.5117	0	0	6.9179	0	7.00973	7.11428	6.45611	6.36263	0	0	6.32697	0	5.99763	0	6.94825	7.00197	0	0	6.97202	6.44956	6.85275	0	6.6484	6.14502	0	7.08805	6.61724	7.03681	6.31422	7.1817	5.92598	0.689115	0.742698
p153	Diethanolamine	105.077	16.1958	5.93157	6.04112	5.98264	6.06787	6.08478	5.49617	5.33604	5.38171	5.49641	5.47383	5.50706	5.55194	0	0	5.37687	5.55766	5.64271	5.55046	5.45998	5.66056	5.63719	5.65257	5.72167	5.6753	5.50453	0	0	5.49718	0	0	6.02905	5.89358	5.81063	6.06417	5.89127	4.87689e-05	0.000272874	*
p716	benzaldehyde	106.04	4.89023	0	5.39779	0	5.04448	5.57422	6.02677	6.31257	5.7865	6.17307	5.46422	5.62645	5.65672	0	0	5.50938	0	0	0	0	5.26362	0	5.39866	5.6417	5.96278	0	5.15147	5.59266	0	0	0	5.17049	5.7162	5.25862	5.57669	5.69114	0.0474765	0.0804883
p717	Diethylene glycol	106.061	11.3052	5.59657	5.81482	5.67833	5.84839	5.61659	0	0	5.55554	5.38484	5.49511	0	5.47941	0	0	0	5.3343	0	5.65046	5.33579	0	5.39975	5.35286	5.3371	5.53224	5.27637	5.24471	5.29719	5.61279	5.34819	5.42962	5.68897	5.44212	5.4189	5.59878	5.2496	0.00300696	0.00880527
p155	Chloromethyl thiocyanate	106.958	28.7965	5.46893	5.46095	5.44262	5.40516	5.45231	5.51353	5.47533	5.62363	5.55119	5.47703	5.45417	5.4947	5.54937	5.55254	5.52282	5.58951	5.62832	5.57644	5.56145	5.53416	5.5152	5.54053	5.52124	5.57523	5.51539	5.5528	5.52993	5.58765	5.60924	5.61717	5.43612	5.68722	5.52895	5.42949	5.44929	0.0112455	0.0258738
n1789	2-Furoate	112.017	3.40546	0	5.41125	5.22457	5.2663	0	0	0	0	0	0	0	5.46593	0	0	0	0	4.83328	0	0	0	5.33031	0	5.43577	0	0	0	0	5.36164	5.43093	0	5.38715	5.33473	0	0	0	0.541198	0.602297
n21	Cyclohexane-1,3-dione	112.053	1.46539	6.71415	6.68199	6.74236	6.68107	6.67097	6.74831	6.71756	6.71592	6.73661	6.72326	6.70502	6.76225	6.82091	6.7791	6.74855	6.70327	6.70449	6.764	6.71437	6.67035	6.70651	6.65338	6.35425	6.79341	6.61219	6.80215	6.77486	6.74801	6.73905	6.68225	6.67036	6.6714	6.66576	6.63154	6.68485	0.0497612	0.0828267
p165/p1948		114.086	10.4747	5.41586	5.4647	5.38403	5.3592	5.459	5.82278	5.60949	5.38826	5.44935	5.3933	5.72012	5.19935	5.29749	0	0	5.42841	0	0	5.43859	5.45402	5.79204	5.10401	5.61672	5.58068	5.29841	5.79729	0	5.53615	0	5.77668	0	5.68029	0	5.6704	0	0.155086	0.209871
p166	L-Proline	115.062	1.53422	7.29689	7.32555	7.33847	7.38566	7.38681	7.51429	7.49449	7.49331	7.56876	7.44712	7.62184	7.96185	7.74277	7.65537	7.58534	7.64831	7.66542	7.59941	7.63308	7.64375	7.54792	7.70044	7.49643	7.51583	7.53254	7.59411	7.58701	7.53527	7.60012	7.61057	7.3992	7.3431	7.39661	7.34122	7.36492	1.69731e-08	2.09027e-07	*
n22	Fumarate	116.012	1.44135	7.15085	7.26016	7.2093	7.04714	7.24446	7.45562	7.40107	7.33844	7.10091	7.19845	7.38418	7.12226	7.17889	7.32236	7.14558	7.32093	7.25578	7.02078	7.18743	7.2478	7.2589	7.21017	7.01117	7.07562	7.0655	7.25069	7.24027	7.45903	7.32729	7.43737	7.25789	7.30613	7.33012	7.20867	7.31178	0.0468276	0.0798619
p167	L-Valine	117.078	1.55211	6.8147	6.8542	6.73044	6.79611	6.9978	7.46388	7.21301	7.37592	7.19574	7.22149	7.41838	7.52483	7.55127	7.45145	7.17863	7.15737	7.12292	7.11872	7.15972	7.39423	7.19909	7.60285	7.31537	7.29398	7.24161	7.43904	7.43979	7.34686	7.48676	7.39092	7.26225	7.21172	7.18696	7.0986	7.22077	8.82217e-08	8.96504e-07	*
n24	Succinic acid	118.028	1.767	7.06706	7.08107	6.95879	6.93755	7.04632	7.12529	7.14616	7.09031	6.93952	6.90154	7.18901	6.89109	7.25058	7.05456	7.008	6.93922	6.95248	6.95604	6.94246	7.06203	6.99928	7.07407	7.00171	6.89134	6.75344	6.89823	6.81231	7.01768	6.98767	6.98815	6.87224	6.95762	6.91952	6.90979	6.93726	0.111969	0.160246
p729	alpha-Methylstyrene	118.077	18.1532	7.56514	7.66276	7.56534	7.64961	7.62662	0	0	0	0	0	0	0	0	0	0	0	0	0	0	0	0	0	0	0	0	0	0	0	0	0	7.60659	7.48598	7.55903	7.60615	7.62695	1.23413e-58	3.51626e-56	*
p168	L-Threonine	119.057	1.54772	5.76804	5.92202	5.82708	5.9409	6.15205	6.33414	6.37593	6.52061	6.40117	6.25823	6.4429	6.79116	6.64896	6.5042	6.11375	6.3861	6.32367	6.41866	6.33095	6.52767	6.25889	6.47068	6.51516	6.4355	6.43673	6.32582	6.5607	6.37746	6.47901	6.26038	6.23095	6.01771	5.99416	5.89922	6.111	1.48385e-06	1.23531e-05	*
p169	N-BENZYLIDENEMETHYLAMINE	119.072	1.86329	6.74718	6.53939	6.51068	6.69025	6.66814	6.98223	6.81822	6.93767	6.70677	6.86141	7.30848	7.56683	7.49691	7.54192	7.50824	7.41408	7.52305	7.53836	7.31011	7.53184	7.65855	7.48277	7.36198	7.57898	7.62431	7.53251	7.50214	7.25106	7.44522	7.34861	6.91932	6.83158	6.89911	7.03166	6.81337	5.48014e-15	1.79039e-13	*
p730	1-ethenylpyrrolidin-2-one	119.08	18.1549	6.10278	6.20664	6.16714	6.20832	6.24511	0	0	0	0	0	0	0	0	0	0	0	0	0	0	0	0	0	0	0	0	0	0	0	0	0	6.1287	5.95732	6.10395	6.16476	6.21479	5.43114e-51	4.77631e-49	*
n1148		119.863	8.39505	0	4.91651	0	0	4.96819	0	5.05194	0	0	0	0	0	0	0	0	0	0	0	0	5.10125	0	4.98889	0	0	0	4.98003	4.94389	5.11931	0	0	5.12328	0	0	4.88571	0	0.521257	0.584944
p170		119.958	1.2989	7.32825	7.57069	7.40106	7.56124	7.15122	7.61475	7.47848	7.61743	7.76721	7.75615	7.84103	7.84482	7.40942	7.72103	7.61662	7.59729	7.57629	7.66227	7.71644	7.56134	7.46307	7.45514	7.79392	7.69568	7.34937	7.68354	7.65889	7.75912	7.76592	7.67323	7.50438	7.61992	7.70484	7.74951	7.55514	0.0259759	0.0511247
n1149		119.986	7.28901	0	0	4.57343	5.38251	0	0	5.21339	0	0	0	0	0	0	0	0	0	0	0	5.24485	0	5.27951	5.04521	5.17608	5.02662	5.1721	0	0	0	5.16238	0	0	5.00015	0	0	5.05974	0.0213444	0.0440964
n1150		119.987	5.68462	0	5.04262	5.01358	5.00678	0	0	5.03392	0	0	0	0	5.02883	0	0	0	5.18311	4.84455	0	0	0	5.07761	0	0	5.01053	0	0	0	5.13973	0	0	0	0	0	4.71906	0	0.788796	0.830124
n26		119.987	3.73729	0	5.09816	0	5.08973	0	5.1779	0	0	0	0	0	0	0	0	0	0	0	0	0	0	0	5.12341	5.01394	0	5.20316	0	5.2418	0	0	5.06894	4.93841	0	0	0	0	0.271384	0.338048
n1152		120.013	7.38305	5.25694	0	0	0	0	0	5.24553	0	0	0	0	0	5.35194	0	5.48679	0	0	0	0	0	0	5.23714	0	0	0	0	0	5.58526	0	0	5.23291	0	5.37878	0	5.12573	0.518604	0.582538
n1795		120.016	4.19871	0	5.26756	0	0	0	0	0	0	0	5.33888	0	0	5.61434	4.95924	0	0	0	5.3174	0	5.48831	5.01581	0	0	5.59814	0	0	0	0	0	5.18583	5.19546	0	0	0	0	0.956799	0.968658
n2518		120.017	12.8571	0	0	0	0	0	0	0	0	5.44176	5.36326	0	0	5.34317	0	0	0	5.29394	0	0	0	0	0	0	0	0	5.3791	0	5.32677	0	0	5.53973	0	5.6445	5.27842	0	0.261141	0.328509
n1796		120.022	14.6805	0	5.09562	5.33725	0	0	0	0	0	0	0	0	5.94528	0	0	0	0	0	0	5.37599	0	0	5.12706	0	0	5.77083	0	5.62464	0	0	5.68069	0	0	0	5.46795	5.17225	0.788449	0.830124
n37	3-Methylthiopropionic acid	120.024	6.02422	5.44544	5.19386	0	0	0	5.16731	5.45021	5.32311	0	0	0	0	5.36866	5.51595	0	5.49625	5.73774	5.07919	5.70718	5.52349	5.118	0	0	5.65052	0	0	0	5.40985	5.86532	0	0	5.5106	5.37738	0	0	0.423572	0.493988
n29		120.024	7.08861	5.80139	0	0	0	0	5.68599	0	0	0	5.78945	0	5.22939	0	0	0	0	5.94928	0	0	0	5.60244	0	0	5.61413	0	0	5.79143	0	5.29772	5.66616	0	0	0	0	0	0.526178	0.58902
n27	3-(Methylthio)propionic acid	120.024	6.60213	5.56246	5.93023	0	5.43926	0	5.77414	0	5.76271	0	5.86892	5.66307	5.72738	5.67117	0	0	5.90111	5.7333	5.3054	5.83326	5.77487	0	0	0	0	0	0	6.03212	0	5.75793	0	5.8227	0	0	0	5.45014	0.0844531	0.126156
n31	3-(Methylthio)propionic acid	120.024	3.23597	0	5.55224	5.37974	0	0	5.4426	6.00147	0	5.53412	0	0	5.67273	5.73019	0	5.50266	0	5.59174	0	5.91845	0	0	0	6.00047	0	5.67972	4.9868	0	5.75881	0	5.2866	0	0	0	0	0	0.534398	0.597345
n2520	3-(Methylthio)propionic acid	120.024	1.17817	0	0	0	0	0	0	0	0	5.74469	0	5.59735	5.57528	0	0	0	5.67699	0	0	5.55444	5.42126	0	0	0	0	5.54427	0	5.44591	5.76438	0	0	0	5.30248	5.55915	0	5.6129	0.412055	0.481538
n36	3-(Methylthio)propionic acid	120.024	8.72738	0	0	0	0	5.43492	5.1681	5.82935	5.87315	5.98405	5.31618	0	5.65306	0	0	5.59477	0	5.5264	0	5.73154	5.67665	0	5.77787	5.63365	0	0	6.09959	5.74442	5.51179	0	0	0	5.6335	5.82338	0	0	0.276735	0.34309
n38	3-(Methylthio)propionic acid	120.025	11.7205	0	0	5.69601	5.51933	0	5.54751	0	5.67376	0	5.50477	5.55403	0	0	0	5.73473	0	5.5811	5.43007	0	0	0	5.80237	0	5.70986	5.57616	0	0	0	0	0	0	0	5.83541	0	0	0.487758	0.558031
n33	3-(Methylthio)propionic acid	120.025	7.8428	0	0	0	0	0	5.60229	0	0	0	0	0	0	0	0	0	0	0	0	0	0	5.42992	5.68721	5.4233	5.58692	5.59182	5.64662	5.75618	5.36108	5.56926	5.45012	0	0	0	0	0	3.01718e-12	7.3476e-11	*
n2365	3-(Methylthio)propionic acid	120.025	4.89498	5.54997	0	0	0	0	0	0	0	5.5633	5.65082	0	0	0	0	0	5.56745	0	6.10856	0	6.07605	0	5.81375	0	5.06581	0	5.84918	0	5.08903	0	5.85126	0	0	0	5.81169	5.88472	0.460804	0.532252
n2135		120.025	9.75916	5.55959	0	5.52986	5.98834	0	0	0	5.9093	0	5.35989	0	0	5.21468	5.5482	5.44469	0	0	0	0	0	0	0	0	0	0	0	0	0	0	0	0	5.81707	4.98191	0	0	0.064797	0.1015
n2136		120.025	10.6855	0	0	5.49388	5.72462	0	0	0	5.76726	5.79964	5.62227	4.87784	0	0	5.57186	5.80305	0	0	0	0	0	0	0	0	0	0	0	0	0	0	0	0	0	5.51467	0	0	0.0517189	0.084972
n1793	3-(Methylthio)propionic acid	120.025	2.53075	5.45042	5.46914	0	0	0	0	0	0	5.67961	5.51019	5.57065	5.48415	5.63891	0	0	0	0	0	5.49528	0	0	0	5.03997	0	0	0	0	5.73707	0	0	0	5.86187	5.83288	0	5.37227	0.670489	0.726045
n2364	3-(Methylthio)propionic acid	120.025	4.40309	5.55006	0	0	0	0	0	0	5.32273	0	0	5.64971	0	0	0	5.60537	5.14302	5.71257	0	0	5.91654	0	5.24755	5.82887	0	0	5.9571	5.40732	5.55654	5.17211	5.58075	5.9205	0	0	0	0	0.108041	0.155795
n43		120.025	12.8923	5.707	5.50484	5.46442	5.62624	5.62656	5.84323	0	0	4.82207	0	5.79255	5.63971	5.48633	0	0	0	0	5.49854	0	0	0	5.4768	5.99524	0	0	5.4991	0	0	5.74056	0	0	5.55115	5.50145	0	0	0.266125	0.333312
n40		120.025	11.1893	0	0	5.11756	5.6866	0	5.60346	0	5.88304	0	5.67683	5.81996	5.31514	6.03579	0	0	0	0	0	0	0	0	0	0	5.24111	0	5.98442	0	0	0	0	0	0	0	5.73024	0	0.321489	0.386158
n1158	3-(Methylthio)propionic acid	120.025	3.78653	5.43302	0	5.49976	0	0	0	5.90959	5.20665	5.83073	0	0	0	0	0	5.83567	5.66478	5.94903	0	0	0	0	0	5.68172	0	5.71266	5.82395	5.58719	0	0	5.67251	0	5.5783	0	0	0	0.811442	0.843774
n35	3-(Methylthio)propionic acid	120.025	9.1879	5.51727	5.68997	5.98046	5.47335	5.44806	5.38056	5.74671	5.43656	0	0	0	0	5.749	0	0	0	5.51767	5.70016	0	0	5.91725	5.70478	5.77663	5.2026	5.66625	0	0	5.80441	5.40965	0	0	0	5.56225	0	0	0.017314	0.0370413
n1160		120.025	16.163	0	5.32109	0	0	4.89839	0	5.15022	0	0	5.75187	5.42602	0	4.52624	0	0	0	0	0	5.44978	0	5.18324	0	5.45074	0	5.35651	0	0	0	0	0	0	0	0	0	0	0.296051	0.36091
n1794	3-(Methylthio)propionic acid	120.026	5.34869	5.62234	5.38907	5.34311	0	0	0	0	0	0	0	0	0	5.60722	0	0	5.26302	0	0	5.85038	5.62922	5.63111	0	0	5.85218	0	5.65436	0	0	5.67821	5.50819	0	0	5.21728	5.40149	5.45815	0.343768	0.408839
n30	3-(Methylthio)propionic acid	120.026	7.41388	0	0	0	5.59159	0	5.71734	0	0	0	5.74446	0	0	0	5.71597	0	0	5.80669	6.00231	0	6.0084	0	0	5.92856	0	0	5.66355	5.56282	0	5.40433	0	0	5.54489	5.60025	0	0	0.700472	0.752456
n41	3-(Methylthio)propionic acid	120.026	13.5919	5.14976	0	0	5.57007	0	5.61353	4.73673	0	0	0	0	0	0	0	0	0	0	5.43176	5.65077	0	5.68658	5.66573	0	0	0	5.55772	0	5.31525	5.50399	0	0	0	0	0	5.50293	0.619165	0.6743
n28	3-(Methylthio)propionic acid	120.026	2.33934	0	5.9444	0	0	5.2261	5.43127	0	0	5.4758	0	5.66328	0	5.70383	0	0	5.36012	0	0	0	0	0	0	0	0	0	0	5.09507	5.62708	0	0	5.6363	5.39802	5.51731	5.43777	5.44557	0.0600452	0.0953635
n32	3-(Methylthio)propionic acid	120.026	14.3572	5.04272	5.62235	5.23216	5.02826	5.75396	5.3912	5.68267	5.61307	0	0	5.43113	5.48668	5.51386	5.68319	5.7199	5.37834	0	0	0	0	0	0	5.84739	0	0	0	0	0	0	5.49226	5.3715	0	0	5.64044	0	0.00841528	0.0205398
n1797		120.035	8.64797	0	4.88412	0	0	0	0	0	0	0	0	0	0	0	6.12836	0	0	6.10849	5.92828	5.543	0	0	5.98299	4.83947	0	0	0	0	0	5.44664	0	5.74823	5.69322	6.05028	0	0	0.285607	0.350578
n39		120.035	12.8935	6.09276	0	0	0	5.80629	6.15814	5.91398	5.99698	6.03299	5.86204	5.88698	0	5.3658	0	5.89169	6.00083	0	0	5.62508	6.06564	0	0	0	5.96164	5.84815	0	5.12163	0	5.62456	5.39139	6.26913	5.67833	5.70871	5.54528	5.37234	0.207952	0.268845
n2879		120.036	11.0256	0	0	0	0	0	0	0	0	0	0	0	5.11598	0	0	0	0	0	5.93895	6.15654	5.94704	0	5.98484	0	5.34486	5.96494	0	0	0	5.93286	0	0	0	0	5.87943	0	0.111942	0.160246
n1167		120.036	10.7762	5.55928	0	0	0	6.01898	0	5.23645	0	6.17208	0	0	0	5.52628	5.83747	6.05076	5.18323	0	5.87769	6.14375	0	5.94763	5.37553	0	0	0	0	0	5.92884	0	0	0	6.21482	0	0	0	0.833402	0.861659
n2835		120.036	11.6381	0	0	0	0	0	0	0	0	0	0	0	6.01002	0	0	5.84727	5.65057	0	5.86162	0	5.96941	0	0	5.46048	5.26732	5.58347	0	6.27889	0	5.48993	6.00933	0	5.9683	5.30934	0	5.8109	0.127628	0.177546
n2251		120.036	4.63388	0	0	0	5.74776	0	0	0	5.9659	0	0	0	0	0	0	6.20256	6.01399	5.95703	0	0	0	5.2101	0	0	0	5.88819	0	0	0	0	0	0	0	5.55833	5.80413	0	0.797558	0.834197
n1164		120.036	12.1248	0	5.35788	0	0	0	0	6.0117	6.2163	0	0	5.90184	5.93553	6.19274	5.33439	6.22431	5.89382	5.84195	0	0	6.31257	0	0	5.55974	5.42892	5.35149	0	0	0	5.92273	5.75078	0	6.00481	0	5.77589	6.08602	0.261906	0.329056
n1156		120.036	6.76113	0	0	5.87592	6.19963	5.95323	0	5.65756	0	0	0	5.75355	0	5.98497	5.81125	0	0	0	6.0836	6.06059	0	5.74153	6.03132	0	0	0	0	5.36901	6.12317	5.54738	5.25251	5.95415	0	0	5.60059	0	0.691379	0.744788
n3099		120.036	3.56013	0	0	0	0	0	0	0	0	0	0	0	0	0	0	0	6.07367	0	0	5.29549	0	6.02172	5.915	5.98376	5.60068	5.58588	5.66727	6.1773	0	5.81694	0	0	0	5.87434	5.70914	6.03102	0.000426002	0.00169733	*
n47		120.036	12.2845	0	5.62614	0	0	0	6.26387	5.62541	5.82405	4.86336	5.29946	0	0	0	6.21478	5.82611	6.26982	0	0	0	0	0	0	0	5.96907	5.94119	0	0	0	0	5.2283	0	0	0	0	5.55838	0.105917	0.153022
n1997		120.036	3.93922	0	0	0	5.38323	0	0	0	6.21384	5.51104	5.6549	0	5.52458	0	0	6.08278	5.29358	5.46755	0	5.24809	0	5.86482	0	0	0	6.08974	5.83239	5.73282	5.81242	0	0	5.88541	0	0	5.6418	5.25457	0.85525	0.880268
n1520		120.036	6.1953	0	0	0	6.21381	5.80092	0	0	6.32596	0	6.27186	6.10861	5.71032	6.03279	5.69922	6.20551	5.57532	5.84839	5.87733	6.04071	5.54533	5.70123	6.26846	6.08307	6.23739	5.63677	0	5.57547	5.98562	0	0	0	0	0	5.96215	5.0657	0.0220185	0.0451222
n1995		120.036	15.0895	5.81441	0	0	0	0	0	0	0	0	5.70304	5.63338	5.32883	5.59929	5.21644	6.14582	0	0	0	6.07254	5.19275	0	5.85853	6.07492	5.60812	0	0	0	5.90306	0	5.8144	0	5.0648	0	0	0	0.104559	0.151442
n44		120.036	14.5363	0	5.83481	0	5.71347	5.12847	6.06255	5.64145	0	0	0	0	5.06284	6.04667	5.62786	5.70965	5.77047	6.1407	5.64574	5.8875	5.99444	5.52724	4.78806	5.92754	5.82365	5.09293	0	5.07718	0	0	0	5.672	0	5.27372	0	0	0.0277306	0.0537002
n1996		120.036	16.1894	0	0	0	5.31634	0	0	0	0	0	4.97859	5.68823	5.21726	5.55289	0	0	0	0	0	0	0	0	0	0	0	0	0	0	5.19972	6.04219	0	0	0	5.23148	5.56184	6.01007	0.129292	0.179751
n1157		120.036	1.25591	0	5.30033	5.30535	0	0	0	6.0009	5.19636	0	0	0	0	0	5.93316	0	5.91516	5.6769	5.55372	6.13809	5.36614	0	0	0	5.89207	0	0	0	5.89604	5.78562	0	5.83006	0	5.80847	0	5.87658	0.164287	0.220367
n53		120.036	4.31835	0	0	5.45924	5.60716	5.29264	5.52212	5.9269	5.83398	5.69366	5.35796	0	0	5.44172	5.23819	5.49934	5.83907	6.00866	0	0	0	5.4625	0	0	5.44818	5.43479	5.31433	0	0	5.87097	5.7136	0	0	0	5.78273	0	0.33488	0.400351
n2690		120.036	6.44772	0	0	0	0	0	0	0	0	0	0	0	0	5.98049	5.92485	0	0	5.99384	5.25087	0	5.45303	5.67632	0	0	0	0	5.91435	5.99848	6.24181	6.11077	6.20552	6.12936	5.17425	5.3722	5.8374	6.02301	3.10301e-05	0.000186081	*
n56		120.036	17.1354	0	5.11498	0	0	5.3967	5.54602	5.55673	5.69494	0	0	5.12495	5.78842	0	5.96954	0	0	0	0	0	0	5.48242	0	0	4.82567	0	0	0	0	5.31041	0	5.11044	0	5.29364	0	0	0.428564	0.4993
n51		120.036	13.6876	5.2744	5.76532	0	0	5.95046	5.60437	5.84496	5.15442	5.97644	5.56837	5.84869	0	5.93234	0	5.9642	5.52964	0	6.02595	5.86648	0	0	0	0	5.68851	5.63268	0	5.18649	5.57215	0	0	5.80312	6.06745	5.78824	5.80925	5.87371	0.196592	0.255894
n1165		120.036	2.25492	0	0	5.40918	5.73107	0	0	5.4877	6.00548	5.32942	0	0	0	5.69972	5.79095	0	5.62296	0	0	6.15363	5.93314	0	0	0	0	5.42565	0	0	0	5.93904	5.86669	0	0	6.01118	0	5.01558	0.896108	0.914502
n1162		120.036	10.2162	5.86228	6.05269	5.68161	5.84691	5.86689	0	6.1528	0	5.83593	0	0	5.94403	6.02789	5.99539	0	0	0	6.20948	5.90095	0	5.50554	5.88044	5.14525	5.1499	5.49925	0	5.90617	6.13605	5.88519	0	0	0	0	0	5.34906	0.0860513	0.127792
n1803		120.036	15.9226	0	4.92962	0	5.90787	0	0	0	0	0	5.83423	5.76139	5.30239	0	5.66003	0	0	0	0	5.56193	0	0	5.52178	5.26654	0	0	5.27019	0	5.69741	0	0	0	5.17947	0	5.32541	5.96368	0.819458	0.850703
n1522		120.036	18.7754	0	5.37005	0	0	5.47754	0	0	5.17647	0	0	0	0	5.41245	0	0	0	5.52809	0	5.71894	0	0	5.52595	5.10371	0	0	5.18894	0	5.8337	0	5.23837	0	5.33066	0	0	5.40019	0.895317	0.914502
n1521		120.036	14.2236	6.06036	5.57595	5.28033	6.05174	5.46646	0	0	0	0	0	5.4082	5.65374	5.14284	5.51214	5.3697	0	5.83294	0	6.00073	5.62135	5.51142	5.66302	5.34018	5.79183	5.48456	5.81039	5.72682	0	6.06705	0	0	0	0	5.94413	0	0.000261299	0.00111908	*
n1519		120.036	7.82624	0	0	0	5.9702	5.75306	0	0	5.50979	0	0	6.21251	0	0	0	0	6.22837	6.2475	5.73626	0	0	5.37849	0	0	0	0	5.35493	0	0	0	0	0	0	0	5.77128	0	0.699728	0.75201
n55		120.036	5.66496	0	0	5.78337	5.57123	5.30755	5.77336	0	0	0	5.79487	0	0	6.25306	5.52157	5.93566	5.41751	6.20031	0	5.68543	0	5.48105	5.91955	0	0	5.2724	0	0	0	0	0	0	5.83824	0	5.41035	5.95808	0.450702	0.522346
n1168		120.036	17.6881	5.64337	5.24562	5.24561	5.80631	5.03645	0	5.51292	0	0	0	0	5.70355	0	5.95429	0	5.0771	0	5.55469	0	0	5.35752	5.93814	4.83064	5.22098	5.3876	0	0	5.27991	5.86253	0	0	0	5.2963	5.39446	5.52125	0.0678536	0.105279
n52		120.036	3.23914	0	5.35465	0	0	5.90601	5.52903	6.19692	0	0	0	5.83276	5.80531	5.52057	5.14862	5.46627	5.2129	5.65163	6.08126	5.44312	5.68934	0	5.95641	0	5.28725	5.4613	0	0	0	0	0	0	5.1507	0	0	5.93667	0.00872874	0.0211022
n54		120.036	15.379	0	5.46461	0	5.82583	5.53301	6.0848	5.66102	0	0	5.5837	0	5.20213	6.06965	0	5.19821	0	5.64294	6.04671	5.72284	0	0	0	0	5.28102	0	0	5.92814	5.90243	0	5.55557	0	6.17304	5.27266	5.58936	0	0.848729	0.875481
n1517		120.036	16.5926	5.52698	5.13836	5.84318	5.59238	5.3219	0	0	4.96668	5.61744	0	5.00748	5.72691	0	0	0	0	0	5.89039	0	4.98149	0	0	0	0	0	0	5.64634	0	0	5.2671	0	5.74759	5.82329	0	0	0.0991947	0.14422
n48		120.036	5.16952	5.4806	0	5.69813	6.02911	0	5.6622	0	6.09363	0	5.417	5.28572	0	5.98362	0	0	0	0	5.45975	6.2773	5.55993	5.95576	5.89396	0	5.91494	0	5.93498	5.70122	5.49476	5.61722	5.5849	0	0	0	5.68295	0	0.341135	0.406553
n46		120.036	8.9171	6.13963	5.2924	5.28699	5.88695	5.46035	5.71366	5.96716	0	0	6.01276	0	0	6.03139	5.83027	0	5.54784	5.45731	5.89287	5.60228	5.45759	5.33513	6.03501	0	0	5.89254	0	5.48188	0	5.43896	0	6.11694	0	0	5.32614	5.91863	0.278746	0.344963
n2610		120.036	13.3217	0	0	0	0	0	0	0	0	0	5.42544	5.70695	0	0	5.56244	5.41875	5.15567	0	0	0	5.65106	0	0	0	5.50888	5.97684	0	0	0	5.92576	0	5.31702	5.78755	0	5.77153	0	0.403788	0.472602
n49		120.036	7.61656	0	0	0	0	5.9942	5.48976	5.73505	0	5.54843	0	0	0	0	0	0	5.80313	5.81753	5.7329	5.52911	5.86783	5.34575	5.84762	5.93332	5.95395	5.71246	0	0	0	0	5.26602	0	0	0	5.91537	0	0.000174545	0.000799309	*
n1518		120.036	8.2437	5.7015	5.5003	6.10827	5.82023	5.65449	0	0	0	0	5.9245	5.9809	5.58146	6.1551	5.71055	6.40163	0	6.22368	5.72512	5.89465	0	6.0258	0	0	0	0	0	0	0	0	5.76256	5.64606	0	0	5.60183	6.26961	0.00783597	0.0193949
n59		120.036	9.32273	6.04814	5.83739	5.31834	5.46447	5.75112	5.5367	5.87338	6.39771	5.90679	0	0	0	0	5.68836	0	5.55304	6.20966	5.58074	5.63518	5.50683	5.62293	5.83139	5.84257	5.51106	5.52127	0	5.85625	0	5.80373	0	0	0	5.6786	0	0	0.000885318	0.00314887	*
n50		120.036	11.3509	5.81363	5.33994	5.49651	5.86608	5.70194	5.81159	5.4945	0	0	5.59026	0	0	5.9996	6.03931	6.27221	5.41289	5.6995	5.81368	5.99809	5.54756	0	5.5217	6.0714	0	0	0	5.81111	0	6.33585	0	0	0	0	0	6.16307	0.0973137	0.141756
n42		120.036	7.23038	0	0	0	5.94873	5.77164	5.91208	5.49231	0	0	5.45816	5.44983	5.81445	5.53008	5.40505	5.24444	5.31325	5.55389	6.09898	5.68056	5.50191	5.37812	0	0	5.76131	0	0	0	0	0	0	5.66865	0	0	0	0	0.0031547	0.00919082
n1802		120.036	9.58722	5.82516	6.05211	0	0	0	0	0	0	0	0	5.37097	5.75992	5.92182	6.2772	5.32267	6.02903	5.26534	5.68542	5.37416	5.64466	0	0	0	0	0	0	6.17009	0	0	5.64865	0	5.56011	0	0	0	9.05765e-05	0.000459428	*
n1163		120.037	2.65087	0	0	5.29361	0	5.33148	0	5.90111	5.51176	5.6174	0	5.8263	5.42733	5.50136	5.47075	5.865	6.23181	0	0	5.83557	5.69276	0	0	0	5.3951	5.58155	0	0	5.64198	5.81733	0	0	5.35211	0	5.52095	0	0.431595	0.502064
n1808		120.05	7.30206	0	5.87027	0	5.55769	0	0	0	5.93828	5.73607	0	0	5.96784	5.83656	6.03362	0	5.36107	5.87047	0	0	0	0	0	5.5845	5.3186	0	0	5.75401	0	0	5.74432	0	0	5.30067	0	5.52663	0.991508	0.992811
n1528		120.05	8.29088	5.06548	5.93095	5.37183	4.91056	5.64075	0	0	6.05627	0	0	5.34816	5.92081	5.79526	5.79777	5.70968	0	5.91803	0	0	0	0	0	6.07834	0	0	6.06408	0	0	0	0	5.97225	0	0	0	0	0.00328337	0.00948115
n3248		120.05	2.73768	0	0	0	0	0	0	0	0	0	0	0	0	0	0	0	0	0	0	0	0	0	5.55551	0	0	0	5.82976	5.24339	5.49539	5.45204	5.54725	0	0	5.03274	5.56282	0	6.3561e-06	4.60295e-05	*
n1173		120.05	10.9348	5.15903	5.74756	5.67206	5.94729	5.79099	0	5.89369	6.28385	5.98283	0	5.1973	0	5.91169	0	6.03982	0	0	0	6.1352	5.72115	0	0	0	0	0	0	0	5.71493	5.86914	0	0	0	0	0	0	0.0110139	0.0254175
n2523		120.05	3.09025	0	0	0	0	0	0	0	0	5.45838	0	5.78781	5.8137	0	6.07563	0	5.3282	0	0	5.87702	5.39433	0	5.99486	0	5.82586	0	4.87292	6.13187	5.57983	5.16341	5.70404	0	5.7436	0	0	5.49385	0.0524665	0.0857738
n1174		120.05	8.52216	5.34638	6.25639	0	0	6.07778	0	5.64614	6.36167	5.8068	0	0	5.83343	5.22928	0	5.68696	0	5.76493	0	0	0	0	6.3558	0	0	0	5.91812	0	6.16167	0	0	5.78836	0	0	0	5.37291	0.756276	0.806718
n67		120.05	11.6225	0	0	5.27053	5.73701	0	6.34201	5.8295	0	5.92044	0	0	0	5.40194	6.13438	6.07733	0	0	0	0	5.91465	5.48776	0	5.28471	0	5.25603	0	0	5.78399	0	5.47366	0	5.5536	5.83929	0	0	0.862758	0.886799
n1177		120.05	2.45726	5.84709	6.04741	0	0	5.48981	0	5.35772	5.69629	5.1688	0	0	5.32709	5.63222	0	0	5.74827	0	0	5.62451	5.21599	5.98824	5.52505	0	0	0	0	6.1301	0	0	5.51341	5.47948	0	5.01972	0	5.55836	0.983259	0.986711
n2252		120.05	11.1715	0	0	0	5.80171	0	0	0	0	0	0	5.57545	5.54186	0	0	0	5.49986	0	5.53815	0	5.6476	0	0	6.21785	5.92649	6.15009	0	0	0	0	0	0	0	0	0	5.98645	0.145818	0.198978
n1175		120.05	15.3649	0	5.7632	0	0	5.37186	0	5.70019	0	5.75813	0	0	0	0	5.74801	5.68907	0	6.05332	5.32748	0	0	0	0	0	5.58313	6.12592	0	5.64987	0	5.40662	6.16446	0	0	5.40369	0	0	0.954448	0.966706
n1525		120.05	9.86146	0	0	0	0	5.8554	0	0	0	5.50612	0	0	0	0	5.51519	5.45161	0	0	5.42571	6.19513	0	6.28969	6.06258	6.19055	5.43251	5.63228	5.30744	5.65458	0	5.37582	0	6.26693	0	6.0339	5.28739	0	0.120323	0.168925
n2138		120.05	11.9669	5.50635	0	5.60135	5.3314	0	0	0	5.77798	5.15641	5.85305	5.55009	0	0	5.8419	0	0	5.38574	0	0	0	6.10292	0	6.08598	0	0	0	5.89925	6.16439	0	6.1624	5.70989	0	0	5.44494	0	0.859415	0.884158
n2613		120.05	3.90139	0	0	0	0	0	0	0	0	0	5.60431	6.04451	6.02809	0	0	0	0	0	6.26216	5.77529	6.20615	0	5.94599	0	0	5.85444	0	6.15053	0	0	0	0	0	5.31238	5.77119	6.30569	0.392923	0.462012
n77		120.05	5.55984	5.49701	5.5879	5.73674	5.15507	5.77881	5.94582	5.84873	5.51676	6.12688	6.23411	6.12025	5.46039	5.46879	5.55017	5.96778	5.7072	5.58316	5.49555	6.18275	6.23926	0	0	5.7613	6.27332	6.04411	6.21014	0	0	5.74007	6.10614	5.14435	5.77859	5.57936	5.45948	5.32028	0.165034	0.221109
n2001		120.05	6.02742	5.79576	0	6.3103	5.50543	0	0	0	5.95884	6.25575	0	5.39595	5.52668	6.24749	6.14322	5.95409	0	6.19234	0	5.37623	0	0	0	0	5.65354	5.8846	5.88994	0	0	0	5.66759	0	6.32238	0	5.11724	0	0.442207	0.514147
n2792		120.05	17.6579	0	0	0	0	0	0	0	0	0	0	0	0	0	5.31964	5.9371	5.36413	5.48787	0	5.69441	0	4.67483	5.69695	0	5.65988	0	4.92016	0	0	0	0	0	0	0	0	5.32778	0.135987	0.187044
n2000		120.05	15.2199	0	0	5.14281	0	0	0	0	0	0	0	0	0	0	0	5.1465	5.33972	0	5.19099	0	0	0	5.94221	0	6.00693	0	0	5.5279	0	0	0	5.47514	5.13337	5.26863	0	0	0.509748	0.57684
n71		120.05	4.89641	6.03369	5.77119	6.31401	5.68872	5.39655	5.74928	0	6.09289	0	5.9357	6.0771	5.85311	4.91433	5.54648	5.45572	0	6.02619	5.52604	6.40815	0	6.14052	6.27654	0	5.46018	0	0	0	0	6.25339	5.27387	6.19742	5.8379	5.26036	5.48845	5.15131	0.205347	0.265777
n1526		120.05	8.99592	5.86296	5.82584	5.87732	5.99753	5.57391	0	0	5.73179	0	0	0	0	5.88235	6.02799	0	0	6.06593	0	6.37287	5.49109	0	0	5.683	5.50535	0	5.64525	0	0	0	0	0	6.07682	0	0	5.78432	0.15757	0.212603
n1527		120.05	9.35717	5.81816	0	0	0	5.68392	0	0	5.4493	5.7578	0	0	5.75053	0	6.25044	0	0	6.01219	5.88233	5.78064	0	5.94973	6.17612	5.9073	6.34997	5.90126	0	5.58163	6.1607	5.4178	0	0	0	5.8549	5.55863	0	0.37865	0.446608
n1170		120.05	13.9636	0	5.5966	0	6.13812	0	0	5.45386	5.9571	0	6.08317	0	6.29787	0	6.05449	5.58206	5.24555	0	0	0	0	0	5.84685	0	5.42484	5.08082	5.68159	0	5.66813	6.06735	0	0	0	5.4429	0	5.01369	0.79954	0.834918
n61		120.05	16.7286	5.5172	5.35578	5.44676	5.27008	5.17777	5.69783	0	5.55056	0	0	0	0	0	5.1978	0	0	5.70808	0	5.55434	5.77999	0	5.74488	0	5.55259	5.22082	5.52487	5.2471	0	5.16684	5.83211	0	0	0	0	5.92742	0.113748	0.162183
n1169		120.05	13.0984	0	5.75472	0	6.14394	0	0	6.05346	5.88278	5.73249	0	6.06446	6.03604	5.60174	5.86329	5.39325	0	5.48148	0	5.48488	0	0	5.81257	6.19202	0	5.62609	5.3296	5.76326	0	0	5.37264	5.83211	5.94559	5.85679	5.30357	5.26298	0.232043	0.296969
n66		120.05	3.37142	5.93236	5.70361	5.31375	5.5019	5.26523	5.48295	0	6.25675	6.12551	0	5.91611	5.81661	6.09512	5.76203	5.33806	0	0	0	6.23879	6.04803	5.7132	5.10357	5.87608	6.17186	6.31766	0	0	0	0	0	0	5.67626	0	5.80607	5.7304	0.00140258	0.00460878	*
n2522		120.05	12.7618	0	0	0	0	0	0	0	0	6.23282	0	5.7604	0	0	5.71037	0	6.16075	0	0	0	5.13926	0	5.77541	0	0	5.07657	5.65747	5.69175	5.32605	5.72919	5.85053	5.43837	5.45719	5.64965	5.48479	5.70805	0.00333813	0.0096029
n1172		120.05	10.5353	0	0	0	6.07587	5.83808	0	5.81645	6.0796	0	0	6.16903	0	0	0	5.89667	6.06705	0	0	6.19429	0	0	0	6.12193	0	5.39909	5.64407	0	0	5.3944	0	6.22079	0	0	0	0	0.99674	0.997176
n1176		120.05	10.2569	5.16504	0	0	5.6956	5.95582	0	6.04888	0	6.10593	0	0	0	6.34344	5.98377	0	0	0	0	6.08828	0	5.33013	5.9002	0	0	5.99338	0	0	0	5.35151	0	0	0	0	5.68843	5.30003	0.824083	0.853568
n1524		120.05	18.3989	5.05827	5.28023	5.31683	5.34517	4.73968	0	0	0	4.85196	5.26449	5.09951	5.62336	4.92487	4.68472	5.15518	5.21544	5.20023	4.97915	5.1817	4.97837	0	5.72501	0	0	0	4.92221	0	0	0	5.10798	5.36511	5.58019	5.23201	0	4.85022	0.0061534	0.0160465
n63		120.05	12.4168	0	0	5.97936	0	5.08953	5.37613	5.6652	5.19316	5.81609	5.58317	6.14824	6.30406	0	0	0	0	0	0	0	6.11534	5.91564	0	5.30326	0	5.65661	5.84939	5.22199	5.97924	5.68413	6.13163	6.13058	5.75295	5.71126	5.64835	5.94501	0.0124702	0.0281533
n65		120.05	17.8401	5.41926	5.68587	4.61729	5.21999	5.58766	5.78164	0	5.40803	0	0	0	0	0	4.99848	5.26291	0	5.35948	0	0	0	0	5.28308	0	0	0	5.20141	0	5.43702	5.5424	0	5.71856	0	0	0	0	0.115903	0.164436
n1998		120.05	13.5386	0	0	0	6.12429	0	0	0	6.03868	6.02164	5.77565	0	5.5888	5.64442	0	5.88638	5.69638	0	0	5.77647	0	5.56414	5.65235	5.85231	5.42458	5.75633	5.33675	0	6.19179	0	6.05662	0	5.59356	0	0	6.02951	0.347874	0.413292
n2003		120.05	6.84357	5.8524	0	0	0	0	0	0	5.32049	0	6.34344	0	0	5.99796	5.42369	5.87093	6.13688	5.34297	0	0	0	0	5.52201	5.95639	0	0	0	0	0	5.8614	0	5.91861	5.78828	5.42313	0	0	0.823185	0.853024
n2137		120.05	1.11169	5.66779	0	5.46887	0	0	0	0	0	0	0	5.41065	0	5.44961	5.47901	0	5.54442	6.08799	5.93977	5.28585	5.35751	5.76671	5.7711	0	6.07313	0	6.03542	0	5.25526	0	0	0	5.86898	0	0	0	0.0439577	0.0758727
n1171		120.05	14.8294	5.96172	6.01449	5.50592	5.38155	5.71168	0	5.56184	0	0	0	0	6.00819	0	0	5.26687	0	0	5.4049	5.59007	0	5.822	0	0	5.47512	0	0	5.88393	0	5.30821	0	0	0	0	5.8037	0	0.172158	0.229043
n2692		120.05	6.59687	0	0	0	0	0	0	0	0	0	0	0	6.01594	5.65154	5.79031	0	0	6.02889	5.25647	0	5.76154	6.02114	0	5.86837	0	0	5.81017	5.90085	5.31015	5.6995	5.6531	0	0	5.33385	5.26553	6.03927	0.00834968	0.0204232
n69		120.05	4.2701	0	0	0	5.61147	5.78206	5.94783	0	0	0	6.06547	5.7166	0	0	0	0	0	0	6.1381	6.35882	5.44932	0	5.70348	0	0	5.53208	0	0	0	0	0	0	6.12708	5.39872	0	0	0.594712	0.650768
n2253		120.05	11.2956	0	0	0	5.87701	0	0	0	5.47269	5.97456	0	0	0	0	0	5.88882	0	0	0	5.5507	0	0	0	5.65889	0	0	0	0	0	5.61724	0	6.21781	5.88558	0	0	0	0.963496	0.973284
n70		120.05	4.65788	5.7754	5.89595	5.54943	5.60573	5.71666	5.94493	5.84375	5.8432	5.65086	5.7675	5.79738	0	0	0	5.54204	0	0	5.2251	5.86503	5.9353	0	6.24808	0	0	5.87311	0	0	0	5.97724	6.03598	0	0	5.79648	0	0	0.0579367	0.0927231
n2002		120.051	6.27816	0	0	0	5.84252	0	0	0	0	6.00175	6.02531	6.03252	6.09211	5.25149	6.01909	5.74678	6.17552	5.71857	0	0	0	0	0	0	0	0	0	6.13003	0	5.71488	0	0	0	0	0	0	0.00954367	0.0225712
n2836		120.051	14.2513	0	0	0	0	0	0	0	0	0	0	0	0	0	0	5.60227	5.73395	0	0	0	0	0	0	5.70176	5.81327	6.09492	5.91339	5.61412	5.62173	6.1083	6.04417	0	0	5.01625	5.47705	0	0.00146415	0.00478358	*
n1807		120.051	15.9031	5.62671	5.52901	0	0	0	0	0	5.85309	5.76465	5.85342	0	5.30337	0	6.04258	5.48202	0	0	5.83111	5.6006	0	5.68798	0	0	5.22401	6.06047	5.79872	5.55871	5.24022	5.92936	5.69722	5.96166	5.80986	5.58035	0	0	0.605841	0.66168
n1806		120.051	17.1719	5.17874	5.81387	5.03323	4.91584	5.56448	0	0	5.91204	0	0	0	0	0	5.2463	0	0	0	5.33473	5.68357	0	0	5.45788	0	0	0	5.41335	0	0	0	5.64281	0	0	0	0	0	0.0325246	0.0608208
n2455		120.051	16.342	0	0	0	0	0	0	0	6.06067	0	0	5.29261	0	0	0	0	5.94507	5.44406	6.0163	0	0	5.23066	0	0	5.24139	0	5.77772	5.64066	5.63259	5.99493	5.61801	0	5.53701	0	0	5.28025	0.0190051	0.0400595
p1132	Phenylacetaldehyde	120.056	17.0579	0	5.19115	0	0	0	0	5.43592	0	0	5.4953	5.29932	5.49877	5.27875	0	0	5.34294	5.41908	5.39937	5.35032	5.28675	0	0	5.38031	0	0	5.31063	0	5.11746	5.28003	0	0	0	0	0	0	0.0202819	0.0422648
n1180	Phenylacetaldehyde	120.059	6.11711	0	0	0	0	0	0	4.82929	0	0	0	0	0	6.00078	5.4707	6.03231	5.43156	0	0	5.62221	5.12546	5.5289	0	0	5.66306	6.09895	0	5.52518	0	0	0	0	0	5.71512	0	0	0.193155	0.252138
n75		120.059	2.50167	0	0	5.41223	5.40502	0	5.58416	5.21252	0	5.78947	0	0	5.42271	5.47621	5.06283	0	0	0	0	0	0	5.05557	0	0	0	0	0	0	0	5.74303	0	5.54351	0	0	5.39634	0	0.394811	0.463698
n78		120.06	16.7591	0	0	5.68938	5.58806	0	5.19425	0	0	5.26076	5.01521	0	0	5.71276	0	0	0	0	0	0	0	0	0	0	0	0	0	0	0	0	0	5.23715	0	5.14625	5.32969	0	0.0651573	0.101995
n2004		120.06	9.26282	5.54432	0	0	5.51078	0	0	0	5.10101	5.8055	5.214	0	0	0	0	6.0344	0	0	0	0	5.70629	5.62182	5.68366	5.94982	5.6358	5.72193	0	0	0	5.68016	5.06997	0	0	5.36732	0	0	0.0858466	0.127654
n1178		120.06	9.55937	5.4876	5.47957	5.48086	5.3944	5.43212	0	5.80034	5.49644	0	0	5.05363	0	0	0	5.97809	0	0	0	0	0	5.19091	5.4665	0	0	5.19267	0	0	0	0	5.64566	0	4.90882	5.6813	0	0	0.0524694	0.0857738
n2139		120.06	3.46474	5.53007	0	4.81026	0	0	0	0	0	6.02041	0	0	0	0	5.60632	5.68032	0	5.75797	0	5.50529	0	0	0	0	5.63419	0	0	0	0	0	0	0	5.82418	0	0	5.88806	0.78662	0.830124
n2141		120.06	2.13772	0	0	5.55266	0	0	0	0	0	0	0	0	0	0	5.30483	5.81298	5.13888	0	0	0	5.00792	0	0	0	5.56291	0	0	5.32277	0	0	0	5.17285	0	5.57508	5.48325	0	0.525174	0.588185
n79		120.061	14.8817	0	0	5.70888	0	5.5103	6.01611	5.68597	5.81719	5.55221	5.34878	5.78391	5.35275	5.68751	5.39012	5.60051	0	0	0	5.62282	0	5.52185	0	0	0	0	0	5.45523	0	5.38688	0	0	0	0	0	5.50069	0.00522857	0.013953
n2881		120.061	14.1833	0	0	0	0	0	0	0	0	0	0	0	4.92575	0	0	0	5.55474	5.94565	5.36751	0	0	0	0	0	5.73884	0	5.76161	0	0	5.69682	0	0	5.30664	0	5.2841	0	0.252542	0.319786
n72		120.061	8.42483	5.50702	0	0	5.922	0	5.79739	5.80082	5.67555	5.92777	5.94851	0	0	5.36608	5.75374	0	0	0	0	0	0	5.27975	5.27534	0	0	0	0	0	0	0	0	5.80964	5.34389	5.24922	0	0	0.00641724	0.0165815
n1810		120.061	11.7314	0	5.38645	5.50114	0	0	0	0	0	5.60343	0	5.66522	5.8902	5.83753	5.72194	5.78068	5.64457	5.51355	0	0	0	0	5.17248	0	0	0	0	0	0	0	5.74582	5.52827	5.01068	0	0	0	0.0801192	0.120845
n3101		120.061	12.4022	0	0	0	0	0	0	0	0	0	0	0	0	0	0	0	5.75799	0	5.43954	0	5.67338	5.68663	0	0	0	0	0	5.7099	0	5.46424	0	5.58596	5.60228	5.68364	0	0	0.0522829	0.085714
n2694		120.061	16.054	0	0	0	0	0	0	0	0	0	5.34155	0	5.83951	5.46778	0	0	0	5.01995	5.49255	0	0	5.16194	0	5.57029	0	5.50675	0	0	0	0	0	5.35362	0	0	5.45291	5.35591	0.179712	0.237025
n1182		120.061	4.95442	5.77928	0	6.03094	5.47818	0	0	5.01697	0	0	5.85784	5.73561	0	0	5.25573	0	5.76774	0	0	0	0	4.85301	0	0	0	5.37797	5.69961	0	0	0	0	5.79688	5.56375	5.70552	5.72682	5.76575	0.132234	0.183062
n76		120.061	10.7568	0	5.77814	0	0	5.56075	4.93291	5.58976	4.49263	5.77629	5.53526	5.82118	0	0	0	0	0	0	0	5.91896	0	0	0	0	0	0	5.7122	0	0	0	0	5.46651	0	0	0	0	0.0308881	0.0586982
n2007		120.061	2.92419	0	0	5.48467	0	0	0	0	0	5.56774	5.54723	0	0	5.70734	5.17127	5.67653	5.92787	5.32814	0	5.85029	0	5.11772	0	5.74194	0	5.90741	0	0	0	0	0	0	0	0	0	5.50979	0.284243	0.349873
n1181		120.061	3.84878	5.47083	5.65173	5.15157	5.65358	5.6413	0	5.79033	0	5.59038	0	0	5.92976	0	0	0	0	5.76283	0	5.81654	0	0	0	0	0	0	0	0	0	0	0	0	0	0	0	0	0.000996983	0.00346645	*
n81		120.061	5.59589	0	0	0	0	0	5.68973	5.01199	0	0	0	5.96218	0	5.32316	0	0	0	5.7761	0	0	5.58132	5.5285	5.55461	0	5.81729	0	5.59604	5.28931	0	0	0	0	5.75722	5.44077	0	0	0.697183	0.74998
n1179		120.061	13.6631	0	0	0	0	5.54208	0	5.72641	0	0	5.92863	0	0	0	5.75427	0	5.41078	5.61925	0	0	0	0	0	5.84824	5.5114	0	5.43327	5.74129	5.47571	5.62994	5.7693	0	5.80877	0	0	0	0.135124	0.186274
n73		120.061	12.9055	0	0	5.44989	5.67234	5.60382	5.55847	5.73229	0	0	0	0	0	5.73646	5.50391	5.56786	5.46945	0	0	0	0	0	0	5.60444	5.7236	5.4892	0	0	0	0	0	5.74046	0	0	0	0	0.295921	0.36091
n2614		120.061	15.3366	0	0	0	0	0	0	0	0	0	0	5.38529	5.66669	5.63953	5.27207	5.56015	0	5.86002	0	0	0	0	0	0	0	0	0	0	0	5.68907	0	0	0	0	0	5.53812	0.000153478	0.000726717	*
n80		120.062	6.51461	0	5.77186	0	0	5.73312	5.94247	5.15465	5.88038	5.05622	5.51932	0	0	0	0	0	5.5587	5.48172	0	5.02532	0	0	0	0	5.59159	5.99419	0	5.54738	0	0	5.82156	4.90098	0	5.52017	0	0	0.0975482	0.142007
n2457		120.062	7.05369	0	0	0	0	0	0	0	5.62981	0	0	0	0	0	0	0	0	5.27867	0	6.00968	5.66831	5.53108	5.7287	5.39985	5.92036	5.59441	0	0	0	0	5.82307	0	5.60607	0	5.01261	0	0.00234569	0.00721048
n2456		120.062	8.92777	0	0	0	0	0	0	0	5.75298	5.23233	5.61108	0	0	0	5.69357	0	0	0	0	0	0	0	0	0	0	5.83158	0	5.20604	0	5.66088	0	5.93931	5.69956	0	0	0	0.295026	0.360238
n74		120.062	7.84125	5.37572	5.57843	0	0	5.25508	5.73386	5.1964	6.00191	0	0	0	0	5.10567	5.86381	0	0	0	0	0	0	5.57022	0	0	0	5.34954	0	0	0	0	0	0	5.2967	0	0	0	0.17107	0.227729
n1184	Benzamidine	120.07	10.8212	0	0	0	5.63873	0	0	5.42514	5.33304	0	0	0	0	0	0	0	5.61363	0	0	0	5.28416	0	0	0	5.27492	0	0	0	5.50161	0	0	0	0	5.29467	5.25545	5.21121	0.54639	0.605424
Kaur-16-en-18-oic acid	Kaur-16-en-18-oic acid (II)	121	15.56	0.825033	0.857971	0.834223	0.84113	0.821641	0.929666	0.908481	0.949483	0.917192	0.91465	0.933434	0.924709	0.939457	0.907103	0.914667	0.939646	0.952328	0.93741	1.00559	0.945113	0.895142	0.923831	0.902726	0.879656	0.913173	0.939616	0.887443	0.949936	0.924394	0.915774	0.855945	0.855862	0.867864	0.833325	0.850311	2.84786e-10	5.29915e-09	*
p1459		121.071	2.38527	0	0	0	0	0	0	5.53295	0	5.684	0	0	0	0	0	0	0	0	0	0	5.47916	5.12631	0	5.3968	5.08028	0	5.12782	5.35412	0	0	0	0	0	5.07268	0	0	0.284728	0.349905
p171/p1576	4-methylsulfanylbutan-1-amine	121.08	2.41286	0	0	0	0	0	5.0657	5.4694	5.30563	6.08288	5.86417	5.5934	0	0	0	5.41873	5.60683	0	0	6.1105	5.78564	0	0	5.99351	0	0	5.47445	5.33528	0	0	6.13462	5.7389	6.01438	5.52167	0	0	0.0481544	0.0813361
p172	1-Phenylethylamine	121.088	2.36263	7.4364	6.95696	8.04079	8.27541	7.5644	7.87303	8.54053	8.04706	8.62722	8.69131	8.2899	8.25599	8.08346	7.96185	8.21543	8.28553	8.26222	7.94173	8.62802	8.67278	8.19081	8.22151	8.6121	8.31845	8.52351	8.28462	8.40325	8.14582	8.21944	8.69195	8.33788	8.62905	8.20238	8.74152	7.98801	0.00914035	0.0218691
p173		121.096	2.38056	0	0	0	0	0	5.09838	5.91055	0	5.75084	0	5.54213	5.57157	0	0	5.44912	0	0	0	5.99774	6.03712	0	5.56339	5.9542	5.69155	0	5.43322	5.16672	5.44006	5.48014	6.08246	0	0	5.47758	6.12533	5.3464	0.110903	0.159418
p1461		121.108	2.34714	0	0	0	0	0	0	5.39875	0	5.58074	5.45767	0	0	0	0	0	0	0	0	0	5.62402	0	0	5.60875	5.33117	5.32032	0	5.42482	0	0	5.54421	5.26514	0	0	5.73385	0	0.186896	0.244666
p174		122.032	1.17209	6.80539	6.80393	6.84884	6.78958	6.87022	6.4113	6.47862	6.45214	6.5651	6.54549	6.65214	6.66848	6.67038	6.51838	6.63381	6.72737	6.53774	6.70368	6.55068	6.34765	6.66892	6.60467	6.64751	6.78438	6.87463	6.69661	6.5267	6.63781	6.63346	6.39884	6.77165	6.70243	6.65829	6.49443	6.79013	0.000521102	0.00198958	*
p175		122.091	2.36297	5.75652	6.43308	6.76527	7.10131	5.88551	6.40933	7.42155	6.70942	7.50118	7.58322	7.08435	7.03825	6.78576	6.57271	6.97344	7.08717	7.05597	6.53381	7.49494	7.55349	6.94587	6.99378	7.49075	7.13335	7.38667	7.06359	7.24263	6.879	6.96013	7.58437	7.16534	7.52439	6.99216	7.64561	6.69704	0.0316446	0.0596139
p176	Thien-2-ylacetonitrile	123.016	1.16712	7.11112	6.9338	7.08521	7.01974	7.26834	6.8827	6.82757	6.75034	6.92039	6.80722	6.92381	6.86067	6.98835	6.79546	6.89363	7.05145	6.76181	6.94902	6.68241	6.5375	6.94953	6.8449	6.943	7.02723	7.1829	6.87892	6.72963	6.58419	6.88225	6.5582	7.0474	6.99223	6.90147	6.97794	7.06719	0.00132579	0.00441353	*
p179	1,2,4-trithiolane	123.948	28.9118	0	0	0	0	0	5.2905	5.06656	5.1071	5.3015	5.0297	0	0	0	0	0	0	0	0	0	0	0	0	0	0	0	0	0	0	0	0	0	0	0	0	0	5.10068e-44	2.99069e-42	*
p182	4-Oxoproline	129.042	1.54439	7.88633	7.91216	7.89111	7.97835	8.09323	7.94488	7.68555	8.1215	8.12185	8.02169	8.12087	8.02998	8.07949	7.95739	7.83997	8.0431	7.79942	7.86071	7.98736	7.79596	7.81393	7.95841	7.79604	7.52946	7.75311	7.88239	7.82317	8.00616	7.84081	7.97617	7.70408	7.55328	7.73917	7.64812	7.79726	0.00263018	0.00790437
p999		129.085	2.5274	5.18999	5.13957	5.09128	5.17659	5.09926	0	0	0	0	0	0	0	0	0	0	0	0	0	0	0	0	0	0	0	0	0	0	0	0	0	0	0	0	0	0	7.3884e-57	1.30007e-54	*
p1135	4-Guanidinobutanal	129.089	1.41632	0	0	0	0	0	0	0	6.07683	5.99474	0	6.01804	0	0	0	0	0	0	0	0	0	6.11719	6.17148	5.9594	5.34567	0	0	0	6.03358	0	6.18518	5.79992	5.30855	5.93945	6.03212	6.05499	0.00175361	0.00557013	*
p186	Octylamine	129.15	3.17584	5.98742	6.78993	5.96561	6.02969	6.06325	6.03409	6.21916	6.07773	6.47464	6.20237	0	7.1773	6.0084	5.91261	0	0	5.81582	5.96378	0	0	5.76176	5.80939	0	6.06179	0	0	0	0	5.82992	5.84882	6.04156	5.71244	6.40281	6.51752	6.55905	0.0408247	0.0719862
p1532	Octylamine	129.151	28.6733	0	0	0	0	0	0	0	5.62168	0	0	5.52341	5.70249	5.72476	5.68706	5.6421	5.63424	0	0	5.71046	5.68294	5.67497	0	5.67052	0	5.70599	5.667	5.67912	5.63107	5.72773	5.67713	0	0	0	0	0	3.9876e-05	0.000229275	*
p1322		130.04	4.45162	6.25346	0	0	0	0	0	0	0	0	0	0	5.71885	0	0	0	0	0	0	5.78333	0	6.08464	0	0	0	5.89089	0	0	0	0	0	6.23899	6.1871	6.28756	6.17673	6.2609	0.00126114	0.00423528	*
p1000		130.04	6.71249	6.15154	6.50452	6.53654	6.66573	6.34654	0	6.11405	0	0	6.45559	6.03579	6.33703	6.2283	6.55102	6.377	6.16246	6.0447	6.2059	6.0204	6.38121	5.74928	6.24207	6.38582	6.41367	5.55992	6.15157	6.58568	6.28124	6.57151	6.33531	6.25343	6.32576	6.01778	6.27533	6.12303	0.00049238	0.00189575	*
n87	4-Methyl-2-oxopentanoate	130.064	2.88971	6.20979	6.20807	6.06173	6.11748	6.14871	6.39945	6.14544	6.17501	6.15379	6.03533	6.25205	6.28468	6.34605	6.38455	6.28844	5.89629	5.99393	6.09068	6.10493	6.26816	6.22227	6.31194	6.29016	6.30704	6.26796	6.30689	6.35443	6.32261	6.36612	6.28928	6.31571	6.36767	6.32552	6.33491	6.30916	5.13526e-05	0.000283257	*
p188	L-Isoleucine	131.094	1.74942	7.28721	7.2268	7.26729	7.18	7.37462	8.0575	7.77654	7.8326	7.75597	7.71634	8.05275	8.12016	8.12842	8.14073	7.90285	7.84981	7.78774	7.76021	7.77013	7.96367	7.99769	8.2629	7.98193	8.04247	7.90143	8.07163	8.09216	8.03648	8.13229	8.10959	7.97988	7.89237	7.97117	7.85556	7.98801	4.84381e-13	1.2871e-11	*
n2695	L-Leucine	131.096	1.74994	0	0	0	0	0	0	0	0	0	0	0	6.05508	6.12605	6.03022	0	0	0	0	0	0	0	6.22917	5.89461	0	0	0	5.98938	0	0	6.12309	5.92463	0	0	0	5.96503	0.126961	0.176725
n2013	Glutarate	132.043	13.5326	5.70304	0	0	5.66087	0	0	0	0	5.70555	0	0	5.75851	0	0	5.62646	0	0	4.99306	0	0	0	0	5.67104	0	0	5.58686	0	0	5.62116	0	0	0	0	0	0	0.758287	0.808486
n88	Glutaric acid	132.043	2.17022	0	5.75101	5.75307	0	0	5.65967	5.90641	5.93868	5.517	5.79259	5.96772	5.80194	0	5.55869	0	5.74514	5.75693	5.92799	6.05721	5.73555	5.68849	5.74031	5.81479	5.8155	5.74162	5.67153	0	5.49636	0	5.73948	5.74075	5.71955	5.69887	5.68764	5.62302	0.0357431	0.0652911
p189	Cinnamaldehyde	132.056	3.60908	6.76241	7.02452	6.85197	6.57115	7.11061	6.04792	6.65988	6.44371	6.83593	6.78228	6.69847	6.57822	6.79058	6.97206	6.84119	6.94975	6.80466	6.66856	7.00155	6.82297	6.61202	6.66928	6.83118	6.81883	6.7948	6.90825	6.30855	6.81989	7.19627	7.24917	7.0577	6.65909	6.97545	6.83816	7.19459	0.200612	0.260386
p1401/p190	Indoleamine	132.067	2.62254	6.30921	6.1571	6.27241	6.16572	5.86009	6.1263	6.19984	6.45099	6.4226	5.87606	6.2165	6.1384	5.85472	5.69294	6.0535	6.38629	6.28942	6.41863	6.01602	6.42768	6.08157	6.54172	6.13756	5.61956	6.11183	6.13793	6.28591	6.27993	6.48935	5.89217	5.76727	5.96477	5.77219	5.76483	5.76268	0.02031	0.0422648
p1581	L-Ornithine	132.089	1.44876	0	0	0	0	0	0	0	0	0	0	5.94099	0	5.8009	0	0	0	5.8658	0	5.95021	0	0	0	0	0	0	5.93342	5.72218	6.02399	5.89504	5.7982	0	0	0	0	5.5736	0.000452809	0.00177455	*
p191	Tetralin	132.092	12.2571	5.9316	5.77997	5.91126	6.01852	5.90582	5.57696	0	0	0	0	0	5.46566	0	0	0	0	0	0	0	0	0	0	5.66509	0	0	0	0	0	0	0	0	0	5.72871	5.68796	0	0.00118665	0.00400868	*
p1464		132.096	1.77248	0	0	0	0	0	0	5.8601	0	5.53103	0	0	0	6.51489	0	5.91248	0	0	0	0	0	0	6.72129	0	6.37538	0	6.37734	5.78547	6.34619	6.33818	6.44749	6.28367	0	0	0	6.36261	0.0133043	0.029627
p192	Aspartic acid	133.036	1.56226	6.90015	6.86578	6.96427	7.13286	6.97899	6.21404	6.85631	7.04595	6.87206	6.90056	6.33906	6.32095	6.0652	6.30419	6.58498	6.34341	6.58058	6.3684	6.50959	6.19003	6.20047	6.24919	6.07163	6.44867	6.37738	6.12176	6.06968	6.64104	6.45846	6.46659	6.5429	6.65419	6.48611	6.28471	6.56153	2.01699e-05	0.000128684	*
n2883		133.955	1.64158	0	0	0	0	0	0	0	0	0	0	0	5.72813	0	0	0	5.58835	0	5.85097	5.88816	0	0	0	0	0	0	5.67127	5.75027	5.54762	5.58267	5.63342	0	0	0	0	0	3.87443e-06	2.98003e-05	*
n92	(S)-Malate	134.022	1.43976	8.38118	8.53151	8.43174	8.26073	8.50167	8.75359	8.69533	8.68602	8.47359	8.50015	8.71406	8.38417	8.48479	8.60014	8.44381	8.63271	8.56105	8.33793	8.48443	8.55931	8.53513	8.51263	8.31106	8.37041	8.40287	8.55934	8.55199	8.75787	8.59017	8.72845	8.48861	8.54248	8.5711	8.4609	8.55375	0.0166424	0.0357382
p739	Indan-1-ol	134.072	18.1558	7.0548	7.14576	7.04079	7.13008	7.11061	0	0	0	0	0	0	0	0	0	0	0	0	0	0	0	0	0	0	0	0	0	0	0	0	0	7.10278	6.95122	7.03504	7.08965	7.11393	1.94733e-56	3.18546e-54	*
p194	1,2,6-Hexanetriol	134.093	2.16319	0	5.47802	0	5.68738	0	5.45206	0	0	0	0	0	5.56528	0	5.409	5.3803	0	5.65826	5.67111	5.43197	0	5.46204	0	5.58085	5.62887	0	5.54451	5.45062	5.64407	0	0	0	5.47118	0	5.52002	5.42617	0.849068	0.875481
p740	p-Cymene	134.108	6.15441	6.49743	6.39164	6.48637	6.36277	6.44159	0	0	5.25946	5.45515	5.3758	6.35648	6.66021	5.84658	5.71841	6.19624	6.04175	5.62915	5.98108	5.80186	5.73104	0	0	5.5656	5.99296	5.75654	5.78594	5.81631	5.79508	0	0	5.43122	5.82969	5.88968	5.6846	5.93802	0.0453706	0.0776086
1-Phenanthrenecarboxylic acid (II)	1-Phenanthrenecarboxylic acid (II)	135	16.43	0.822249	0.853028	0.843922	0.844994	0.828601	0.907185	0.89413	0.950093	0.919935	0.91148	0.947333	0.958085	0.937763	0.914771	0.898509	0.941275	0.958297	0.944486	0.988427	0.941549	0.890133	0.921751	0.89928	0.881299	0.925283	0.940364	0.887132	0.956697	0.929623	0.931943	0.851675	0.868877	0.862212	0.842347	0.843755	1.25882e-09	1.84719e-08	*
p196/p1625/p197	benzothiazole	135.013	13.9702	5.89378	5.641	5.59213	5.91789	5.63325	6.14168	5.70428	5.90848	5.84368	5.75862	5.47721	5.77819	5.90579	5.95803	5.76349	5.31212	5.77557	5.93726	5.95217	5.58674	5.38312	5.87329	5.80218	5.8113	5.85618	5.50084	5.52585	5.82779	5.83262	5.54896	5.92578	5.78118	5.7091	5.71587	5.88299	0.62704	0.681902
n94	(2S)-2-hydroxybutanedioic acid	135.026	1.43921	6.89314	7.06072	6.92517	6.64976	7.0087	7.26701	7.22859	7.20766	6.9972	6.89209	7.23098	6.79972	6.92832	7.11548	6.83812	7.15712	7.10325	6.75115	6.98337	6.97156	6.97709	7.03411	6.74091	6.76836	6.93111	7.03817	7.04799	7.29049	7.08013	7.21963	7.02983	7.05034	7.00692	7.0574	7.04298	0.0685734	0.106252
p198	Nutrol	135.932	1.30543	8.26924	8.24267	8.20101	8.19223	8.16144	8.27679	8.26929	8.35398	8.15553	8.19922	7.98649	7.81709	8.34741	8.25241	8.29687	8.26579	8.37371	8.30777	8.41955	8.39232	8.31156	8.35385	8.212	8.1627	8.30856	8.33523	8.24022	8.36837	8.25464	8.33004	8.16534	8.16701	8.17368	8.0805	8.1198	0.0219587	0.04504
n95	Threonate	136.038	1.40986	7.05016	7.18851	7.03147	6.96997	7.14048	7.26988	7.31891	7.3054	7.19522	7.27834	7.10848	7.0946	7.01729	7.33074	7.24155	7.23094	7.2247	7.0915	7.21571	7.2716	7.28814	7.25683	7.18357	7.11682	6.99317	7.10483	6.96072	7.26761	7.14078	7.23569	6.93431	6.8509	6.88602	6.94425	6.83011	2.61431e-05	0.000159601	*
p199	Phenyl acetate	136.051	11.7374	6.33239	6.33744	6.55604	6.19472	6.40257	5.91765	5.99584	6.12611	6.12873	6.15284	6.14962	6.31788	6.0758	6.25263	6.2095	5.92097	5.96394	6.1768	5.8528	6.21736	6.08371	6.02943	6.25135	6.17653	6.11151	5.99873	6.28398	6.15722	6.33646	5.51201	6.32274	6.40901	6.2237	6.40078	6.21444	0.0146443	0.0321415
p1242	Anthranilate	137.046	1.44659	0	5.67599	0	0	0	0	0	0	0	6.23659	6.13739	0	0	6.02359	0	5.8152	6.10141	0	5.97314	0	0	6.22914	0	0	6.31115	0	0	6.03256	6.52027	0	0	0	0	0	0	0.558541	0.616795
p1810	triallylamine	137.119	1.54234	0	0	0	0	0	0	0	0	0	0	0	7.4813	0	0	0	5.7175	0	0	0	0	5.54791	0	0	5.51779	0	5.79374	5.5218	0	5.46568	0	0	5.94277	5.47226	0	0	0.353726	0.41959
p200	bromoacetate	137.93	1.3054	7.42658	7.40289	7.35821	7.3452	7.30613	7.43272	7.42659	7.50459	7.27885	7.34779	7.10663	7.70516	7.51482	7.40427	7.45692	7.41408	7.53733	7.46729	7.58802	7.55874	7.46604	7.5157	7.36198	7.31246	7.46346	7.4951	7.39825	7.5367	7.41032	7.49184	7.31785	7.32348	7.31516	7.21909	7.26676	0.0493445	0.0824604
p201	4-Hydroxybenzoate	138.03	2.01344	6.21971	6.32672	6.29987	6.17722	6.14544	5.91654	6.26951	6.43833	6.02665	6.3884	6.17191	6.41628	6.31597	6.39197	6.28218	6.23058	6.05783	0	0	6.37277	6.218	6.18435	6.47739	6.49588	6.14969	6.4261	6.28115	6.36806	6.21239	6.32612	6.10046	6.30043	6.20269	6.36755	6.05838	0.03192	0.0599351
p744		139.002	1.6529	6.60661	6.51801	6.72611	7.09229	6.22338	0	5.51585	0	6.09676	5.90107	5.97173	6.855	6.5946	6.14765	6.80296	6.50858	6.77197	6.93425	7.00743	6.16492	6.10923	6.52922	6.06837	6.48451	6.89575	6.31578	6.71196	6.76734	6.73093	6.70688	6.8114	6.76967	6.57632	6.40172	6.64278	0.00293368	0.00864605
p203		139.06	28.8174	5.21052	5.17046	5.11975	5.18574	5.13862	5.3419	5.33449	5.31103	5.42887	5.26975	5.26317	5.24081	5.27361	5.15472	5.2019	5.28708	0	0	5.26369	5.29399	5.25178	5.26091	5.25838	5.20696	5.28083	5.36669	5.23561	5.35041	5.35626	5.29658	5.19882	5.27256	0	0	0	0.00806691	0.0199019
p745	cis-1,2-Dihydro-3-ethylcatechol	140.082	2.96039	5.42018	5.50035	5.40517	5.33554	5.41371	0	0	0	0	0	0	0	0	0	0	0	0	0	0	0	0	0	0	0	0	0	0	0	0	0	5.49874	5.32088	0	5.42078	0	8.92065e-09	1.14607e-07	*
p204	Methenamine	140.105	28.9879	5.91004	5.95501	5.92463	5.91178	5.93699	5.8819	5.95922	6.01729	5.88285	5.96754	5.90365	6.00078	6.02287	5.99631	5.9609	5.93397	6.00448	5.87589	6.06734	6.03764	5.97543	6.03454	5.9396	5.89967	6.02755	6.04477	6.0313	6.09084	6.05578	5.96702	5.91249	5.92348	5.98358	5.94153	5.95138	0.0372334	0.0671023
p1138	arsorothious acid	141.905	27.9708	0	0	0	4.94471	0	0	0	0	4.98154	4.87984	4.84635	0	4.81776	0	0	0	4.86703	0	5.22929	0	4.86276	0	4.86291	0	4.87207	5.02211	0	0	5.19008	5.03444	0	4.90883	0	4.90252	4.80723	0.87161	0.893888
p747	Magnesium acetate	142.01	1.16256	6.21774	6.05523	6.30531	6.10965	6.36362	5.8692	5.90094	5.79504	6.00461	5.89056	6.00814	5.97636	5.89763	6.05609	6.0452	6.14025	5.87956	6.06288	5.83006	6.0772	6.05388	6.21554	5.93825	6.09511	6.35116	5.9913	5.81954	5.72298	5.97966	5.63529	5.96097	6.08615	6.01489	5.74575	6.21726	0.00185296	0.00584512	*
n98	TRIFLUOROACETIC ACID ETHYL ESTER	142.025	1.27691	7.17116	7.40125	7.26155	7.41796	7.04284	7.50338	7.34841	7.44505	7.66074	7.5863	7.77581	7.82353	7.26989	7.58694	7.45765	7.47649	7.41948	7.53063	7.60265	7.40989	7.30747	7.3046	7.66258	7.5981	7.2269	7.51771	7.52033	7.59904	7.6224	7.52608	7.38309	7.47893	7.55569	7.6335	7.42874	0.0326083	0.0609274
n2255		143.028	1.27741	0	0	0	6.00785	0	0	0	6.00131	6.26744	6.14975	6.37743	6.41678	0	0	6.03626	0	0	0	0	0	0	0	6.26518	6.20647	0	0	0	6.20197	6.2117	0	0	0	0	0	0	0.173811	0.230839
n99		143.029	28.853	5.88355	5.70108	5.79013	5.91663	5.79606	5.98565	5.97864	0	0	0	0	0	5.89697	5.83427	0	5.834	5.92393	5.87309	5.96729	5.90006	5.89684	5.92532	0	0	5.9104	5.73483	5.80268	0	0	5.96944	5.83869	5.73666	5.84375	5.80824	5.83139	0.0734916	0.112951
p1466	(-)-Hygroline	143.129	14.8155	0	0	0	0	0	0	5.46149	0	0	5.76184	5.60859	5.79389	5.71906	5.7365	5.78588	5.80019	6.01067	5.93096	5.93262	5.82758	5.98389	5.9466	5.98945	6.02782	5.89574	5.79989	5.86379	5.92266	5.74836	5.99251	0	0	0	0	0	6.6272e-11	1.39108e-09	*
p1404	2,3-Dimethylmaleate	144.041	6.99785	0	0	0	5.52821	0	0	0	5.31069	6.19027	0	0	0	0	5.6727	0	5.82078	0	0	5.7883	0	5.84254	0	0	6.48362	5.50312	0	0	5.44667	0	6.44105	0	0	5.71177	0	0	0.811705	0.843774
p207	2,3-Dimethylmaleate	144.041	2.27972	5.57616	5.22283	6.02436	5.92648	5.8473	5.57013	5.48851	0	0	5.56932	5.61626	5.91902	0	0	0	0	0	0	0	0	0	0	0	0	0	0	5.49821	0	0	0	0	0	0	0	0	0.000227806	0.00099807	*
n1538	2,3-Dimethylmaleate	144.043	2.50307	5.91122	5.53077	5.851	5.97834	5.90691	0	0	0	0	5.27644	0	6.01099	5.75798	0	0	0	0	0	5.28472	0	0	0	5.7832	0	0	5.64132	0	0	0	0	5.81622	5.95552	5.65384	5.95357	5.61245	0.00133903	0.00443178	*
n100	Octanoic acid	144.116	16.541	6.4159	6.4333	6.42227	6.41145	6.40345	6.97532	6.39027	6.47569	6.4349	6.41622	6.4495	6.49819	6.43062	6.45443	6.3925	6.45603	6.46066	6.48696	6.53383	6.47384	6.44544	6.45782	6.46435	6.45379	6.48369	6.49842	6.46727	6.51238	6.50108	6.46588	6.39477	6.37801	6.41154	6.36051	6.40539	0.285109	0.350184
n101		145	28.8385	5.3439	5.38229	5.41419	5.33522	5.38362	5.52055	5.48374	5.49776	5.55182	5.53998	5.49706	5.45877	5.48866	5.44752	5.44283	5.43016	5.47219	5.44164	5.56473	5.42066	5.37096	5.4364	5.42138	5.42355	5.41171	5.44057	5.44043	5.50931	5.45786	5.47742	5.41702	5.40724	5.38862	5.37638	5.32296	2.01733e-06	1.66178e-05	*
p208	5-fluoro-2-thiocytosine	145.011	28.8283	0	5.98221	5.96368	5.90746	0	6.03909	0	6.12415	0	6.06523	6.03696	0	6.0695	5.99129	0	0	6.05329	6.06324	0	0	6.03627	6.0177	6.04107	5.97658	6.02473	6.04451	5.99741	6.05539	6.05192	6.03413	5.94503	0	5.98156	0	0	0.221704	0.284852
p749	8-hydroxyquinoline	145.051	2.38199	0	0	0	0	5.5894	0	0	0	0	0	0	0	5.41003	5.4343	5.13487	0	0	0	0	5.40738	0	5.41998	0	0	0	0	0	5.4903	5.37258	0	0	5.45582	0	0	5.66459	0.536164	0.597858
p750		145.117	2.22922	5.99022	6.34292	5.86753	6.44785	5.94763	0	0	0	0	0	0	0	0	0	0	0	0	0	0	0	0	0	0	0	5.37052	0	6.40543	0	0	0	0	0	0	5.61571	5.35381	9.35279e-05	0.000471001	*
p751		145.972	27.5112	4.89774	0	0	4.80042	4.6643	0	0	0	0	0	0	0	0	0	0	0	4.94129	5.24376	0	0	0	0	4.45199	0	0	0	4.87912	0	4.6466	0	0	0	4.90135	0	0	0.268417	0.335302
p210	Coumarin	146.035	15.9464	5.85716	5.9735	5.8936	5.61854	5.89459	5.86259	6.13997	6.35824	6.12027	6.21017	6.26707	6.24266	6.1142	6.22299	6.11688	6.07804	6.37654	6.08948	6.18399	6.0404	6.22604	6.13323	6.04743	6.09964	5.93959	6.22258	6.21439	6.11827	5.96565	6.08354	0	0	5.87435	5.89399	5.81657	0.0155013	0.0336352
p212	2-Aceto-2-hydroxybutanoate	146.058	1.55743	5.5989	0	0	0	6.03	5.81869	0	5.66993	5.98168	0	5.85587	0	6.09582	5.60089	0	5.70596	0	5.66426	0	5.83331	0	5.25976	5.74032	0	0	0	0	5.82329	0	5.5878	0	0	0	0	5.5991	0.851542	0.877242
n1817	2-Aceto-2-hydroxybutanoate	146.059	22.3593	5.15123	5.37275	5.22874	0	0	0	0	0	0	0	0	4.86609	0	0	0	0	0	5.80451	0	0	5.64962	5.92674	5.83496	5.9618	5.82995	0	5.76797	5.3929	5.92679	0	5.58004	5.20001	5.36576	5.3748	5.381	0.000409757	0.00164406	*
p213	Glutamin	146.068	1.53991	8.40025	8.4426	8.40686	8.45547	8.61076	8.56345	8.23692	8.69167	8.72999	8.61725	8.70231	8.59728	8.61725	8.51656	8.39333	8.59255	8.32613	8.407	8.53301	8.35436	8.34011	8.4974	8.31751	8.0194	8.22895	8.36258	8.31128	8.50724	8.34789	8.48304	8.13801	7.99223	8.1817	8.11313	8.27905	0.000157201	0.00073975	*
p214		146.077	1.60251	0	0	0	5.73539	5.34641	5.69147	0	0	6.18431	5.98707	5.6979	0	6.1565	5.13538	0	5.85958	0	0	0	5.45115	0	0	0	0	5.60953	5.8973	0	0	0	0	0	0	0	0	5.68081	0.685957	0.740342
p1534/p217		146.104	1.48509	0	0	0	0	0	6.09341	5.21081	5.98055	5.76829	5.6608	5.84975	5.492	5.92286	5.65968	5.88697	6.03592	5.52494	5.57364	6.07171	5.8929	5.973	6.11697	5.86584	0	0	5.96637	5.70925	5.96435	5.64131	6.04724	5.69274	5.82345	5.63731	5.52361	5.98662	9.74678e-08	9.77993e-07	*
p752	Octane-1,8-diol	146.129	7.37006	0	0	5.42332	5.30172	4.99538	0	0	0	0	0	5.57172	0	0	5.33872	5.77745	0	0	0	0	0	0	0	0	5.5602	5.09723	5.60022	6.02192	0	5.50134	0	0	0	0	0	5.23324	0.105188	0.152256
p219	L-Glutamic acid	147.052	1.55373	7.79517	7.78001	7.88061	7.92194	7.85482	7.89151	8.009	8.08126	7.84467	7.9016	7.99359	8.04233	8.02343	7.9291	7.96168	7.98354	8.02692	7.92914	8.05952	7.89902	7.94019	7.97308	7.75295	7.912	7.99757	7.81452	7.83067	7.96195	7.98953	7.94303	7.8525	7.8362	7.77371	7.77452	7.80875	0.00346838	0.00992763
p220	5-Methylthiopentanaldoxime	147.071	1.5395	6.83957	6.90654	6.83456	6.94128	7.15636	7.03712	6.34839	7.21764	7.30258	7.15409	7.25789	7.09573	7.13897	6.9792	6.80718	7.06769	6.62727	6.80409	6.96623	6.65223	6.63097	6.89525	6.58002	6.03173	6.37713	6.60831	6.5413	6.91562	6.59559	6.88681	6.27299	5.90861	6.36845	6.20683	6.55966	0.000138392	0.000662139	*
p753		148.015	21.0967	5.00535	5.12347	5.15679	5.25382	5.0138	5.30152	5.25151	5.25115	5.19197	5.33147	5.306	5.10433	5.24099	5.15693	4.9946	5.30365	5.21781	5.28798	5.19274	5.19297	5.34828	5.22347	0	5.15528	0	0	5.20028	5.32227	5.23512	0	5.10618	5.04894	5.42147	5.21194	5.05738	0.0853972	0.127316
n1193	D-Arabinono-1,4-lactone	148.038	1.87412	5.78398	5.86875	5.8768	0	0	0	6.11218	0	6.57238	6.54167	0	5.90588	0	6.47855	0	5.92813	0	0	0	0	0	0	6.44055	5.82835	0	0	0	0	0	0	0	0	0	0	6.34533	0.39732	0.465985
p224		148.042	1.5669	6.21546	5.97063	5.30698	5.91809	5.87717	6.05177	5.9074	6.02087	5.79338	6.05503	6.01425	5.2574	0	0	6.18687	6.37742	0	6.22147	0	0	6.16764	0	0	6.41084	5.64652	0	0	0	6.01952	0	5.4838	5.42585	0	0	5.97067	0.0936312	0.136915
p754		148.062	10.8547	0	0	5.63203	5.31877	5.25085	0	0	5.36993	0	5.30023	5.49377	0	0	0	0	0	5.58858	5.50029	0	5.80884	5.65185	5.49775	5.50805	5.55807	5.40641	5.38066	5.64485	5.61379	5.51902	5.45776	0	0	5.2277	5.29807	0	0.0472737	0.0802039
p225	(R)-Mevalonate	148.072	1.73008	0	6.53582	0	0	6.20897	6.45335	0	6.69596	5.72631	0	0	0	0	5.7992	6.97063	0	0	0	6.53241	6.08373	0	6.55294	0	0	0	0	6.30883	6.53029	6.64453	0	0	6.55686	6.40398	6.73773	0	0.869554	0.892581
1-Phenanthrenecarboxylic acid (III)	1-Phenanthrenecarboxylic acid (III)	149	17.41	0.77306	0.814001	0.780073	0.797829	0.780024	0.892655	0.860307	0.90569	0.873676	0.872058	0.88853	0.857461	0.88716	0.880298	0.861006	0.901785	0.916441	0.89546	0.958944	0.908174	0.844275	0.889557	0.851975	0.826932	0.857496	0.888425	0.836311	0.901712	0.865247	0.880329	0.811529	0.803663	0.819009	0.782351	0.803272	4.30994e-10	7.4674e-09	*
p226	L-Methionine	149.05	1.38022	6.23249	6.1353	6.24335	5.97766	6.26954	6.22633	6.15589	6.05146	6.56737	6.41615	6.66202	6.17283	6.19497	6.29814	6.27394	6.28193	6.28951	6.30493	6.30513	6.04189	6.28706	6.10413	6.47438	6.59932	6.45754	6.10066	5.87179	5.99395	6.13999	5.66497	6.06965	6.36702	6.05525	6.22696	6.12684	0.0116961	0.026749
p755		149.573	3.20972	5.22521	5.25659	5.02426	5.18767	4.86208	0	0	0	0	0	0	0	5.09996	0	0	0	0	0	0	5.20362	5.05546	0	5.20832	0	0	5.09155	5.09891	0	0	5.2798	0	0	0	0	5.1958	0.0156309	0.0338843
p1005		150.03	2.0244	0	5.36171	5.43945	0	0	0	0	5.59117	0	5.51263	0	5.44097	5.56268	5.48371	0	0	0	5.4936	0	5.48391	5.37671	0	0	0	5.48863	5.54786	0	0	0	5.39029	5.39173	5.5406	0	5.49441	0	0.984861	0.987191
n105	D-(-)-Ribosa	150.054	1.45061	6.90215	6.8864	6.68597	6.69573	6.41022	6.80439	6.55167	6.79817	6.82556	6.80445	6.72935	6.66774	6.53633	6.7032	6.72449	6.37581	6.15701	6.58281	6.56839	6.79993	6.83422	6.46791	6.77371	6.66245	6.34194	6.43965	6.57991	6.307	6.63969	6.5659	6.70642	6.72616	6.7754	6.86594	6.69504	0.0630216	0.0992634
p1141		151.062	2.83143	5.36717	0	0	5.45476	0	0	5.07204	0	0	0	0	5.50938	0	5.2406	5.19693	0	0	0	0	0	0	5.16435	0	5.27194	0	0	0	0	0	0	0	0	5.22952	5.39831	0	0.285735	0.350578
p227	(+)-Camphor	152.119	11.8322	7.0962	6.92643	7.35982	7.26124	7.20695	7.21027	7.09079	6.61342	6.56007	6.88334	6.85086	7.30075	7.19435	7.0503	7.07201	6.67956	6.85451	7.05712	6.92075	6.94971	6.77188	7.0427	6.69087	7.1902	6.73334	0	6.96773	6.58176	0	6.85992	6.71262	6.91558	6.82263	6.91685	6.86093	0.0225388	0.0457781
p1910		153.089	1.52465	0	0	0	0	0	0	0	0	5.32872	0	0	0	0	0	0	0	0	0	0	5.24719	0	0	5.56558	5.3365	0	0	0	0	0	5.62871	5.53406	5.42763	5.49359	5.43138	5.27708	0.00222747	0.0068934
p757		153.096	1.51558	0	0	0	0	5.25861	0	0	5.56223	0	0	0	0	0	0	0	0	5.39412	0	5.63149	0	0	5.55362	0	0	5.48082	5.51059	5.34192	5.68728	5.73607	5.73529	0	0	0	5.71251	0	0.0186255	0.0393683
p2242/p1007		153.105	1.64677	0	0	5.67068	0	0	0	0	0	5.93932	5.91982	5.92944	0	0	0	0	0	0	5.59303	6.062	0	0	5.60218	5.79408	0	0	5.89737	5.67975	0	0	0	5.62179	5.98916	0	0	0	0.981019	0.985331
p1582/p2038	Pseudopelletierine	153.114	10.2356	0	0	0	0	0	0	0	0	0	0	0	0	0	0	0	8.69678	0	0	5.44811	0	0	8.32059	8.72555	0	0	8.70163	8.54724	8.33796	8.6832	8.78923	8.701	8.566	8.60434	8.59244	8.59105	3.39239e-07	3.16446e-06	*
p229	Pseudopelletierine	153.115	1.74189	8.28328	8.26651	8.4596	8.06729	8.41587	8.40684	8.60044	8.64477	8.69494	8.54629	8.84036	8.0885	8.53202	8.40427	8.4692	8.63562	8.61204	8.56485	8.7397	8.61949	8.54792	8.08927	8.53547	8.66554	8.6455	8.60123	0	0	0	0	0	0	0	8.67086	0	6.71132e-07	6.08959e-06	*
n106	2,3-Dihydroxybenzoate	154.027	2.44447	6.81167	6.80933	6.79355	6.83067	6.75991	6.67769	6.57132	6.67975	6.66462	6.71552	6.55599	6.91848	6.78861	6.77514	6.85245	6.73163	6.79158	6.77793	6.66908	6.71666	6.62065	6.71174	6.76307	6.95637	6.79195	6.80211	6.74367	6.72143	6.86615	6.65422	6.54571	6.55963	6.53866	6.54686	6.51278	0.000319086	0.00133298	*
p232/p1629		154.118	1.6287	7.0548	6.84286	7.32997	6.3536	7.26636	7.16948	7.48728	7.50618	7.60246	7.40831	7.77641	6.47653	7.32776	6.73044	7.29235	7.58049	7.46733	7.41614	7.6216	7.47405	7.39667	7.33754	7.63319	7.5724	7.54139	7.44918	7.39825	7.04566	7.57474	7.71601	7.6281	7.44796	7.50088	7.60153	7.48569	0.0171713	0.0367704
p233	Histidine	155.068	1.41298	0	0	0	0	6.03891	7.19192	6.93369	6.99	7.00978	6.75217	7.03177	6.75993	6.98261	6.82616	5.98887	7.02479	6.32137	6.54554	6.76788	6.87721	7.00629	7.01303	6.92624	6.06581	6.08802	6.90732	6.87082	7.09772	6.7346	7.14002	6.27539	6.18896	6.82229	6.30014	6.77627	8.4857e-09	1.10322e-07	*
p234/p1727	3-(1-Pyrrolidinyl)-2-pentanone	155.13	1.56064	7.49957	7.39512	7.65924	7.39332	7.61788	7.1096	7.78025	7.39884	7.45331	7.63121	7.93754	7.88042	8.10652	7.76661	7.67123	8.12368	8.22347	7.99545	8.2506	8.03586	8.00201	7.90725	8.07976	8.06437	7.95191	8.21605	8.19979	7.70754	7.96994	7.90771	7.91851	8.12588	7.90637	7.96871	7.94662	6.37061e-07	5.82728e-06	*
n1194	2,5-Furandicarboxylate	156.007	2.07206	6.48079	6.61134	6.46424	6.24287	6.31838	0	5.99175	0	0	0	0	0	0	0	0	0	0	0	0	5.95037	6.05867	5.6493	5.97474	0	0	6.07276	5.94143	6.13963	6.08022	6.24299	6.00652	6.16277	6.48343	6.56276	6.27107	3.1589e-06	2.47497e-05	*
p235		156.03	1.8805	5.44542	6.07068	5.57115	5.46232	5.30252	5.79785	5.39157	5.34098	5.52044	5.63115	5.86807	0	5.63326	0	5.4024	6.38228	5.57247	5.94053	5.82841	5.74207	0	5.31836	0	5.88912	5.81879	5.94997	0	5.62092	0	0	0	0	0	0	5.53817	0.0136064	0.0302409
n108	3-Methyl-cis,cis-hexadienedioate	156.043	1.6418	5.82021	0	0	6.27746	0	6.15237	6.13774	6.10133	5.96601	6.01411	5.92088	6.297	5.96256	5.76209	6.151	0	0	6.13265	5.8845	5.76984	5.75857	5.97837	0	0	6.37029	6.16101	6.3283	6.12745	6.20651	5.9777	6.07843	0	5.99944	0	5.93698	0.111532	0.159921
p1009		156.133	1.46249	0	0	5.77413	0	0	0	6.0071	0	0	5.72032	6.14145	6.01582	6.66607	5.89462	6.49882	6.57076	6.72198	6.7959	6.89183	6.5415	6.55663	6.63021	6.69064	6.64312	6.65543	6.89014	6.76759	6.25117	6.29811	6.20006	6.43699	6.67047	6.39144	6.52986	6.45088	2.21054e-06	1.81157e-05	*
p761	paramethadione	157.072	1.84266	5.95161	0	0	0	5.75305	0	0	5.47312	0	0	0	0	0	0	5.69482	0	0	5.43337	0	0	0	5.32516	5.51816	0	0	5.67912	5.64332	0	5.72024	0	6.08479	5.65926	5.44127	5.73047	5.96341	0.0776632	0.117782
p236		157.145	16.2691	6.62773	6.65837	6.60115	6.57076	6.55915	6.71537	6.71549	6.85733	6.70313	6.74968	6.76775	6.87536	6.87365	6.83724	6.84853	6.83534	6.84529	6.84234	6.90059	6.82114	6.80801	6.84085	6.78896	6.78186	6.79525	6.87184	6.80662	6.94534	6.87188	6.81412	6.6018	6.63047	6.71484	6.61992	6.63821	1.97188e-10	3.78604e-09	*
n109		157.999	1.2951	7.78194	7.74464	7.72552	7.74513	7.71144	7.80477	7.80962	7.86822	7.66826	7.69406	7.52037	8.08602	7.86708	7.76663	7.76773	7.81042	7.9038	7.8422	7.93632	7.91263	7.8355	7.89013	7.71425	7.66981	7.83742	7.84051	7.76379	7.86681	7.75726	7.84171	7.71015	7.64448	7.66286	7.56441	7.61247	0.0239917	0.0481308
n112	Nonanoic acid	158.132	18.36	5.89214	5.79	5.61974	5.65801	5.54837	5.98286	5.86008	6.132	5.92691	6.10068	6.0417	6.017	5.81376	5.84605	6.24938	5.93321	5.91135	5.96233	6.17259	5.86851	5.82791	5.86039	5.92415	5.89111	5.92372	5.85162	5.86352	6.05167	5.89245	5.91415	5.66045	5.8296	5.77482	5.61888	5.73701	0.000471818	0.00183824	*
n114		159.997	1.28461	6.60978	6.57515	6.55242	6.54731	6.53857	6.63429	6.6397	6.69532	6.48938	6.51381	0	0	6.7211	6.5952	6.59476	6.71237	6.73826	6.66905	6.77453	6.74379	6.65688	6.72909	6.5577	6.51178	6.67777	6.66422	6.5845	6.70141	6.59825	6.65734	6.53441	6.4792	6.46419	6.37627	6.44172	0.0389021	0.0695072
n115	2-Oxoadipate	160.038	1.84628	5.5932	0	0	0	0	5.34337	0	5.10502	0	0	5.90159	6.06565	0	0	0	0	0	0	0	0	5.85707	0	0	0	0	0	5.48132	5.33264	5.71229	0	0	0	0	5.79914	0	0.545727	0.605275
n116/n2798	Naphthalene-1,2-diol	160.053	7.00946	5.83088	5.70448	6.31674	6.49524	5.77805	6.11118	6.75777	6.35649	7.09533	7.10033	6.22182	6.74605	6.3194	6.45213	6.49006	6.34238	6.2584	6.22813	6.24646	6.47291	6.70324	6.33536	6.59458	6.91906	6.51403	5.65645	6.49698	6.08257	6.35767	6.81944	6.15162	6.60877	6.57345	6.68638	6.30878	0.0398856	0.0707667
p762		161.29	24.0622	4.26975	4.80375	4.74285	4.85536	4.73842	0	0	0	0	0	4.76355	0	0	0	4.89941	4.83457	4.84187	4.86204	4.87852	4.81758	4.75946	0	4.77747	4.80905	0	5.03525	4.75848	0	0	5.03591	4.76586	0	4.74159	4.72047	0	0.0120583	0.0274129
n117	Lichenin	162.054	1.7646	6.6707	6.45981	6.34335	6.39403	6.40598	6.41349	6.56957	6.40839	6.37607	6.44907	6.74459	6.81742	6.5581	6.80536	6.93264	6.73409	6.53863	6.50415	7.00593	6.89903	7.1338	7.55713	6.91025	6.83935	6.81832	6.87921	6.68751	6.74238	7.15063	6.93142	6.66703	6.97728	6.85446	6.74691	6.88333	8.24895e-05	0.000426872	*
p238	methylcinnamate	162.067	6.70562	6.87333	7.06323	7.00963	7.1518	7.02972	6.44132	6.67431	6.62013	6.56192	6.99021	6.63514	6.98104	7.02372	7.1103	7.03662	6.47234	6.64679	6.88092	6.44482	6.9964	6.90131	6.90237	6.99723	6.98661	6.7766	6.6941	7.14331	6.95763	7.08114	6.9104	6.85427	6.90011	6.63626	6.85514	6.82906	0.00867344	0.0210352
p239	(3R,7R)-1,3,7-Octanetriol	162.124	11.2977	6.47811	6.55336	6.57367	6.73771	6.64348	5.69423	6.08754	6.16478	5.65721	6.23965	5.99063	6.32804	6.2672	6.01578	6.25633	6.10579	6.28933	6.35523	5.86061	6.21673	6.24415	6.26245	6.28946	6.32829	6.00555	5.9239	6.04279	6.16689	6.07367	6.19596	6.4909	6.34298	6.36448	6.53558	6.36246	2.35237e-05	0.000146843	*
p241		164.039	11.0827	5.77586	0	5.85074	0	5.41563	5.79233	0	0	5.81842	0	5.76983	5.75635	0	0	5.78473	6.01793	5.77607	6.0517	5.78712	6.26534	5.63456	5.60014	0	0	5.91814	5.74515	5.90065	5.91988	6.0324	5.85463	0	0	5.33659	5.57524	0	0.153486	0.208322
p242		164.043	1.17165	7.47868	7.37589	7.49505	7.43939	7.58678	7.31842	7.32968	7.29631	7.41759	7.30963	7.40402	7.33309	7.42588	7.28639	7.38238	7.50593	7.29289	7.41251	7.21912	7.13321	7.37244	7.33546	7.41612	7.46231	7.55736	7.36054	7.22299	7.16299	7.33512	7.11308	7.47424	7.42835	7.35779	7.22132	7.47296	0.0132927	0.029627
n118	Phenylpyruvate	164.048	2.21401	6.40189	6.47686	6.45913	6.40637	6.40971	6.79454	6.74587	6.68871	6.50061	6.66274	6.58396	6.5958	6.56237	6.53142	6.60318	6.48356	6.57942	6.69462	6.61944	6.53874	6.55816	6.70151	6.51442	6.66003	6.58554	6.553	6.6646	6.66855	6.59071	6.63405	6.47892	6.49598	6.49244	6.39407	6.54174	5.1402e-05	0.000283257	*
p243	L-Rhamnose	164.067	17.0584	0	0	0	0	0	5.53139	5.77783	5.8841	5.85409	5.84523	5.85913	6.07951	5.99136	5.93994	5.84273	0	6.17189	0	0	0	0	0	0	6.07801	0	0	0	0	0	6.15997	0	0	0	0	0	5.70929e-06	4.21251e-05	*
p1584	L-Rhamnose	164.067	15.469	0	0	0	0	0	0	0	0	0	0	0	0	5.89517	0	0	5.94248	6.20334	6.45859	6.58459	6.10324	6.7853	6.36311	6.2914	6.68608	6.5169	6.48756	6.67789	6.26981	6.23824	6.93654	0	0	0	0	0	4.52766e-14	1.40001e-12	*
p764	L-Rhamnose	164.067	18.1478	7.35583	7.43978	7.34515	7.41263	7.39574	0	0	0	0	0	0	0	0	0	0	0	0	0	0	0	0	0	0	0	0	0	0	0	0	0	7.3992	7.24793	7.33421	7.39667	7.4045	1.62219e-57	4.1166e-55	*
p1471/p244		164.082	4.88529	5.5127	5.92898	5.83316	5.16753	5.47516	5.73676	6.15495	5.87523	6.08223	5.85728	5.46539	5.71602	5.7041	5.70183	5.65958	5.37515	5.60146	5.55089	5.79162	5.57403	5.45889	5.53857	5.95032	6.33723	5.33968	5.61593	5.67946	5.41378	5.59358	5.83553	5.69359	5.83012	5.64754	5.92016	5.65061	0.196877	0.255993
n1196	p-Cumate	164.084	4.86619	0	5.97035	5.53742	0	5.64509	0	5.97835	0	6.10806	0	0	0	0	0	0	0	0	0	0	0	0	5.90109	5.81491	5.74774	0	0	0	0	0	5.75255	5.69106	6.04921	6.07698	5.80655	6.12605	0.00327218	0.00947275
p765		165.07	18.1582	5.3438	5.44059	0	0	5.50586	0	0	0	0	0	0	0	0	0	0	0	0	0	0	0	0	0	0	0	0	0	0	0	0	0	5.33582	5.36509	5.38262	5.44702	5.43802	1.00178e-08	1.26354e-07	*
n119/p246	L-Phenylalanine	165.08	1.86221	7.67325	7.54259	7.51568	7.63506	7.61964	7.88112	7.73425	7.66088	7.78675	7.85233	8.18802	8.40713	8.35637	8.38758	8.35509	8.18571	8.28014	8.37054	8.37858	8.38192	8.4944	8.34533	8.22781	8.42518	8.44363	8.28719	8.36462	8.3545	8.12602	8.2065	7.84092	7.75848	7.80696	7.93561	7.7555	1.56484e-15	5.17061e-14	*
p247	Isopentenyl phosphate	166.04	1.17451	5.98327	5.90477	6.06332	5.95494	5.91508	5.90969	5.79016	5.79158	5.91469	5.79563	0	0	5.8702	5.82701	5.87652	6.055	5.77421	0	0	0	5.85873	5.82045	5.8918	6.08712	5.85678	0	0	5.6941	0	0	6.00841	5.97723	5.84789	5.75261	5.892	0.00099189	0.00345801	*
n120	D-Xylonate	166.049	1.55126	7.33476	7.22593	7.2951	7.41567	7.18993	7.37086	7.28992	7.29915	7.3339	7.341	7.2929	7.48357	7.30355	7.32132	7.25737	7.24632	7.20884	7.20729	7.19178	7.36422	7.34456	7.23441	7.3808	7.31419	7.22568	7.28206	7.31634	7.30739	7.29145	7.26216	7.33143	7.46078	7.33387	7.36998	7.3965	0.0875773	0.129386
p248	dihydro-3-coumaric acid	166.061	2.6122	6.36767	6.25336	6.68635	6.14389	6.37658	5.49581	5.44026	5.61276	5.35683	5.43593	5.61734	0	0	0	0	0	0	0	0	0	0	0	0	0	0	0	0	5.87996	5.77557	5.9	6.08216	5.78877	5.8116	5.67649	5.91948	4.87331e-08	5.2752e-07	*
n121	3-(2-Hydroxyphenyl)propanoate	166.064	6.55213	5.70948	0	4.99666	0	0	5.47206	0	5.63263	0	0	5.43752	5.48963	5.6289	5.63541	5.60869	0	5.31452	0	0	0	0	0	0	0	5.74551	5.29894	0	0	0	0	0	5.54548	5.53244	0	5.42894	0.0872086	0.129175
n1541	3-(2-Hydroxyphenyl)propanoate	166.064	11.8438	0	5.65062	0	5.48438	5.44878	0	0	0	5.6159	0	0	0	0	0	5.59406	5.41688	0	0	0	5.51394	0	5.46276	0	5.40622	0	0	5.47075	0	0	0	5.46651	0	0	0	0	0.798086	0.834197
p249		166.081	1.86452	6.37023	6.01834	6.01188	6.21604	6.25457	6.57656	6.39734	6.57127	6.25678	6.47041	7.0206	7.29851	7.23796	7.27215	7.23403	7.1442	7.26222	7.27146	6.98939	7.25901	7.40252	7.22422	7.09066	7.32436	7.34741	7.27225	7.24022	6.9559	7.17493	7.06539	6.58897	6.48935	6.56649	6.75739	6.47102	8.1413e-15	2.58558e-13	*
p250		166.098	4.03572	0	5.43952	0	0	0	5.19051	5.09694	0	5.43944	0	5.35426	0	5.51741	0	0	0	0	0	0	0	0	0	0	5.43006	5.47913	0	0	0	5.35266	5.11048	0	0	5.26067	5.47248	5.31267	0.496816	0.56581
p251		166.098	10.5368	5.72405	5.69516	5.34317	5.62197	5.49875	5.12518	0	0	0	5.35954	0	0	0	0	0	5.26896	5.38755	0	0	0	0	0	5.52474	0	0	5.38624	0	0	0	0	0	0	0	0	0	0.00278786	0.00830186
p253/p766		166.985	14.3026	5.76412	5.53509	5.65522	5.75805	5.90078	5.2852	5.05031	5.76602	5.40543	5.27082	5.50526	5.67647	5.56419	5.43443	5.75386	5.69603	5.94165	5.48829	5.34877	5.52763	5.62939	5.92048	5.7248	5.53211	5.6541	5.99398	5.47564	5.77143	5.49538	5.44187	5.84528	5.68223	5.71485	5.63546	5.44971	0.095597	0.139522
n122		166.987	14.3373	6.62339	6.61307	6.63176	6.63436	6.64458	6.79337	6.77416	6.75231	6.79915	6.79494	6.73391	6.67509	6.7327	6.69522	6.70552	6.73617	6.78086	6.75129	6.8407	6.75072	6.69358	6.70943	6.72006	6.66497	6.75845	6.75017	6.69147	6.82082	6.76341	6.7384	6.66138	6.65737	6.67633	6.65545	6.64447	1.86637e-08	2.287e-07	*
n123		167.049	21.2187	0	5.59095	0	5.31867	0	5.0216	0	5.11413	0	0	0	0	0	5.34832	0	0	0	5.5649	0	0	0	0	5.3081	0	0	0	5.49293	5.74237	0	5.59021	5.31768	0	0	5.72565	5.05816	0.682323	0.737463
p1632/p254	Homogentisate	168.041	3.94053	6.53986	6.53893	6.34714	6.70706	6.38039	5.68904	5.88278	5.49393	6.0691	5.8564	6.12508	6.06853	5.88744	6.69111	6.16389	5.84568	6.13131	6.13444	6.46383	5.91985	6.19479	6.2033	6.36391	6.83139	6.42208	6.06836	6.82218	6.26264	5.62667	5.88982	5.63018	5.93937	5.92769	5.95649	5.62094	0.00170797	0.00544786	*
n124	N-Trimethyl-2-aminoethylphosphonate	168.079	6.64365	6.35662	6.48334	6.44573	6.4398	6.36834	6.21918	6.35791	6.28674	6.25926	6.45729	6.19702	6.36608	6.45413	6.49503	6.45114	6.24499	6.30049	6.42843	6.30952	6.48312	6.34467	6.29916	6.36989	6.41395	6.39756	6.32121	6.39528	6.37732	6.54695	6.35502	6.23965	6.2753	6.24343	6.30958	6.27905	0.0909347	0.133741
p255	(1R)-trans-chrysanthemate	168.114	10.0221	7.48244	7.16483	7.59802	6.99386	7.21595	6.73362	6.26352	5.88878	6.7668	6.8516	7.02106	6.74281	6.43945	6.08699	6.65799	7.00781	6.84039	6.26736	6.06228	6.3543	5.92349	7.35185	6.23536	7.30435	6.11583	5.645	6.14105	5.76019	5.88984	6.52667	6.33182	6.7843	6.40689	6.79	6.37691	0.0032028	0.00929542
p256	Pyridoxine	169.072	1.54074	5.63405	0	0	5.99989	0	5.52084	5.36928	5.57858	0	0	0	0	0	5.70047	5.44153	0	0	0	0	0	5.99518	5.70476	5.84911	5.71599	5.735	6.10335	6.23681	5.91837	6.04436	5.96454	0	5.55489	0	6.00212	6.2461	0.00512991	0.0137378
p768		169.087	18.8062	5.127	0	5.07482	0	5.15907	0	0	0	5.1724	5.19649	0	5.35137	0	0	0	0	0	0	0	5.26865	5.02424	0	0	0	0	0	0	0	0	5.18899	0	5.19699	0	0	0	0.786589	0.830124
p257		170.141	13.0886	6.7274	6.77532	6.75814	6.74404	6.73626	6.90222	6.79622	6.94209	6.86702	6.61628	6.74155	6.74337	6.78576	6.81054	6.69288	6.85553	6.68063	6.8424	6.57497	6.84861	6.85673	6.7407	6.82535	6.78753	6.68589	6.85431	6.82446	6.83017	6.90152	6.77671	6.75212	6.79188	6.84513	6.76028	6.79719	0.454631	0.525653
p1633		170.141	12.3897	0	0	0	0	0	0	0	0	6.55323	6.6542	6.57154	6.38836	6.61235	6.46986	6.61039	0	6.12551	6.54109	0	0	0	0	6.37967	6.50104	0	0	0	6.25565	0	0	0	0	0	0	0	0.00656216	0.0167496
p770	Gabapentin	171.124	1.46076	0	0	0	0	5.50867	0	5.47383	0	0	5.41552	5.50645	0	0	0	0	5.53564	0	5.45902	0	0	0	0	5.25938	5.69023	5.41011	5.61668	0	0	5.49522	0	5.6425	5.67942	0	5.68925	0	0.799871	0.834918
p1017		171.161	17.4572	5.4956	0	5.47728	0	0	0	5.80364	0	0	0	0	5.82987	5.92519	0	5.50699	6.03719	6.20436	5.69105	5.60056	5.8951	6.10575	5.9611	0	0	5.68141	5.88979	5.83075	6.06859	5.91819	5.63797	0	0	0	0	0	0.00174731	0.0055656	*
n126	3-Dehydroshikimate	172.038	1.70061	6.24025	6.17159	5.6899	5.41026	5.18394	6.00205	5.96219	0	0	0	5.85953	6.13801	6.13201	5.41518	6.16439	0	6.00162	6.17932	0	6.05137	0	0	6.04834	6.2583	0	6.01481	5.91918	5.77215	0	0	0	0	0	6.01817	0	0.0833539	0.125003
n127/n128	9-Oxononanoic acid	172.111	14.1353	0	5.57635	5.33355	5.32125	4.99781	5.23303	5.54448	0	5.61429	0	5.51044	0	5.55072	5.01346	5.33548	5.13235	5.47447	0	5.46293	0	5.48217	5.02277	5.21048	0	0	0	5.60394	0	5.31695	5.39511	0	0	0	5.39514	0	0.607422	0.66309
n1820	Decanoic acid	172.147	19.4849	0	5.34494	0	0	0	0	0	5.5691	5.32587	5.37052	0	5.61133	0	5.19923	5.63987	0	5.43215	0	5.61149	0	0	0	5.24623	0	0	0	0	5.49078	0	0	0	0	5.24474	0	5.21274	0.687857	0.742042
p771	2-(dibutylamino)ethanol	173.177	12.5729	6.53957	6.59849	6.56218	6.64444	6.59852	0	0	0	0	0	0	0	0	0	0	0	0	0	0	0	0	0	0	0	0	0	0	0	0	0	6.538	6.55475	6.50875	6.62302	6.54565	1.19981e-59	3.92057e-57	*
p772	Potassium dibasic phosphate	173.887	1.34833	0	6.27765	0	6.50114	6.0232	0	6.21305	0	0	5.95391	0	0	0	0	0	0	0	6.22532	0	0	5.77092	5.97302	0	5.56901	0	0	0	5.98368	5.83774	0	0	0	0	0	0	0.18364	0.240955
n129	cis-Aconitate	174.017	1.73316	6.79315	6.89044	6.85597	7.00328	6.84786	6.74196	6.91149	6.91764	6.75549	6.81099	6.83651	6.96597	6.73665	6.67751	6.78283	6.54808	6.77523	6.79047	6.70452	6.74772	6.74715	6.59511	6.77744	6.8266	6.73948	6.67839	6.69615	6.8377	6.80994	6.8368	6.79947	6.79619	6.79448	6.87713	6.8406	0.0664599	0.103538
n130	Shikimic acid	174.054	1.47732	8.65525	8.63296	8.65324	8.62512	8.63696	8.71744	8.69671	8.7051	8.68251	8.69781	8.68112	8.7777	8.71894	8.6616	8.70798	8.67907	8.66807	8.66087	8.64975	8.63769	8.59981	8.61661	8.63909	8.70164	8.64555	8.66324	8.69851	8.68847	8.69095	8.65326	8.612	8.60369	8.60845	8.58061	8.60531	3.18395e-06	2.48214e-05	*
p262	L-Arginine	174.111	1.43192	7.39874	7.64017	6.58438	7.79725	8.16396	8.60521	8.36955	8.54843	8.58833	8.48424	8.65481	8.3803	8.52636	8.41133	7.81817	8.64198	8.43654	8.20028	8.60041	8.4546	8.57518	8.61289	8.49643	8.0462	8.20246	8.50403	8.32539	8.43621	8.37038	8.6005	8.40686	8.1799	8.48799	8.36425	8.44077	8.90916e-05	0.000454848	*
n131	Guanidinosuccinic Acid	175.057	1.61735	6.58184	7.30224	7.29242	7.20563	7.1824	7.30185	7.38372	7.01786	7.08651	7.46841	6.94888	7.19219	6.70118	7.07891	6.93775	6.88085	7.17852	6.8653	0	0	7.08271	7.03556	6.87047	7.33537	7.0182	6.72059	7.19039	6.73021	7.32971	6.68943	6.97356	7.16027	7.3864	7.12384	7.42373	0.0265806	0.0519127
p265		175.114	1.41864	0	0	0	0	6.54598	7.18563	6.85017	7.08961	7.16197	6.96897	7.25016	6.89508	7.05066	6.91948	5.90561	7.22339	6.96326	6.55236	7.15972	6.97093	7.15302	7.22151	7.02907	6.16768	6.5793	7.06763	6.85132	6.97863	6.88588	7.19515	6.95482	6.59674	7.08412	6.93988	6.99194	3.09481e-08	3.53342e-07	*
n132	Ascorbic acid	176.033	1.43306	7.92668	7.93169	8.06514	7.93015	7.97262	8.06429	8.17551	7.63644	7.48793	7.91389	7.72587	7.75489	7.66512	7.86745	7.86417	7.58028	7.70841	7.5839	7.83009	7.66392	7.78655	7.36267	7.76719	7.60234	7.98854	7.7261	7.78557	7.69274	8.0178	7.83857	8.06951	8.08592	8.06003	7.97643	8.04351	0.00876231	0.0211605
p266	N-Carbamoyl-L-aspartic acid	176.046	13.5742	0	0	0	0	5.08245	5.05168	5.39686	5.44496	5.35866	5.31558	4.75165	5.64198	0	5.42491	5.18213	5.47538	5.50361	0	0	0	0	5.35767	0	5.37892	0	0	5.50672	0	5.41221	5.47366	5.51782	5.33096	5.37348	5.42948	5.49599	0.0356465	0.0651667
n133		176.069	3.10518	6.75921	6.61993	6.43945	6.34867	6.61156	6.02427	6.5771	0	0	0	6.61845	6.87514	6.69744	6.06656	6.5196	6.63995	6.80733	6.73581	6.30937	6.5105	6.78814	6.03805	6.27347	6.6807	6.04324	6.58503	0	0	0	0	0	0	5.84166	0	0	2.1317e-05	0.000134939	*
n134		177.036	1.43452	6.60269	6.64305	6.75666	6.59903	6.70739	6.76297	6.86505	0	0	6.65018	6.37003	6.46594	6.49921	6.57373	6.50523	6.09982	6.41189	0	0	0	6.47237	0	0	6.35653	6.69325	6.41778	6.492	6.35733	6.68153	6.47821	6.7652	6.82192	6.76597	6.69229	6.75835	0.0307837	0.0586123
p774		178.055	13.1445	0	0	0	0	5.05114	0	0	0	0	5.29519	0	0	0	5.09369	4.73646	5.17472	0	0	4.91587	0	0	0	5.02567	0	0	0	0	5.4413	5.02689	5.15652	4.89661	5.34622	0	0	0	0.832334	0.860944
p267		178.055	13.9044	5.19722	5.19246	5.08829	4.86206	4.9996	5.06073	0	0	0	5.16867	5.18296	5.19723	0	0	0	0	0	4.97676	0	5.10983	5.04119	0	4.92865	0	5.12465	0	0	0	5.04599	4.73203	5.06695	4.82399	5.16645	4.98742	5.12925	0.123638	0.17252
p268		178.098	17.279	0	0	0	0	5.08564	5.2604	5.28756	5.48734	5.05705	5.42454	0	5.21125	5.36821	0	0	5.18102	5.24314	0	0	0	0	0	0	0	5.09219	0	0	0	5.19646	5.15799	0	0	0	0	0	0.0287471	0.0553406
p269	L-Homophenylalanine	179.093	3.19205	0	0	0	0	0	5.23628	0	0	0	0	0	0	0	0	0	0	5.04387	5.10978	0	0	5.37243	5.13886	5.27262	5.45982	5.4186	5.57195	5.51805	0	0	5.21023	0	0	5.30825	5.13249	0	0.00412142	0.0114668
p775	trans-Caffeic acid	180.04	3.01282	5.72503	5.78347	5.61507	5.67685	5.66869	4.99794	5.0449	5.51677	5.48605	5.45006	5.62861	5.95767	0	5.66282	0	0	5.37467	5.74725	0	5.57913	0	0	5.36033	5.61174	0	5.61355	5.77286	5.81376	5.83619	5.51761	0	5.33295	5.68466	0	0	0.0636468	0.100041
n136	D-(+)-Sorbose	180.064	1.41355	7.0478	7.21961	6.91391	6.89143	6.89885	7.48173	7.10881	7.40266	7.20942	7.41733	7.44911	7.25157	7.11484	7.38654	7.21066	7.21981	7.1634	7.14229	7.31635	7.3909	7.29677	7.32603	7.60963	7.23544	7.20235	7.1582	7.20441	7.39393	7.1426	7.21309	7.08316	7.21677	7.1229	7.09652	7.1706	0.00284383	0.00841377
p776	Coniferyl alcohol	180.077	11.7577	6.49033	6.43701	6.57493	6.41488	6.44224	5.96611	5.88743	6.05464	5.56727	5.99837	5.85132	5.96751	5.97109	6.23569	6.09604	6.06252	5.98256	6.05705	5.95242	6.25033	5.40816	6.18467	6.24336	5.78084	6.17994	6.21644	6.33877	6.26538	6.39901	6.17662	6.43315	6.48286	6.32005	6.42047	6.40335	2.80825e-05	0.000169564	*
n1202		181.067	3.70911	0	5.2141	0	0	0	5.95288	5.96004	5.69581	5.76987	5.88335	5.53045	5.66962	5.66449	5.66189	5.68081	5.76361	0	0	0	0	0	0	0	0	5.47873	0	0	0	0	5.83637	5.42723	0	0	0	0	0.000487809	0.00188401	*
p272	L-Tyrosine	181.073	1.62417	6.18979	0	0	6.14051	0	6.53845	6.17575	6.04203	6.70053	6.7254	7.16732	7.57761	7.48767	7.45304	7.40401	7.60545	7.42577	7.48925	7.47001	7.40365	7.5854	7.77021	7.47027	7.60742	7.56097	7.49209	7.60716	7.48053	7.33727	7.40178	6.87832	6.65583	6.90166	6.73088	6.7432	5.24255e-06	3.92589e-05	*
p275		182.04	4.86373	5.56511	5.816	5.59044	5.33419	5.56614	5.41694	5.6089	5.46542	5.66822	5.49637	5.58987	5.47335	5.59942	5.9174	5.72394	5.76498	5.46985	6.04698	5.55064	6.00577	5.63968	6.02293	0	5.95799	0	0	0	0	0	0	5.26045	5.47437	0	0	0	1.29394e-05	8.60125e-05	*
p276		183.038	1.17044	8.05145	7.94652	8.0507	8.01614	8.1538	7.94543	7.90759	7.88928	7.97879	7.8999	7.98457	7.94593	8.02343	7.8954	7.9558	8.09845	7.88998	7.99735	7.83877	7.73959	7.96006	7.91115	8.00131	8.04989	8.12817	7.95381	7.80972	7.76589	7.91558	7.7305	8.0474	8.0076	7.94228	7.80227	8.04353	0.0227311	0.0459172
n2018	L-3,4-Dihydroxybutan-2-one 4-phosphate	184.015	1.45808	0	0	0	5.78439	0	0	0	0	0	0	0	0	0	0	0	0	0	0	0	0	0	0	0	0	0	0	0	0	0	0	5.75767	5.97261	5.77582	5.85443	5.79797	5.69404e-10	9.29502e-09	*
p277		184.024	1.38569	0	6.83047	0	6.55095	6.91529	6.97607	0	6.97558	0	0	0	6.40153	0	6.91627	6.38852	6.67034	6.44274	6.4548	6.57549	6.6719	0	6.79309	0	0	0	6.49295	6.51631	6.64496	6.37329	6.6468	5.86162	0	6.12671	0	6.13476	0.0941095	0.137526
p278	3-O-Methylgallate	184.039	1.16917	6.72096	6.60614	6.70641	6.62591	6.82143	6.55707	6.49305	6.48229	6.60584	6.51078	6.47899	0	6.66061	0	0	6.67532	6.42139	0	0	0	6.49778	6.39774	6.55533	6.61036	6.8013	0	6.40063	0	6.46251	0	6.72494	0	0	6.41595	6.7292	0.0313524	0.0592455
p280		185.035	1.17129	6.92518	6.75426	6.88004	6.8464	7.03986	6.71026	6.70519	6.56067	6.78306	6.64973	6.71394	6.67404	6.76671	6.5935	6.71918	6.85131	6.54204	6.79801	6.44129	6.41403	6.74808	6.64963	6.74161	6.81488	6.93772	6.67091	6.5734	6.65689	6.65038	6.31322	6.81657	6.83471	6.72707	6.56313	6.86105	0.00889588	0.0213707
p281		185.987	28.8324	6.9537	6.99007	6.95215	6.96226	6.9471	7.06594	7.01593	7.08126	7.04546	7.01409	7.00341	7.02155	7.05066	7.03807	7.01563	7.0431	7.06856	7.05712	7.11645	7.0616	7.02707	7.0427	7.03318	6.99504	7.03044	7.06359	7.01837	7.08582	7.06935	7.03736	6.97988	6.96809	6.99216	6.96471	6.97192	5.29851e-08	5.66407e-07	*
n1203	3-Phospho-D-glycerate	185.994	1.67537	0	0	0	0	0	5.95116	6.02914	5.88605	5.85942	5.8386	5.98599	0	0	0	0	0	5.97957	6.02849	5.52242	0	0	0	0	5.66578	6.13281	5.718	0	6.03638	0	0	5.76186	0	0	0	0	0.0252179	0.0500202
n1204	3-Carboxy-cis,cis-muconate	186.017	3.36223	5.47925	5.72139	5.8263	5.96832	6.02571	0	6.0835	6.22019	0	5.67963	0	0	0	0	0	0	0	5.42508	0	0	0	0	0	0	5.53478	0	0	0	0	0	0	0	0	0	0	6.61438e-05	0.00035403	*
p282		186.118	15.071	6.84452	6.8374	6.84135	6.85913	6.83124	6.86948	6.85047	6.92701	6.89137	6.87959	6.86693	6.86377	6.95362	6.9233	6.91045	6.9384	6.94609	6.94042	7.00449	6.93531	6.88845	6.9107	6.88878	6.89824	6.90323	6.92993	6.87609	6.96304	6.93022	6.94639	6.84837	6.84604	6.87459	6.83653	6.83118	1.06345e-06	9.01197e-06	*
p283	indoleacrylate	187.062	2.37855	7.27127	7.2911	7.57325	7.42551	7.63006	7.21027	6.61013	7.09781	6.97833	6.65786	7.43738	7.33723	7.52636	7.51381	7.24431	7.4584	7.18725	7.38228	7.16345	7.58652	7.5694	7.62592	7.485	7.31845	7.25148	7.62304	7.64865	7.58769	7.54779	7.5502	7.47294	7.55543	7.7421	7.43371	7.73195	9.31085e-06	6.47172e-05	*
p285		188.065	2.38496	5.74011	5.61573	6.05623	5.88524	6.20494	5.65336	0	5.52487	5.38594	0	5.92795	0	5.97388	0	5.65539	5.96333	6.02335	5.71142	5.56167	5.87021	6.02013	6.14504	5.899	0	0	6.1435	6.0973	6.08439	6.00883	5.96955	6.25424	6.04457	6.35278	5.82926	6.40454	0.085993	0.127788
p1766/p287		188.118	4.65127	6.05083	5.75671	6.14584	5.96239	5.81418	5.3545	5.10449	5.42314	5.53903	5.47659	5.35951	5.792	5.66894	5.61418	5.71329	5.4992	5.33723	5.7651	5.56818	5.65174	5.42831	5.83644	5.73686	5.69155	5.56495	5.56137	5.655	5.54906	5.56366	5.40882	0	5.9095	5.81383	5.79291	0	0.0667172	0.103798
p288	Homoarginine	188.126	1.41971	0	5.61754	0	0	5.8206	6.09278	5.55975	6.15728	5.65702	5.62618	6.2882	0	0	0	0	6.12613	0	0	6.19679	6.38491	6.3474	6.21536	6.12307	5.67074	5.79423	6.08537	5.87105	5.85012	5.62456	6.29437	6.20538	6.24032	6.22536	6.11636	6.17302	0.00149747	0.00487157	*
p1022		188.14	12.2694	5.97843	5.86756	5.99428	5.4348	5.86909	0	5.17126	0	0	5.69763	0	0	0	5.63214	0	0	0	0	0	0	0	0	0	5.7262	5.52649	0	0	0	0	0	5.73355	5.77273	5.78318	5.80519	5.59789	2.67606e-05	0.000163444	*
p1913/p780		188.538	6.9562	5.04016	0	5.29905	5.81391	5.07987	5.53634	5.19124	5.18704	5.78364	5.64875	5.08704	5.1256	5.2771	5.43716	5.76122	5.4575	5.89822	5.57955	5.61259	5.49481	5.55544	5.3089	5.13152	5.89276	5.64624	5.27679	5.79861	5.4497	5.71708	5.94706	5.31047	5.60828	5.88737	5.73736	5.51102	0.2474	0.31451
p1823/p1023		189.534	8.72221	0	0	5.45396	5.23501	0	0	5.41043	0	5.4095	5.7491	0	5.59991	0	0	5.286	5.53925	0	5.69944	5.59776	0	5.88156	0	0	5.9527	5.5298	0	5.43354	0	5.31537	5.58354	0	5.13396	0	0	0	0.806147	0.840701
n1205/n140/n2622	2,4-Dichlorobenzoate	189.959	14.732	6.29961	6.50368	6.50918	6.64161	6.16714	7.19774	6.64735	6.81039	7.02832	6.35483	6.78965	6.8396	0	6.87107	0	0	6.69664	0	6.78023	6.61769	6.53306	6.71267	6.75241	6.80011	6.7701	0	6.36618	6.70399	6.64476	0	6.54437	6.802	6.54167	6.68464	6.58223	0.15602	0.21101
n1207	3-Dehydroquinate	190.049	1.83614	5.7991	5.32866	5.49019	5.83077	5.37589	0	5.30965	0	0	0	0	5.7256	0	0	5.81828	5.65286	5.35449	5.20255	4.97643	5.77785	0	0	0	5.83645	0	0	5.29337	5.29091	5.47046	0	5.43664	5.26997	5.37556	5.79911	5.33979	0.00236544	0.00724198
n3407/n1208	7-Ethoxycoumarin	190.064	6.99582	5.43911	0	5.64817	0	0	6.14172	5.88739	5.72962	6.06391	6.4873	0	0	5.63145	0	5.9392	0	0	0	5.41358	5.87701	5.95254	5.70596	5.98309	5.737	5.85604	5.54055	5.82683	5.72929	5.37899	5.98531	5.40468	5.82473	5.93937	6.02484	5.5424	0.00294822	0.0086777
p289		190.134	12.2146	6.70893	6.63028	6.74137	6.84042	6.45123	6.58376	6.20225	6.36733	6.41409	6.03277	5.92841	6.16414	6.20235	6.28106	6.34592	6.1243	5.62663	6.26305	6.03223	6.45071	6.26482	6.17844	6.51877	6.55091	6.18795	6.19443	6.41451	6.1466	6.46865	5.30505	6.66598	6.47208	6.55395	6.65133	6.57504	0.00483742	0.013077
Phenol (II)	Phenol (II)	191	9.11	0.844443	0.855507	0.825826	0.843647	0.829285	0.974356	0.924898	0.982493	0.949192	0.933854	0.936752	0.925492	0.959427	0.918567	0.922485	0.949032	0.960648	0.952806	1.01581	0.9516	0.918415	0.937508	0.930798	0.896065	0.921479	0.953552	0.908695	0.970686	0.95382	0.941266	0.858559	0.852674	0.877374	0.836636	0.854552	6.51463e-11	1.37855e-09	*
n142	Citrate	192.028	1.57538	7.36655	7.36484	7.1769	7.34902	7.32448	7.59822	7.57236	7.5155	7.57937	7.36176	7.76449	7.50645	7.42387	7.32743	7.28419	7.38062	7.43826	7.28633	7.61493	7.62157	7.46067	7.66399	7.87954	7.52412	7.75649	7.1955	7.08398	7.52015	7.46741	7.63475	7.65902	7.3943	7.39676	7.5301	7.52252	0.0494964	0.0825662
n1549/n2800		192.042	1.49179	0	5.99283	0	6.01307	6.02402	0	0	6.11502	5.88927	6.1416	0	0	6.24786	6.40468	0	6.20441	0	0	6.09717	0	6.03178	6.12835	6.30327	0	0	6.40705	0	6.28084	6.1618	0	5.8958	6.3003	6.26396	6.11288	5.6824	0.637155	0.692244
n143		192.049	1.7202	0	6.2699	6.27458	0	6.13203	6.2341	5.76673	6.18821	6.19803	5.64976	0	6.14283	0	5.36134	0	0	0	0	0	0	0	0	5.8538	6.04641	0	0	0	0	0	6.50566	5.87073	0	6.22868	0	5.95973	0.044644	0.0767099
n2842		192.052	1.48936	0	0	0	0	0	0	0	0	0	0	0	6.30316	0	0	6.59507	6.23455	6.67557	0	0	0	0	6.32801	0	0	6.52706	0	0	0	0	0	6.30023	0	6.12159	6.31826	0	0.135602	0.186708
n1823		192.054	1.86921	5.67142	6.57875	6.52629	0	0	0	0	0	0	0	0	0	5.81707	5.78847	5.75029	0	0	5.67293	0	6.06859	5.87931	0	0	0	0	0	0	0	0	0	0	0	0	0	0	0.0487921	0.0820497
n1209		192.054	2.66137	5.47488	0	0	5.70917	0	0	5.72254	0	0	0	0	0	0	0	5.67872	0	0	5.46854	0	0	0	0	0	0	5.62988	5.71734	5.49368	5.80291	0	0	0	0	0	0	0	0.498844	0.567027
n144	Quinic acid	192.064	1.39587	9.33804	9.33426	9.31815	9.31328	9.30616	9.42582	9.40078	9.37813	9.34962	9.38091	9.36852	9.30812	9.37499	9.37103	9.34488	9.37721	9.39836	9.37933	9.39286	9.34938	9.37195	9.36164	9.30222	9.33472	9.36744	9.37412	9.3124	9.41239	9.37961	9.31998	9.30721	9.30485	9.3184	9.26257	9.32024	0.000455465	0.00177756	*
n1210		192.075	2.17414	5.71619	5.72702	5.87662	5.66124	5.63394	0	6.2432	0	0	5.50672	0	0	0	5.92743	5.67289	0	6.38891	5.67413	6.50134	0	5.62898	5.92877	5.81695	5.82	5.71461	0	5.66422	0	0	0	5.63954	0	0	0	5.4151	0.0505682	0.0838039
p291	Carpacin	192.077	6.75226	6.00338	5.98299	6.08716	0	0	5.29393	5.72664	0	0	0	0	0	0	0	5.69355	0	0	5.9019	0	0	0	0	6.0336	0	5.98518	0	5.89419	0	0	0	5.84378	0	5.76026	0	0	0.820586	0.851488
n2019	Carpacin	192.079	1.62485	0	0	0	0	0	0	0	6.36507	6.21223	0	6.18058	6.26026	6.05913	5.68588	5.87762	6.01116	6.59651	0	0	6.21396	6.40854	0	5.83075	0	0	6.50708	6.23639	5.95196	5.93012	6.07482	0	0	6.00264	0	6.10617	0.00872164	0.0211022
n145/p290		192.084	4.06436	6.19552	6.31592	6.19429	6.33925	5.82872	6.13981	6.12707	5.96659	5.49717	6.20133	5.61864	6.17251	6.38011	6.60159	6.46263	5.53603	0	0	6.13653	6.45774	5.17609	6.35357	0	6.23691	0	5.6639	5.57808	6.46176	6.35216	6.33817	6.18238	6.32476	6.21546	5.67015	6.47255	0.051787	0.0850229
n2020/n2464	Acanthicifoline	192.091	1.49517	0	0	0	0	0	0	0	6.31747	5.98196	6.00145	0	0	0	5.84219	0	0	6.0324	6.02303	6.33379	0	0	0	5.88354	0	0	6.28584	5.79513	6.12281	0	0	0	6.19525	0	5.81569	5.78711	0.214712	0.27649
n2151/n146		192.102	1.53238	6.12513	5.86268	6.08794	6.06542	5.86411	6.01499	6.36744	6.45193	5.97384	6.29673	5.99237	6.09528	6.18193	5.91841	6.20253	6.22	6.19399	6.03858	5.9347	6.29355	6.33494	6.3318	6.09584	6.12645	5.94858	6.11134	5.98771	6.1599	6.28552	6.202	6.09631	6.21065	6.15784	6.20429	6.04919	0.332102	0.397652
n148		193.067	1.39587	8.22489	8.21767	8.20409	8.20248	8.19105	8.31038	8.28897	8.26577	8.23212	8.2637	8.25027	8.19025	8.26271	8.25588	8.22746	8.26401	8.286	8.26375	8.2783	8.23394	8.26006	8.24555	8.18747	8.22141	8.25189	8.25875	8.19682	8.29796	8.26665	8.20551	8.19102	8.19004	8.20403	8.14725	8.21146	0.000758186	0.00274363	*
p782		193.109	28.7666	0	0	5.02465	5.12984	5.12442	0	0	0	0	0	5.02799	0	0	0	5.10073	0	0	5.09551	0	0	0	0	5.06778	5.0843	4.78289	5.16824	5.11816	5.22167	5.13734	5.12307	0	0	5.1862	5.19228	5.05592	0.0347343	0.0639592
p783	5-hydroxy-coniferaldehyde	194.056	2.57607	5.90788	6.18312	6.03357	5.79017	5.97793	0	0	0	0	0	0	0	0	0	6.05765	5.76549	6.1704	0	0	0	6.23543	6.26728	6.34999	6.31498	6.35426	6.18044	6.30164	6.12643	6.24697	6.07124	6.108	6.00607	6.0137	5.78703	5.89336	2.18529e-07	2.06964e-06	*
n151	Scytalone	194.058	4.22549	6.36431	6.53722	6.22045	6.33008	6.33592	6.52769	6.49139	6.51048	6.44545	6.40928	6.58041	6.17513	6.3911	6.41807	6.63724	6.34225	6.31048	6.61425	6.53833	6.47497	6.56214	6.6205	6.24367	6.57492	6.48092	6.30749	6.48366	6.26516	6.39064	6.65854	6.46727	6.13781	6.24114	6.18049	6.16651	0.0825302	0.123849
n152	aminohippuric acid	194.068	1.41506	7.36069	7.37187	7.31275	7.29537	7.28998	7.42904	7.42648	7.3972	7.13981	7.3264	7.35389	7.32186	7.15523	7.37355	7.31976	7.38293	7.37274	7.33351	7.15685	7.33657	7.3614	7.36947	7.3081	7.33239	7.38792	7.37996	7.27747	7.41067	7.37075	7.32254	7.31054	7.30598	7.28692	6.97409	7.32318	0.488391	0.558196
n1214	Pilocarpidine	194.108	16.2769	6.02186	5.49559	0	0	6.02312	0	5.6325	0	0	0	0	5.08795	0	0	0	0	5.3077	0	0	5.80576	5.03516	5.02398	5.80087	5.89874	5.53317	0	5.84627	0	0	5.84509	0	5.92461	0	5.93645	0	0.195831	0.25534
n1825	Pilocarpidine	194.108	15.7743	0	5.28671	0	0	0	0	0	5.61822	5.6908	5.46701	0	0	0	5.86151	5.66348	5.56429	5.47158	5.63624	5.58278	5.78352	5.68072	5.68152	5.55325	5.6033	5.44053	5.91491	0	0	5.65041	5.70845	5.66606	0	0	0	5.55337	0.0599098	0.0952616
n1826		195.954	1.66454	6.18746	5.76874	6.48533	7.06791	5.95119	0	0	0	6.44153	0	0	7.06551	6.5463	0	6.54902	0	6.70945	6.88683	6.80784	0	0	6.5219	0	0	6.54661	0	0	6.60518	6.61817	6.64238	0	0	0	0	0	0.0509096	0.0840652
n153	D-Gluconic acid	196.059	1.55405	6.37174	6.36029	6.24658	6.25233	6.28191	7.00538	6.51755	6.66749	6.56042	6.59198	6.67326	6.3878	6.40473	6.56191	6.52668	6.57402	6.45842	6.4209	6.64729	6.61676	6.50865	6.557	6.86481	6.58186	6.39286	6.47602	6.52202	6.56181	6.41645	6.61735	6.4984	6.5834	6.5657	6.58881	6.6362	0.003667	0.010405
p785	2,3-Dihydroxy-p-cumate	196.072	3.01467	6.64107	6.62589	6.77178	6.58334	6.77059	0	0	0	0	0	0	0	0	6.27721	0	0	0	0	0	6.17303	6.10679	6.24675	0	0	0	6.29621	6.33201	6.30364	6.2934	6.24206	6.46651	6.66992	6.6974	6.51892	6.36397	2.82406e-06	2.23935e-05	*
n154	2,3-Dihydroxy-p-cumate	196.074	11.8748	5.93979	5.47696	5.16448	5.89883	5.78588	5.76639	5.80401	5.75032	5.90906	5.97899	0	0	0	5.92009	5.95545	5.74185	0	5.78683	0	5.91403	5.96097	0	5.62041	5.86353	0	5.61653	5.94519	5.72124	5.88245	5.76539	0	5.6682	5.8785	0	0	0.0772313	0.117283
p1883/p786	2-Amino-5-phosphopentanoic acid	197.045	6.12917	5.5588	5.56709	5.40546	5.4132	5.57963	0	0	0	0	0	0	0	0	5.82336	0	0	5.33373	0	5.5609	0	0	0	5.60586	5.82739	0	5.72088	0	5.60998	5.50808	0	5.80908	5.56698	0	0	5.72151	0.0496138	0.0826415
p1333		197.103	1.48742	5.34923	0	0	0	0	6.25855	5.6575	5.68353	6.49219	5.97731	0	0	5.46599	5.50932	0	5.7372	0	5.67874	0	5.89528	0	0	5.37594	5.57827	0	0	0	0	0	0	5.30694	0	0	0	0	0.010881	0.0251616
p296	Dodecanamide	199.193	19.7188	6.72233	6.73525	6.67778	6.70338	6.6604	6.57642	6.64593	6.83191	6.73156	6.8289	6.79645	6.86072	6.86962	6.81056	6.837	6.90998	6.93953	6.92447	6.89854	6.90519	6.91216	6.90205	6.88004	6.89813	6.87648	6.88502	6.84947	6.92406	6.86282	6.89142	6.68965	6.68559	6.69621	6.71564	6.70251	4.79476e-09	6.52067e-08	*
n155		199.984	28.8081	5.31142	0	0	0	5.33044	5.45037	5.42149	0	5.40623	0	5.3708	5.35435	0	0	0	0	5.42426	0	0	0	0	0	0	0	5.41293	0	0	5.43402	0	0	0	0	0	0	0	0.51579	0.580803
n1216		200.105	11.435	5.70654	0	5.52318	5.72371	0	0	5.51419	0	5.80824	5.5871	5.83646	5.67462	5.93392	5.89569	5.64872	5.80437	0	5.66425	0	0	5.83655	0	5.41872	5.69034	0	5.63603	0	0	0	5.42174	5.86867	5.44458	5.79562	5.78101	5.47301	0.196459	0.255866
n156	Dodecanoic acid	200.179	21.5451	5.66308	5.63555	5.56607	5.48411	5.47382	5.6459	5.63699	5.75113	5.59156	5.65382	5.65984	5.76905	5.7422	5.72388	5.82155	5.63447	5.97661	6.03479	5.82529	5.83062	5.93325	5.99079	5.96216	5.92014	5.79428	5.71188	5.93074	5.74916	5.94121	5.70063	5.58744	5.7377	5.65412	5.61396	5.61913	1.22814e-05	8.27356e-05	*
p1155		200.195	19.7242	5.24863	5.19282	0	5.20882	0	0	0	5.30616	5.18271	5.3228	5.28579	5.3301	5.29348	5.28611	5.32841	5.36513	5.37309	0	5.39529	0	5.39867	5.26195	5.39926	5.43389	5.3159	5.35884	5.30427	5.46127	5.32145	5.41444	5.11223	5.11168	0	0	5.08669	0.224202	0.287739
p789		201.208	14.7231	6.62484	6.63515	6.65338	6.70643	6.67295	0	5.43695	5.23321	0	0	0	0	0	0	0	5.40248	5.54914	5.3972	0	0	0	0	5.3691	0	0	0	0	0	0	5.34958	6.66522	6.56309	6.50239	6.63663	6.63255	2.0107e-05	0.000128404	*
n157		202.033	1.1581	7.34387	7.22857	7.29684	7.23562	7.40676	7.26265	7.25796	7.19737	7.27569	7.2141	7.24182	7.1961	7.33111	7.20241	7.28399	7.33843	7.18501	7.23883	7.21853	7.08239	7.25545	7.17663	7.22663	7.30594	7.38231	7.21801	7.11626	7.08722	7.20435	7.02383	7.29565	7.29758	7.23689	7.11957	7.34329	0.0334748	0.0621908
p298		202.04	1.16918	6.66126	6.48803	6.63395	6.45478	6.83321	6.508	6.44435	6.33637	6.36433	6.3289	6.54451	0	6.61057	6.40095	0	6.59899	6.39864	6.47375	6.3039	6.17713	0	0	0	6.55751	6.72192	6.47596	6.34905	6.23381	0	0	6.62829	6.58263	0	0	6.59454	0.144572	0.197692
n1217		202.064	6.97118	5.43193	4.96259	5.44955	6.10267	5.23214	5.83239	6.27944	5.86591	6.62925	6.63453	5.63807	6.27154	5.99517	5.78172	6.13537	5.92494	5.31088	5.41191	5.70274	5.88226	6.22281	5.97117	6.08821	6.44422	6.05048	5.37577	5.97636	5.73576	5.74456	6.3356	5.74823	6.10756	6.05851	6.25204	5.81219	0.00406075	0.0113117
p790		202.155	12.6863	5.73594	5.78378	5.57078	5.76699	5.46238	0	0	5.2283	0	0	0	0	5.32386	0	5.31123	0	0	0	0	0	0	0	0	0	0	0	0	0	5.29923	0	5.36725	5.27224	5.45818	5.50368	5.40589	4.99879e-06	3.78148e-05	*
p299		202.555	1.36998	6.61437	6.47781	6.69379	6.58785	6.72451	6.78359	6.64132	6.64614	6.89375	6.68089	5.40697	6.78857	6.75994	6.51736	6.68134	6.86546	6.44286	6.6998	6.42181	6.67183	5.12587	6.39855	6.80654	6.88732	6.81761	6.53186	6.5212	0	0	6.26791	0	0	0	6.41606	6.64729	0.00779032	0.0193237
p1029		203.046	1.57572	5.64111	5.54029	5.62633	0	0	0	0	5.71123	5.73452	5.6558	0	0	0	0	0	0	0	0	0	5.63842	0	0	0	5.71349	5.84569	0	0	0	0	0	0	5.59531	5.386	0	0	0.177747	0.235383
n159		204.031	1.1588	6.4611	6.34513	6.41286	6.35534	6.53165	6.36955	6.37094	6.30554	6.38205	6.33315	6.33471	6.30189	6.4529	6.3055	6.37612	6.45538	6.2893	6.33818	6.28005	6.3444	6.35128	6.27263	6.26483	6.41637	6.49535	0	6.22411	6.16286	6.32019	0	6.41339	6.38519	6.35419	6.22492	6.46363	0.0234371	0.0471837
n1218	3-O-Ethyl-L-ascorbic acid	204.064	1.78115	5.77501	0	5.31458	5.68843	0	0	5.83711	0	5.66816	0	5.77264	5.72176	5.5045	5.70121	5.74657	0	5.43181	5.57113	0	5.98021	5.88237	0	5.7013	0	5.7659	5.58827	5.57775	0	5.7855	0	0	5.79082	5.59138	5.79849	0	0.710921	0.761891
p301	Tryptophan	204.097	2.37611	7.89607	7.91073	8.15216	8.03387	8.21147	7.82488	7.45722	7.77514	7.70876	7.51153	8.05683	7.95842	8.13197	8.11725	7.88811	8.07558	7.86229	7.9983	7.84808	8.19466	8.16795	8.22151	8.09778	7.95298	7.89814	8.21318	8.24022	8.18912	8.14586	8.14971	8.08083	8.14556	8.32096	8.04187	8.2988	9.72275e-06	6.69567e-05	*
Phenol (I)	Phenol (I)	205	8.35	0.830353	0.829904	0.74448	0.80516	0.783496	0.828379	0.909146	0.954675	0.928418	0.890405	0.844295	0.803678	0.929409	0.927149	0.892405	0.924902	0.928548	0.926761	0.996809	0.910986	0.889969	0.915029	0.907665	0.866251	0.876673	0.9227	0.851671	0.948819	0.928027	0.916982	0.81477	0.803099	0.838267	0.788398	0.800108	7.20386e-06	5.16188e-05	*
p302		205.039	6.07883	0	0	5.86589	5.23732	5.47437	5.43198	5.89021	5.80219	5.70959	5.40806	0	0	0	5.93391	5.60689	0	0	0	6.03496	5.54628	0	5.65834	0	6.1439	5.36435	0	0	0	5.70509	0	0	0	5.81973	5.51591	0	0.296613	0.361377
p303		205.039	6.26004	5.96535	5.76626	0	0	5.48695	5.32148	0	0	0	0	5.62565	0	0	0	5.6319	5.7748	5.50202	5.64888	5.51013	5.50265	5.6116	5.64164	0	0	0	0	5.8286	0	0	0	0	6.00269	0	5.52567	0	0.175182	0.23239
p304		205.1	2.37973	6.7372	6.76908	7.10869	6.91711	7.17877	6.53452	5.93426	6.35336	6.13746	5.7077	6.88811	6.74738	7.00822	7.0062	6.64082	6.91784	6.494	6.83482	6.39996	7.05749	7.0946	7.13797	6.91118	6.7177	6.56412	7.12411	7.17807	7.1093	7.04895	6.96825	6.94687	7.04032	7.29929	6.8218	7.28308	5.26881e-06	3.92589e-05	*
n1219	Lipoate	206.043	1.7358	6.45888	6.34024	6.32419	6.82629	6.57585	0	6.65517	0	6.15784	6.21619	6.48984	6.63816	0	0	6.26161	6.16757	0	6.15922	6.29301	0	0	0	6.36048	6.49865	6.51648	0	0	0	0	6.15629	6.61036	6.66257	6.71947	6.50736	6.70398	0.0801583	0.120845
p1336/p306		206.092	11.6898	5.90362	5.5775	5.70751	6.05538	5.71216	5.33474	5.41946	5.78745	5.66017	5.7173	0	5.36656	0	5.82959	5.86774	5.41738	5.41803	5.74927	5.61235	5.62191	5.81149	5.62808	5.44662	5.63884	5.47737	5.58466	5.64992	5.78364	5.48147	5.55674	5.59149	5.627	5.58931	5.57741	5.64478	0.0459298	0.0785064
p307		206.13	5.38647	7.47742	7.34181	7.45705	7.56227	7.30066	7.32306	7.14195	7.10185	7.13564	7.18172	7.00041	7.21707	7.14927	7.08134	7.2288	6.9145	6.62664	7.16304	6.3967	7.27434	7.22814	7.1073	7.32802	7.34908	7.01809	7.14141	7.36876	6.97337	7.24411	6.93696	7.30268	7.31051	7.31321	7.42683	7.18717	0.00222557	0.0068934
p308		206.15	12.2556	6.09278	6.1603	6.04194	6.36113	6.09279	6.37668	6.73823	6.3282	6.60985	6.07301	0	6.50019	6.64258	5.73544	0	6.48066	6.62071	0	0	6.14356	6.81851	0	0	6.38058	5.644	0	6.25134	6.59108	6.31008	0	6.30022	5.90444	6.21712	6.73574	6.21173	0.3061	0.370202
n161		206.168	21.3764	5.89827	5.93632	5.85223	5.9574	5.88969	5.84918	5.89926	6.01791	5.91665	5.9268	6.00698	5.95295	5.94585	5.96703	5.94973	6.03932	6.05123	5.94456	6.03808	5.97273	5.91444	5.91115	5.91036	5.91894	5.94149	6.03497	5.92018	6.01021	6.01051	5.92378	5.93173	5.95593	5.94135	5.89825	5.81064	0.0063195	0.0163863
p309		207.132	5.35641	5.94472	5.54698	5.68081	5.98131	5.72403	5.64697	0	0	0	0	0	5.43454	5.37033	0	5.43084	0	0	0	0	5.4854	0	5.43232	5.36507	0	0	0	5.61713	0	0	0	5.42515	5.81037	5.57482	5.62035	5.60895	0.004188	0.0116379
n162	Dihydrolipoate	208.059	1.57526	7.45838	7.52414	7.46767	7.71014	7.40205	7.60804	7.40641	7.23111	7.71258	7.57117	7.48726	7.27765	7.52924	7.66197	7.48234	7.47453	7.502	7.57887	7.37213	7.60038	7.5488	7.47565	7.46834	7.50033	7.57129	7.57783	7.55454	7.50293	7.62227	7.34884	7.5701	7.44684	7.48816	7.47984	7.52441	0.999629	0.999629
p310	3-hydroxy-9-apo-&delta	208.145	12.2607	7.00156	6.925	7.02376	7.09833	6.80789	6.79488	6.56285	6.69487	6.67048	6.66307	6.69678	6.68102	6.55194	6.69558	6.71255	6.55555	5.95234	6.62766	6.25494	6.80839	6.65172	6.6028	6.8466	6.87322	6.57208	6.56912	6.75797	6.58855	6.56806	6.55518	6.96753	6.81443	6.87686	6.91463	6.86699	0.0002261	0.000992497	*
p311		208.193	12.7619	7.21037	7.23139	7.19402	7.09833	7.18599	7.30176	7.27168	7.35173	7.30027	7.32272	7.28272	7.28246	7.34741	7.32863	7.28778	7.30672	7.35487	7.32149	7.38752	7.32185	7.31156	7.29155	7.26795	7.24046	7.25874	7.3417	7.2838	7.36415	7.35826	7.31064	7.20335	7.20697	7.25911	7.17432	7.22765	1.52401e-07	1.46677e-06	*
n164	3-propylphosphoenolpyruvate	210.03	1.41635	8.14149	8.15798	8.09502	8.10359	8.20071	8.05106	7.90706	7.90734	8.01114	7.95039	8.02078	8.02639	8.10224	8.04145	8.07764	7.93706	7.96774	8.01991	8.06143	8.06734	7.95874	8.05774	8.14789	8.04994	8.03631	8.11797	8.13254	7.91408	7.99509	8.01971	8.11892	8.15239	8.15395	8.13854	8.13381	0.000331322	0.00136905	*
n2022	(-)-Jasmonic acid	210.126	14.7439	0	0	0	0	0	0	0	0	0	0	0	0	0	0	0	0	0	0	6.3322	6.29581	6.03777	0	6.09875	0	6.14105	6.27377	6.14627	6.19921	6.27179	6.12213	0	0	0	5.45672	6.00064	0.000513479	0.00196376	*
p312	Linalyl propionate	210.16	12.3264	6.43621	6.27391	6.84497	6.84752	6.67037	6.28875	5.62974	6.0183	6.2419	5.64516	5.78034	7.33723	5.95978	6.59677	6.24022	6.13802	5.91389	6.18741	5.63254	6.24429	5.97562	6.17863	6.40458	6.45429	6.22608	6.11506	6.35045	6.28514	6.4133	6.33263	6.7157	6.37102	6.44528	6.47462	6.61047	0.0217389	0.0446291
n165/n166		211.034	1.5163	6.92521	6.97758	6.85757	6.88824	7.02395	6.79274	6.6591	6.23451	6.43312	6.40051	6.39788	6.79432	6.52739	6.79888	6.82058	0	0	6.4157	6.84767	6.85666	6.44582	6.52233	6.64185	6.82426	6.81827	6.64743	6.94352	6.33033	6.76263	6.78776	6.92192	6.95571	6.9526	6.94921	6.94538	0.0318229	0.059802
n167		211.13	17.8701	0	0	0	0	0	5.33737	5.452	5.28926	5.22554	5.47054	5.36927	0	5.3053	5.30209	0	5.05346	0	0	0	5.0489	5.03897	0	0	0	0	0	0	0	0	0	0	0	0	0	0	0.000155348	0.000734051	*
C16:0	C16:0	212	12.85	0.586149	0.589931	0.521639	0.592373	0.582331	0.734177	0.674377	0.721295	0.669292	0.68046	0.64362	0.689649	0.73983	0.628953	0.651889	0.675976	0.711097	0.706804	0.730256	0.724723	0.663058	0.648028	0.714868	0.675794	0.696861	0.732131	0.707421	0.748707	0.730137	0.676119	0.617806	0.626434	0.614965	0.58804	0.589833	3.28994e-08	3.72905e-07	*
n169		212.027	1.41675	7.63653	7.65458	7.58214	7.58598	7.70267	7.52881	7.38948	7.39388	7.49724	7.43693	7.51591	7.51108	7.59826	7.53312	7.56958	7.41585	7.46947	7.50602	7.55005	7.55392	7.44609	7.5517	7.63803	7.54735	7.52362	7.61404	7.62754	7.404	7.47789	7.51029	7.6164	7.64634	7.64613	7.63437	7.6331	0.000244346	0.00105837	*
p313		212.066	1.59685	5.72922	0	5.61259	0	0	6.15481	5.97601	0	0	0	0	0	5.31541	5.3257	0	6.42609	0	0	0	6.11675	6.42181	6.58558	0	0	0	6.15572	5.26951	6.04072	5.99336	6.5644	0	0	5.41873	0	0	0.256157	0.323843
n170/n3573		213.031	1.48515	6.32972	6.13755	6.08656	6.32936	6.22161	5.88018	0	0	5.90769	0	0	5.80788	5.87814	0	0	0	0	0	0	0	5.98335	5.90722	6.066	5.99328	5.85912	0	5.98944	0	5.86974	0	5.98961	6.30868	6.33888	6.35664	6.16908	0.00014144	0.00067531	*
p1160		213.244	16.9899	5.31249	0	0	0	0	0	0	0	0	0	0	5.33622	0	0	0	0	5.50883	5.15575	0	5.09348	0	0	5.27811	5.10541	5.17922	5.05706	0	5.14235	0	0	4.9912	5.0543	4.93687	5.17591	5.09231	0.0274291	0.0532065
p798		214.149	17.3763	5.20446	5.3881	5.295	5.42589	5.4	0	5.49831	5.24958	5.32004	0	0	5.41058	0	0	5.47377	5.51833	5.50996	5.58141	5.49633	5.30398	0	5.56432	5.42627	0	5.28072	5.40737	5.39614	5.49268	5.41181	5.38755	0	5.30734	0	5.31824	5.26558	0.120299	0.168925
n2378	2-methyl lauric acid	214.194	22.191	4.91566	0	0	0	0	0	0	0	0	0	0	0	0	0	5.07141	0	5.91431	6.12323	0	5.79792	5.95377	6.07017	5.92199	5.91637	5.80127	5.50123	5.33151	5.46487	5.80494	5.27105	5.1735	5.27949	5.09136	5.02082	5.09122	5.01292e-06	3.78148e-05	*
p1031	12-amino-dodecanoic acid	215.187	12.8926	5.81289	0	5.93517	0	0	0	5.78344	0	5.88969	0	0	0	0	0	0	5.8652	6.12066	0	0	5.78269	5.77063	5.90741	0	0	0	5.69862	0	5.75161	0	0	5.77065	5.84523	5.85657	5.92278	5.71185	0.0868384	0.128877
n171	2-C-Methyl-D-erythritol 4-phosphate	216.041	1.42246	6.45438	6.60223	6.45717	6.23629	6.27215	6.20976	6.0036	6.15253	6.17231	6.01544	6.25472	6.2252	6.27137	6.2097	6.22848	6.05735	5.73007	6.28139	5.28479	6.47602	6.36696	6.22167	6.35222	6.33638	6.2352	6.44677	6.60969	6.45657	6.32297	6.07066	6.9036	6.85852	6.78024	6.75169	7.01662	1.57427e-05	0.000102882	*
p799		216.171	14.4578	5.92359	5.68896	5.90854	5.76448	5.59069	0	0	0	5.74577	5.41794	5.9418	0	0	5.54082	6.26761	5.56325	0	0	5.37531	5.50806	5.53312	0	6.21363	5.66111	0	0	0	0	5.65892	5.3579	5.95071	0	6.21648	6.21814	0	0.552666	0.611568
p317		217.203	12.593	8.17891	8.21746	8.20331	8.21799	8.23341	8.02891	8.0328	8.00944	7.99127	8.01737	8.00517	8.08483	7.96789	7.93856	7.90618	8.09845	8.11556	8.07732	8.04172	8.1634	8.10149	8.07809	8.1446	8.05356	8.09797	8.0428	7.95483	7.96195	8.01147	8.13675	8.19601	8.15373	8.1817	8.23878	8.1641	2.29156e-08	2.77102e-07	*
p318		217.936	1.29142	7.16358	7.39512	7.2322	7.36509	7.19893	7.37728	7.45062	7.45224	7.45656	7.48719	7.40036	7.2754	7.23519	7.49975	7.43127	7.3882	7.43119	7.47368	7.56213	7.43424	7.30304	0	7.53032	7.4298	0	7.50988	7.46351	7.59273	7.53707	7.51586	0	7.38781	0	7.45891	7.30645	0.0683612	0.105995
p320	Dihydroeuparin	218.093	11.1266	6.73745	6.65132	6.56125	6.43966	6.65975	6.60717	5.93598	6.18683	6.11905	6.3574	6.20486	7.4427	6.25304	6.12021	6.34703	6.33068	6.3403	6.19515	6.07197	6.83992	6.95978	6.11017	6.43042	6.62978	6.55312	6.68572	6.69635	6.40774	6.37656	6.88281	6.70016	6.70009	6.50726	6.74662	6.54572	0.305272	0.369395
p321		218.206	12.5897	7.21502	7.25584	7.2386	7.26329	7.28575	7.03096	7.0328	6.98826	6.9709	7.0079	6.99395	7.09213	6.9312	6.90039	6.85962	7.09845	7.12292	7.06935	7.02062	7.17931	7.11826	7.08558	7.16624	7.05356	7.11165	7.0342	6.93556	6.91932	7.00802	7.15289	7.22696	7.19242	7.19985	7.28922	7.19459	2.91672e-08	3.37275e-07	*
p1032		218.556	15.4661	0	0	5.29621	0	0	0	0	0	0	0	0	0	0	0	0	0	0	0	0	0	5.75032	5.68047	5.68637	5.68504	5.70199	5.66925	0	5.72101	5.57325	0	0	5.41913	0	5.30579	0	0.000143956	0.00068589	*
p1033	N-Phenyl-1-naphthylamine	219.103	20.3718	6.1581	6.08005	5.69458	6.03035	6.11433	4.95163	5.28045	5.22509	5.89649	5.44296	5.95483	5.99372	5.98721	5.89534	5.92275	5.42071	6.02904	5.90422	5.75757	5.98	5.75949	0	5.95535	5.95082	0	5.60391	5.54344	5.44316	5.44196	5.53627	6.09997	5.99659	6.17986	6.09413	6.17988	0.0367993	0.0667407
p323	Pantothenate	219.117	1.94031	6.72329	6.79195	6.67884	6.78595	6.76547	6.79737	7.09079	7.06569	6.48567	6.89343	7.14139	6.90719	6.71042	7.01287	6.61205	6.74523	6.98123	6.88564	6.88367	6.7925	6.92234	7.0743	6.66235	6.83911	6.80037	6.82946	6.81028	6.88782	6.93881	6.83436	6.58879	6.85317	6.7513	6.69964	6.61653	0.394964	0.463698
n2466		220.114	13.4016	0	0	0	0	0	0	0	6.17112	6.04672	5.49136	6.01601	0	5.95367	0	0	5.66641	5.89744	0	6.07988	0	5.73935	5.91081	5.58371	6.09846	5.84167	0	0	0	0	5.6241	5.86329	0	5.92582	0	0	0.0424258	0.074067
p324	Metaxalone	221.104	28.9846	5.60789	5.821	5.92659	5.96566	5.99567	6.02522	6.12312	6.01395	6.1415	6.04446	6.10608	5.96095	5.54618	6.09006	5.69883	5.98149	5.98943	5.96598	6.07393	6.11144	5.90145	5.90425	6.02116	5.8818	5.72978	0	5.99542	0	0	6.06975	5.87914	5.97011	5.84218	5.80068	5.38042	0.000661982	0.00243793	*
n176		224.028	28.8502	6.79698	6.77978	6.7733	6.77494	6.77918	6.92924	6.90943	6.9475	6.93547	6.92093	6.90895	6.8636	6.90791	6.88119	6.85376	6.87072	6.90448	6.86256	6.9366	6.87846	6.83759	6.86246	6.8443	6.8248	6.84188	6.87564	6.84842	6.93002	6.8833	6.89814	6.80755	6.83137	6.81753	6.75069	6.78503	3.66787e-10	6.60889e-09	*
n1224		224.037	22.9931	6.01448	5.99383	5.78547	5.83053	5.38653	5.17945	5.08073	5.61008	5.90743	5.3978	6.09412	0	5.67153	5.89106	0	5.3454	5.77373	6.12048	5.3059	5.94292	5.43475	6.14126	5.73333	5.7954	5.63731	5.8043	5.89571	6.17996	5.46864	6.21275	5.70085	5.34246	6.03381	6.08891	5.51492	0.0673481	0.104566
n178		224.054	1.57317	5.95785	6.30035	6.17026	6.57429	6.4981	6.16183	6.36217	6.35026	6.2954	6.5441	6.59577	6.4951	6.28487	6.33772	6.02118	6.70222	6.58265	6.5705	6.38029	6.34032	6.46089	6.4944	6.36704	6.52507	6.6452	6.30933	6.24039	6.55333	6.21994	6.30696	6.3482	6.10785	6.30832	6.30629	6.13416	0.118685	0.167118
p1956		224.063	1.19209	0	0	0	0	0	0	0	0	0	0	0	0	0	0	0	0	5.79653	0	0	5.69309	5.51535	5.69868	5.747	0	0	5.84292	5.64275	0	5.72546	0	0	5.66133	0	0	0	0.0517187	0.084972
p1679/p327	methyl jasmonate	224.139	5.38149	6.47804	6.31135	6.37565	6.52508	6.02578	5.7452	5.74849	6.09039	5.7061	6.03087	5.87164	6.13231	6.0545	5.79103	6.10698	5.89228	5.51088	6.04202	5.78276	6.14914	6.10516	5.60312	5.97722	6.23647	6.00336	5.82219	6.31381	5.69899	6.07794	5.84412	6.09954	6.22235	6.03613	6.36988	6.13248	0.00862689	0.0209667
p328	L-(+)-Anaferine	224.187	16.3935	6.31795	6.28817	5.88919	6.3384	6.30638	6.29391	6.22633	6.43983	6.32131	6.30691	6.33263	6.36535	6.54546	6.48304	6.43348	6.5016	6.50269	6.50985	6.5551	6.50934	6.47622	6.49551	6.42473	6.44088	6.48344	6.56953	6.47994	6.60685	6.57868	6.52264	6.32754	6.36063	6.37653	6.33501	6.38167	2.58893e-05	0.000158802	*
n179		225.032	28.8502	5.48063	5.49237	5.45124	5.45235	5.48521	5.62652	5.60566	5.6875	5.59083	5.58319	5.57766	5.5723	5.58429	5.5791	5.548	5.57141	5.90808	5.52305	5.65674	5.52538	0	5.54831	0	5.48489	5.55152	5.57369	5.48466	5.61169	5.544	5.55787	5.50812	5.48272	5.47425	5.47744	5.53549	0.0317375	0.0596906
p1034/p2148		225.545	6.166	0	5.33381	5.15304	0	0	0	0	0	5.37351	0	0	0	0	0	5.15549	5.2312	0	5.24	0	0	5.15905	5.26282	5.24902	0	0	0	0	5.17805	5.58604	0	5.33815	0	5.20647	0	5.33455	0.811655	0.843774
n1226	5-Acetylamino-6-formylamino-3-methyluracil	226.07	11.3745	5.68567	5.7452	0	5.52079	0	5.81676	5.64359	5.6689	5.91268	5.82307	5.8724	5.83397	5.79682	6.07672	5.92325	5.55296	5.85863	5.97904	5.65636	5.90454	5.84622	6.11283	5.7211	5.96903	5.7912	5.59639	5.96008	5.95129	5.89768	5.82908	5.84432	5.84283	6.02533	6.00477	5.77071	0.0179312	0.0382188
p329	Methyl dihydrojasmonate	226.156	11.3432	6.26681	5.97976	0	6.42657	0	6.02527	5.76931	5.74216	5.72669	5.65495	0	6.87512	5.98008	0	6.10378	5.55355	0	6.1506	0	0	5.84556	0	6.08455	6.36657	0	6.07269	5.91013	0	0	0	0	5.96723	5.90129	0	0	0.575052	0.632585
n1556	1,8-Diazacyclotetradecane-2,9-dione	226.169	17.5643	0	4.85361	0	0	4.82354	0	0	4.91035	0	0	0	0	0	4.95588	4.91081	4.82077	0	0	0	0	0	0	0	4.84294	0	0	4.96517	4.95277	0	0	5.08125	5.1176	5.3658	4.93329	5.03868	0.0870101	0.129048
n181	Myristoleic acid	226.194	22.1387	5.52889	5.6112	5.51055	5.50174	5.43408	5.11646	5.25105	5.43565	5.37804	5.36303	5.37972	5.80577	5.68926	5.62999	5.72983	5.52048	6.46443	6.67458	5.6564	6.36486	6.51699	6.60049	6.49011	6.43941	6.32749	6.17902	6.1316	6.11611	6.32734	5.92766	5.88897	5.8691	5.82784	5.74429	5.77415	3.89338e-08	4.31866e-07	*
p1035		227.056	7.74753	0	0	5.69364	5.96287	0	0	0	0	0	5.88707	0	0	5.84548	0	6.13181	0	0	6.05308	6.31384	6.57598	0	5.99584	5.98813	6.42623	0	5.83042	6.17075	6.06925	5.86	6.60497	5.90899	6.38954	0	6.52165	0	0.264565	0.331722
n182	(R)-5-Phosphomevalonate	228.041	1.41833	7.72742	7.75125	7.6793	7.71145	7.77086	7.53689	7.49738	7.53596	7.61492	7.56373	7.63782	7.54058	7.69484	7.64825	7.66051	7.58226	7.63549	7.69407	7.7495	7.6953	7.6252	7.7064	7.75363	7.63916	7.7023	7.74501	7.6868	7.5673	7.61258	7.59268	7.72765	7.7643	7.74148	7.72223	7.75141	6.33105e-05	0.000341432	*
p331		228.134	7.58534	5.11741	0	0	4.92018	0	5.02842	4.83334	0	0	0	0	5.35264	0	5.09461	0	0	0	0	0	0	0	0	0	0	4.91416	4.91317	0	5.05027	0	0	0	0	0	0	5.27649	0.775683	0.823213
n183	Tetradecanoic acid	228.21	23.3499	6.22444	6.23712	6.05991	6.13047	6.0385	6.79567	6.65628	6.68746	6.83012	6.75476	6.88427	6.85153	6.88082	6.86058	6.8907	6.83104	7.01189	7.1383	6.92015	7.017	7.03988	7.04254	7.07335	7.05392	6.89937	6.94773	6.93484	6.96062	6.94842	6.96342	6.33066	6.2949	6.31882	6.25675	6.31695	3.12583e-19	1.15457e-17	*
p334	dodecyldimethylamine oxide	229.239	16.2955	7.65267	7.65936	7.69549	7.70337	7.68255	6.30044	6.36672	6.1759	6.29595	6.17563	6.34802	6.31842	6.16015	6.15356	6.27685	6.30924	6.42677	6.35458	6.32023	6.53994	6.35375	6.36677	6.38031	6.43758	6.30478	6.44211	6.25244	6.2262	6.30849	6.42837	7.68769	7.60587	7.57216	7.64309	7.67007	1.63278e-25	6.21302e-24	*
p335	D-Ribose 5-phosphate	230.017	1.51891	5.55826	0	5.87675	0	5.84252	5.59416	5.51928	0	0	5.3433	0	0	0	0	0	0	5.56547	0	0	5.62888	5.49969	5.31128	0	0	5.82608	0	0	5.40518	0	0	5.45578	5.55385	5.43807	5.6359	5.58916	0.0388483	0.0694653
n1557		230.038	1.65502	6.98144	0	0	6.80732	5.86397	0	0	0	0	0	0	0	6.74341	0	0	6.71279	6.66775	6.71314	6.83373	6.89486	0	0	0	0	6.74404	0	0	0	6.6346	0	0	6.78751	0	0	0	0.00747274	0.0187392
n184		230.056	1.45171	0	7.13246	0	0	0	7.00915	6.79165	6.70282	5.92091	5.82308	7.28589	0	0	6.96681	0	0	0	0	0	6.92854	6.93707	6.99758	6.97588	0	0	0	6.90399	0	0	6.91244	6.94814	7.42989	7.37329	7.34015	7.30748	0.0226254	0.0458725
p805		230.242	16.2334	6.38282	6.34301	6.39019	6.38603	6.37365	0	0	0	0	0	0	0	0	0	0	0	0	0	0	0	0	0	0	0	0	0	0	0	0	0	6.37762	6.20395	6.23984	6.29432	6.26458	3.22511e-57	6.38454e-55	*
p336		231.087	13.5325	5.86277	5.88954	0	0	0	5.58478	5.58189	0	0	5.70946	5.74042	0	5.77978	0	0	5.82137	5.87742	5.9916	5.92281	5.76083	5.98689	5.52901	5.93522	5.78269	5.79774	6.01245	5.58239	5.87408	5.9455	5.89044	5.97181	5.72743	5.98131	5.79401	5.74489	0.0103247	0.0240945
n185		231.999	1.62907	6.75104	6.62559	6.69602	6.80004	6.55328	6.59572	6.85067	6.96026	6.63882	6.61827	6.76556	6.90374	6.66054	6.70794	6.61246	6.9532	6.89558	6.75393	6.86333	6.66249	6.50814	6.74691	6.18557	6.5071	6.67762	6.65769	6.80062	7.12899	6.84389	7.10106	6.81106	0	6.63308	0	6.38387	0.0242419	0.04859
n1558		232.053	1.39899	6.42251	6.48275	6.30694	6.2184	6.39556	0	0	0	0	6.26143	0	0	0	6.43413	6.35075	0	0	0	0	6.30178	6.29738	0	6.44709	0	0	6.40811	0	0	0	0	6.37879	6.66499	6.55539	6.44516	6.53474	0.0053123	0.0141106
p1683		232.072	11.4006	0	0	0	0	0	0	0	0	0	0	5.46091	0	0	0	0	5.31101	0	0	0	5.52083	5.51276	0	0	0	0	0	5.50219	0	0	5.4832	5.62586	5.71814	5.67604	5.66781	5.67126	0.00284323	0.00841377
p2133/p337		232.582	5.37216	5.74375	5.72886	5.67299	5.67165	5.43526	5.07556	0	0	5.15564	5.45298	5.06174	5.50192	5.21605	5.61434	5.7958	0	0	5.46475	0	0	0	5.4688	0	5.79787	5.72958	5.53746	5.53117	5.56575	5.69124	5.59875	5.75378	5.70035	5.74454	5.717	5.60746	0.00206886	0.00645496	*
n1559		233.077	18.3372	5.94705	6.0038	6.08086	6.03112	5.94912	0	0	0	0	0	0	0	0	0	0	0	0	0	0	0	0	0	5.29013	5.70296	5.11821	0	5.19682	5.25731	5.32865	0	5.36971	5.80181	5.41147	5.82263	5.92223	2.07344e-07	1.97254e-06	*
p1037		233.91	1.29779	7.58431	0	7.46967	0	0	7.58707	7.5235	7.62473	7.21595	7.32272	0	0	7.64952	7.44824	0	7.6806	7.67269	7.55048	7.7216	7.71572	7.54457	7.66867	7.34031	7.28976	7.60529	7.59769	7.46062	7.62989	7.43504	7.61387	0	0	7.32858	7.16428	0	0.0040355	0.0112826
n187	(R)-(Homo)3-citrate	234.075	1.48331	8.08346	8.05635	8.08566	8.04855	8.06181	8.0009	8.07462	8.15686	8.08485	8.11115	8.07947	8.20027	8.13645	8.0825	8.14475	8.10116	8.10218	8.08388	8.06918	8.07204	7.99362	8.01758	8.03613	8.13329	8.07393	8.08194	8.12185	8.09333	8.10469	8.07668	8.02999	8.0385	8.00226	7.98847	8.02488	0.00296776	0.00871521
p340	artemisinate	234.16	20.1298	5.97882	6.0058	5.99332	5.98089	5.91988	5.6393	5.86198	6.02265	5.98969	5.9714	5.99898	6.0097	6.02099	5.98419	6.03077	5.99189	6.13035	6.02899	6.09102	6.10358	5.97841	6.06615	6.05619	5.93955	6.10585	6.02568	6.01599	6.15279	6.11477	6.11775	6.00586	5.9331	6.01265	5.99351	6.00772	0.00884469	0.02127
n188	Bakkenolide A	234.163	20.1127	6.33108	6.37584	6.30517	6.34005	6.30832	6.5157	6.42373	6.48284	6.47688	6.4609	6.40979	6.35695	6.40425	6.42138	6.40043	6.42307	6.41322	6.40397	6.43472	6.42334	6.37878	6.40615	6.43107	6.39202	6.37683	6.45111	6.41528	6.48229	6.45555	6.46564	6.35649	6.31716	6.36104	6.32321	6.31696	9.41784e-10	1.45564e-08	*
p806/p1993		235.042	7.6693	5.85212	5.45125	5.39031	5.95313	5.20311	0	5.24626	0	6.19109	5.75056	5.53059	5.62474	5.83973	5.82178	6.25206	5.8739	5.61594	5.89903	6.26351	6.45154	5.58517	6.25675	5.9342	6.29915	5.77419	5.66413	5.74219	5.53882	5.59482	6.29371	5.59038	6.23578	6.07279	6.29436	5.79592	0.0265084	0.0518159
n1230		235.078	1.95633	6.39413	5.76982	5.9518	5.89437	6.80159	0	6.26609	0	6.17269	5.68971	5.84767	6.84555	6.1688	6.16381	6.18226	6.7676	6.55131	5.86267	0	0	6.35214	0	0	6.20639	0	6.36019	6.66813	6.51145	6.25393	6.34621	0	6.28065	6.13343	6.19858	0	0.12092	0.169555
p341		235.096	1.74656	6.97024	6.89541	7.11154	6.48471	7.08125	7.33671	7.41985	7.49656	7.41044	7.39758	7.43399	6.9243	7.52636	7.21827	7.27613	7.50883	7.64177	7.35608	7.55163	7.50464	7.67893	7.6468	7.3696	7.50045	7.51826	7.78006	7.66889	7.37873	7.61398	7.45234	7.54267	7.53797	7.49961	7.20544	7.66512	1.02968e-05	7.05272e-05	*
n189		235.166	20.1123	5.60363	5.58411	5.6075	5.54797	5.52913	5.74856	5.68705	5.74708	5.6786	5.71065	5.7051	5.64559	5.66241	5.66815	5.67692	5.70963	5.7023	5.67422	5.73893	5.6681	5.6667	5.6944	5.66576	5.652	5.5966	5.7071	5.57422	5.70086	5.66185	5.73154	5.62241	5.60513	5.60754	5.54636	5.60263	7.92224e-06	5.60775e-05	*
n190		235.984	29.9747	6.41434	6.40358	6.36343	6.39662	6.36842	6.40632	6.34836	6.43551	6.33728	6.3717	6.43406	6.43945	6.47606	6.42815	6.4078	6.4491	6.46243	6.41552	6.50654	6.48009	6.43731	6.46513	6.44244	6.36678	6.40164	6.45023	6.43359	6.51767	6.45724	6.43821	6.40946	6.31662	6.39699	6.3931	6.3769	0.000478626	0.00185843	*
p807		236.103	11.074	5.51737	5.39149	0	0	5.2789	0	0	0	0	0	0	6.26166	0	0	5.17201	0	0	0	0	5.44801	5.84539	5.45397	5.14845	5.52594	5.34107	0	5.19562	0	0	5.3567	0	0	5.15562	5.50332	5.40825	0.0421487	0.0736959
n191		237.086	14.2321	5.62206	6.41486	0	0	5.73828	6.02372	6.03567	6.12338	6.48393	6.02608	5.81947	5.97484	5.7273	5.83011	5.74842	5.77501	5.83646	5.75185	5.91602	5.68343	0	0	5.73464	5.85914	0	5.73217	0	0	0	5.8772	5.70139	5.83285	6.09711	6.08495	6.15521	0.0101425	0.0236934
n193		237.979	29.9685	5.80348	5.97562	5.9171	5.96765	5.93612	5.97175	5.95591	6.07541	5.96114	5.98881	6.0337	6.00815	6.01033	6.03889	5.85574	6.02828	6.06033	6.00538	6.05997	6.08541	5.99285	6.06796	6.00485	5.94337	6.00065	6.00634	5.96555	6.09963	5.99062	6.0095	5.72863	5.93094	5.9216	5.94602	5.91882	0.00510773	0.0136945
n194	3-Deoxy-D-manno-octulosonate	238.07	1.66571	6.15987	6.04223	6.40127	6.30531	6.31782	6.38592	6.32628	6.39192	6.34432	6.35766	6.30898	6.53172	6.20506	6.28154	6.32656	6.19129	6.26793	6.22079	6.35415	6.22317	6.48577	6.24496	6.30407	6.52947	6.35581	5.41734	0	6.40864	0	6.28579	0	6.22841	6.17904	6.17738	0	0.040748	0.0719064
p2243/p342		238.103	1.67481	0	0	0	0	0	5.96151	0	0	5.9573	6.20246	5.94529	5.41756	0	0	6.01218	0	0	5.68191	5.57139	0	5.57779	0	0	0	0	0	0	0	0	0	0	5.98563	5.76066	5.90856	0	0.102776	0.149142
p344		238.239	15.1764	6.38091	6.44479	6.445	6.42674	6.43823	6.51292	6.551	6.50667	6.54873	6.46838	6.47371	6.5036	6.51843	6.53039	6.50586	6.53139	6.55027	6.52089	6.62093	6.51896	6.52048	6.52445	6.55382	6.46715	6.4933	6.58435	6.50725	6.57021	6.49878	6.52104	6.50256	6.4745	6.45061	6.45855	6.46799	2.81016e-05	0.000169564	*
1-Phenanthrenecarboxylic acid	1-Phenanthrenecarboxylic acid	239	15.76	0.820951	0.864629	0.846571	0.854732	0.836083	0.904403	0.914763	0.958676	0.930756	0.926225	0.95112	0.952299	0.940107	0.924003	0.917404	0.950841	0.964853	0.947392	1.00744	0.968583	0.897303	0.938346	0.906651	0.87558	0.915997	0.940807	0.891972	0.957155	0.932963	0.926689	0.860185	0.864258	0.872111	0.841428	0.858874	6.37631e-10	1.02754e-08	*
p1038		239.073	13.5257	5.65683	0	5.67358	0	0	0	0	5.74669	0	5.78013	0	5.62249	5.75469	5.75963	0	5.64713	5.60061	5.86632	5.70846	5.69577	5.77144	5.6822	5.7545	5.78617	5.68791	0	5.69554	0	5.58752	0	5.77179	5.76959	5.53322	5.71326	5.69281	0.0342603	0.0632903
n1231		239.08	17.9155	4.93591	0	4.96297	0	0	5.26812	5.20398	5.18581	5.15549	5.17902	0	5.05523	5.07933	0	0	0	5.11424	0	0	0	5.05794	5.03178	0	0	5.07693	0	0	5.08181	5.14584	5.06672	4.99958	0	0	0	4.93121	0.23134	0.296234
n195		240.002	28.9299	5.9437	5.97055	5.97211	5.98647	5.77027	6.24641	6.23799	6.23695	6.25283	6.23873	6.06743	6.02321	6.10721	6.07149	6.05656	6.04123	6.13078	6.07769	6.07228	6.09115	6.01121	6.07742	6.04931	6.03197	6.04226	6.10057	6.04313	6.06946	6.02054	6.04179	6.00862	5.97665	6.04621	6.00364	5.97342	3.74634e-10	6.7002e-09	*
n196		240.067	16.3869	6.40658	0	6.42271	0	6.35721	6.63667	6.63994	6.59761	6.59478	6.58807	6.79122	6.53925	6.57369	6.55846	6.63861	6.44689	6.57409	0	6.55222	0	6.56725	6.47413	6.39806	6.54999	6.41703	0	0	0	6.51005	0	6.35421	6.44023	0	0	6.42944	0.0194609	0.0408322
n1232		240.068	23.036	0	6.71633	6.47406	6.5444	0	0	6.36448	0	6.62799	0	6.87637	0	0	6.59693	0	0	0	6.79734	0	6.56617	0	6.78519	6.36286	0	0	6.40814	6.58239	6.85606	6.74023	6.92049	6.42308	0	6.74249	6.80405	0	0.446147	0.517939
n1561		240.085	2.57964	6.50719	6.1941	5.7515	6.02157	6.44037	0	0	0	6.23226	0	6.27641	6.57668	0	0	6.14598	0	0	0	6.50797	0	0	6.2237	6.57581	0	0	0	0	6.46956	0	0	0	6.763	0	0	0	0.0841768	0.126018
n1560		240.085	1.69804	0	0	0	6.11638	6.22433	0	0	6.99935	0	6.8289	6.42543	0	6.33113	0	6.39266	0	6.86518	0	0	0	6.81221	0	0	0	0	0	6.96499	0	0	6.93423	0	0	6.94225	0	0	0.880132	0.901416
n198		240.167	18.2357	5.04708	0	0	0	0	5.45594	5.37725	5.42749	5.32345	5.46155	5.30853	5.3515	5.36193	5.22512	5.30166	5.41898	5.381	5.25123	5.41476	5.37474	5.28836	5.37524	5.35078	5.30261	5.35056	5.39264	5.3386	5.35235	5.38221	5.31972	5.03566	0	4.9785	0	5.00442	3.16617e-05	0.00018929	*
p346		240.172	18.246	5.70364	5.82382	5.74337	5.6823	5.84697	6.03883	6.01358	6.11245	6.03523	5.92606	6.03972	5.97652	6.08302	6.09955	6.03514	6.02968	6.10306	6.14469	6.16707	6.09601	6.02118	6.0699	6.01918	6.00036	6.02808	6.08352	5.98803	6.14817	6.08087	6.067	5.84059	5.75517	5.83197	5.70221	5.87027	1.13049e-10	2.30742e-09	*
n3409/n1830	2-pentadecenoic acid	240.21	23.0022	5.65201	5.17239	0	0	0	0	0	0	0	0	0	5.36099	0	0	0	0	6.09066	6.35319	0	6.18587	6.64867	6.11262	6.58962	6.02463	5.98369	5.88172	5.98613	5.68728	6.22239	5.49492	5.42217	5.95909	5.15438	5.20898	5.35439	3.79435e-05	0.000219993	*
Kaur-16-en-18-oic acid (II)	Kaur-16-en-18-oic acid	241	15.53	0.79121	0.857544	0.82193	0.820227	0.805749	0.865755	0.899629	0.925053	0.905847	0.896444	0.928028	0.914922	0.916327	0.899039	0.890619	0.922286	0.927434	0.919047	0.9935	0.930663	0.871391	0.915542	0.883316	0.858973	0.894975	0.907951	0.872978	0.927939	0.896509	0.894212	0.83871	0.848111	0.854583	0.819246	0.825881	1.68216e-08	2.07684e-07	*
n199		241.067	16.4009	0	0	0	0	5.267	5.74146	5.68758	5.73646	5.67156	5.58493	0	5.52557	5.71722	5.60275	0	0	0	0	5.55514	5.64702	5.57819	5.71569	0	5.64354	0	0	0	5.46193	0	0	0	0	0	0	0	0.0157832	0.034182
n1233		242.064	16.3982	5.23405	0	0	0	5.28857	0	5.28062	5.49777	0	5.40648	0	0	5.47856	0	5.23661	5.12574	5.47158	0	5.38169	0	5.52448	5.2621	5.32074	5.45467	5.34067	5.34997	0	0	5.33997	0	0	5.34535	0	0	5.31988	0.449415	0.521203
n1833		242.065	22.9916	0	5.76609	5.4938	5.53044	0	0	0	0	5.60392	0	5.75261	0	0	5.6129	0	0	0	5.79729	0	5.51869	0	5.80965	0	0	0	0	5.58522	5.89967	0	5.94497	5.42282	0	5.7772	5.84618	0	0.729776	0.781366
n202	Pentadecanoic acid	242.226	24.1397	6.235	6.25607	6.15517	6.14945	6.07597	5.78631	0	5.92642	0	5.70071	5.85941	6.24292	6.19284	6.14564	6.06583	6.02581	6.8017	6.9666	6.18492	6.70932	6.84085	6.91138	6.83487	6.82788	6.73438	6.68162	6.63612	6.66042	6.75358	6.5153	6.41855	6.36764	6.35742	6.33348	6.33373	0.00272072	0.00814436
p809		243.058	1.18632	5.68669	0	0	0	5.6829	0	0	0	0	5.66855	0	0	5.70576	0	0	0	0	0	0	0	0	0	5.88414	0	0	5.81918	5.66304	0	0	5.6525	0	0	5.8066	0	0	0.514861	0.580329
p1040	Cytidine	243.087	13.1822	0	0	5.78198	5.46219	0	0	0	0	0	0	5.5638	0	0	5.21011	0	0	5.43583	0	0	5.84393	5.36768	0	0	0	5.68957	0	5.46239	0	0	5.53105	0	0	5.31579	5.58212	0	0.842552	0.869548
n203		243.184	15.1464	6.31577	6.10104	5.91371	5.89323	5.9877	6.37001	6.51255	6.50012	6.31578	6.22016	6.46537	6.14693	6.29402	6.22047	6.31706	6.39324	6.40226	6.14132	6.35366	6.56399	6.12605	6.09484	6.04042	6.40367	6.13139	6.03476	6.40219	6.22799	6.36228	6.10594	6.09402	6.39836	6.15283	6.36455	6.38441	0.0118392	0.0270492
p1165		243.189	15.1521	0	0	0	0	0	0	0	0	0	0	0	0	0	5.60105	0	0	5.76622	5.52792	0	0	0	0	5.55121	5.67529	0	5.58109	0	5.7012	5.56076	0	0	5.60791	5.63102	0	0	0.295859	0.36091
p349	2-amino-tetradecanoic acid	243.218	14.9839	5.63881	5.64079	5.70718	5.77422	5.76965	5.55286	0	0	5.68514	0	0	0	0	0	0	0	0	0	0	0	0	0	0	0	0	0	5.52248	5.64964	0	5.71095	5.75007	0	0	5.61893	0	0.000608249	0.00226927	*
p350		243.254	16.7009	0	0	0	5.18353	0	5.94047	0	0	5.47432	0	5.80386	6.0504	5.88842	5.57947	5.88019	5.47425	5.68999	5.43125	5.49279	5.53248	5.56105	5.76927	5.5338	5.80592	5.34492	5.56966	5.35837	5.42332	5.44641	5.35196	0	0	0	0	0	2.17474e-07	2.05925e-06	*
n206		244.168	16.6213	5.16146	0	0	0	5.03568	5.41348	5.35322	5.25409	5.47104	5.35509	5.28491	5.2285	5.11618	5.17366	5.03108	0	5.24479	5.19523	0	5.2224	5.32107	5.13561	5.12635	5.23934	5.14189	5.1731	5.19933	5.16287	5.25973	5.27984	5.02031	5.17784	5.16022	5.25266	5.17132	0.00642113	0.0165815
p351		245.235	14.6743	8.23753	8.26014	8.25113	8.28526	8.27031	8.03612	8.01031	8.00994	8.0143	8.01737	7.99965	8.12354	7.96009	7.92105	7.92566	8.05965	8.11926	8.05296	8.04465	8.16015	8.12154	8.09294	8.13821	8.08181	8.07661	8.05124	7.95203	7.96833	8.00781	8.13675	8.26436	8.19976	8.21237	8.25966	8.20669	1.07502e-09	1.65769e-08	*
n207	Glycerophosphoglycerol	246.051	1.64785	5.79051	5.89078	6.08092	5.82638	5.99682	6.32226	6.01337	6.02581	6.03298	6.03339	6.5011	6.50437	6.40022	6.27995	6.49353	6.56746	6.4744	6.51344	6.5129	6.48857	6.38328	6.54094	6.29052	6.37305	6.46457	6.42004	6.6155	6.67276	5.36913	6.50177	6.38493	6.23874	6.1939	6.29072	6.36339	0.00277425	0.0082829
n1237	(-)-Columbianetin	246.09	3.25132	5.56041	5.49596	5.57741	5.35244	5.50104	5.73154	5.79053	5.70699	5.73488	5.91068	5.91668	5.5755	5.68189	5.8398	5.67876	5.60761	5.63161	5.57372	5.57763	5.67637	5.69736	5.55529	5.99138	5.68037	5.61299	0	0	5.66551	5.45546	5.83901	5.62901	5.59104	5.5173	5.70583	5.60413	0.03481	0.064047
p352	lacinilene C	246.124	11.418	5.86231	6.12059	6.29233	6.21413	6.17975	5.82696	5.77084	6.00124	5.637	5.86057	6.04452	6.22769	5.72676	6.01647	5.96139	5.90324	5.90038	6.01194	5.58791	5.93149	6.0229	0	5.91022	0	5.91167	5.93824	0	6.05368	0	5.63942	5.91936	5.89233	5.85766	6.0571	5.96165	0.0628648	0.0990846
p353		246.238	14.6747	7.34569	7.37752	7.36301	7.40678	7.38981	7.09812	7.07607	7.05853	7.06982	7.08556	7.04864	7.20047	6.98374	6.96696	6.95972	7.11662	7.18091	7.11511	7.08052	7.24042	7.20451	7.16968	7.22536	7.1541	7.15028	7.10239	7.00614	6.99167	7.04895	7.223	7.38025	7.29715	7.31321	7.38153	7.31583	8.4823e-10	1.3193e-08	*
p810		246.587	18.2061	5.44995	5.20395	5.04353	5.27154	5.15887	0	0	0	0	0	0	0	0	0	0	0	0	0	0	0	0	0	0	0	0	0	0	0	0	0	5.32018	5.30397	5.12899	4.93934	5.2754	1.21306e-40	6.0158e-39	*
p811		247.24	14.6598	5.53183	5.8204	5.62506	5.61056	5.63972	0	0	0	5.28031	0	0	5.3544	0	0	0	0	0	0	0	0	0	0	0	0	0	0	0	0	0	0	5.58488	5.51003	5.4717	5.62858	5.53411	4.99997e-09	6.76627e-08	*
p354	Pindolol	248.149	28.8297	6.77725	6.83451	6.7868	6.78038	6.7821	6.93855	6.85878	6.94196	6.88332	6.87425	6.86737	6.88541	6.92546	6.89673	6.87661	6.90412	6.93207	6.89903	6.9656	6.9287	6.88162	6.90005	6.88413	6.83769	6.85545	6.91329	6.8677	6.92402	6.91725	6.88893	6.80559	6.78423	6.84056	6.80715	6.78945	1.3222e-08	1.64964e-07	*
n210	4,7,10,13-hexadecatetraenoic acid	248.179	20.1061	5.09651	0	0	5.13574	5.09161	5.36555	5.15896	5.30716	5.39894	5.2819	5.40725	5.25677	5.25599	5.33943	5.35105	5.38965	5.29344	5.2518	5.35326	5.39675	5.25058	5.28743	5.27374	5.09892	5.1421	5.23516	5.25191	5.33227	5.30157	5.26433	5.05752	4.95028	5.05383	5.07059	5.11886	0.0191601	0.0402749
p813		249.152	28.8189	5.18647	5.33186	0	0	5.21815	0	5.39937	0	5.36959	5.3758	0	0	0	0	5.35705	5.40291	5.4058	0	5.47207	0	0	0	0	5.36504	5.42317	5.42635	5.36141	0	5.43861	0	5.27563	5.27198	5.26432	0	0	0.852675	0.878013
n1239		250.069	2.81173	0	0	0	0	0	5.33862	5.17866	5.56566	5.23453	5.19879	0	0	0	0	0	0	0	0	0	0	0	0	0	0	0	0	0	0	0	0	0	0	0	0	0	1.0336e-41	5.47816e-40	*
p814	Citrinin	250.082	11.3949	0	0	5.76899	5.68923	5.61027	0	0	0	5.64517	0	5.66824	0	0	5.68284	0	5.63048	5.52616	5.68041	5.66548	5.61949	0	5.85396	5.87664	0	5.71329	5.66531	5.77659	5.69983	5.73544	5.59845	5.91589	5.98198	5.96211	5.98052	5.94821	0.011385	0.0261683
p1261		250.155	12.6917	5.25431	5.56815	0	0	0	0	0	0	5.81351	0	0	5.07538	0	0	5.26575	0	0	0	0	5.57772	0	0	6.84066	0	0	0	0	0	5.47419	0	0	5.15747	0	0	0	0.985033	0.987191
n212		250.158	18.3697	0	0	5.2643	5.23236	5.22212	5.43973	5.38285	5.3589	5.42068	5.43115	5.43151	5.41758	5.47468	5.44869	5.39982	5.4876	5.50917	5.33386	5.47148	5.46223	5.36306	5.43418	5.39923	5.408	5.43302	5.2943	5.42374	5.49124	5.4109	5.43502	5.29712	5.2938	5.3176	5.31752	5.35808	0.0184626	0.0391325
p1042		251.073	13.1619	0	0	5.24927	5.33552	0	0	0	0	0	0	5.23516	0	0	0	5.11204	0	5.4057	5.62334	0	5.45563	5.25398	0	0	5.23229	5.527	5.19395	5.52895	0	0	0	0	5.52829	0	5.33352	5.28922	0.497906	0.566523
n213		251.153	21.4205	5.68847	5.78814	5.74722	5.74551	5.72419	5.99477	5.9957	6.03389	6.0739	6.06378	6.0727	5.96629	5.79011	5.80126	5.81402	5.87662	5.85519	5.78254	5.7541	5.74391	5.77439	5.78823	5.78259	5.66111	5.79919	5.80824	5.83914	5.81076	5.82108	5.80368	5.62254	5.72942	5.73721	5.64666	5.75613	1.2111e-07	1.19237e-06	*
p1043		251.6	13.5718	5.65147	5.70803	5.73976	5.74174	5.73311	0	0	5.61725	5.67643	5.66887	0	5.74827	5.75668	5.3328	0	5.79725	5.84085	5.69411	5.85414	5.74679	5.78449	5.60754	5.52635	5.63743	5.48737	0	5.47974	0	0	5.65581	5.90223	5.69406	5.718	5.61582	5.37907	0.0317156	0.0596906
p355		252	1.35907	6.54708	6.86685	7.2536	6.74333	6.35223	6.88123	6.85335	6.64717	6.87206	7.03021	7.10299	0	0	7.0212	0	0	6.67304	0	0	6.63299	0	6.50759	0	0	0	6.87316	6.67721	6.81008	6.90749	6.58723	6.88125	6.78498	6.93471	7.02119	6.74703	0.000479747	0.00185963	*
p356	Anatoxin a(s)	252.098	15.4711	0	0	0	0	0	5.41968	0	5.21372	0	5.1936	0	5.30628	0	0	0	0	0	0	5.5657	5.36316	5.68974	5.35861	5.38232	0	0	5.33391	5.56756	5.3122	5.28756	5.44166	0	0	0	0	0	0.00370087	0.0104751
n3069	Hydnocarpic acid	252.21	22.6001	0	0	0	0	0	0	0	0	0	0	0	0	0	0	0	0	5.74993	6.01267	0	0	5.65462	5.96609	5.65326	5.66199	5.45644	0	5.34343	0	0	0	0	0	0	0	0	7.76319e-06	5.5287e-05	*
n215	3-beta-D-Galactosyl-sn-glycerol	254.101	1.34887	7.09922	7.09411	7.12817	7.07605	7.10969	7.19936	7.21183	7.31438	7.4104	7.35741	7.52236	7.29329	7.25746	7.34564	7.29557	7.27402	7.32885	7.26857	7.48953	7.32364	7.28192	7.3625	7.32656	7.33852	7.31969	7.27729	7.29371	7.33961	7.32536	7.36333	7.26283	7.22015	7.1953	7.18446	7.22769	1.86047e-05	0.000119155	*
n216	(9Z)-Hexadecenoic acid	254.226	23.7777	6.74862	6.78439	6.65933	6.67713	6.58456	6.3276	6.27933	6.51078	6.30976	6.46058	6.3866	6.8155	6.77594	6.66794	6.6327	6.6116	7.32829	7.5442	6.75793	7.31334	7.40605	7.49999	7.41147	7.35679	7.30618	7.24026	7.19148	7.2058	7.29686	7.06055	6.9493	6.89592	6.89283	6.79718	6.86141	6.90786e-09	9.13478e-08	*
p357		254.235	19.7981	7.11112	7.11996	7.09417	7.09532	7.08728	7.18563	7.15149	7.22679	7.17455	7.16039	7.17046	7.17131	7.22958	7.19297	7.18158	7.18862	7.22635	7.20028	7.26258	7.21239	7.17953	7.17575	7.17814	7.1541	7.17425	7.21605	7.16104	7.23709	7.21661	7.18643	7.10886	7.10827	7.12822	7.09265	7.10498	6.57895e-09	8.7491e-08	*
n217		255.104	1.79092	6.07552	6.25106	6.1653	5.94518	6.33365	6.17964	0	6.3444	0	6.15156	0	6.09233	0	6.56967	6.17232	6.0204	0	0	6.18903	6.16549	6.26007	6.47969	6.08243	6.20638	6.07931	6.18818	6.38035	0	0	0	6.10934	6.4306	6.35092	6.31868	6.33974	0.129874	0.180294
n2159		255.229	23.7805	0	0	5.54367	0	0	0	0	0	0	0	0	0	0	0	0	0	6.36902	6.70304	0	6.2777	6.34796	6.60017	6.47751	6.39284	6.45266	6.29533	6.26025	6.284	6.45614	6.04921	5.89453	6.05488	0	0	0	1.67924e-05	0.000108536	*
p358		255.238	19.7961	5.73053	5.77748	5.73154	5.6202	5.76848	5.90725	5.82392	5.9332	5.82824	5.86652	5.83007	5.85232	5.88646	5.89194	5.845	5.89412	5.85185	5.89687	5.83872	5.89651	5.81921	5.80956	5.83274	5.79268	5.81266	5.83961	5.72321	5.92863	5.91949	5.88543	5.78082	5.67842	5.82994	5.65336	5.64715	6.69792e-05	0.000358012	*
p359		255.255	16.7981	0	0	6.2697	0	6.25353	7.21326	6.66676	6.5481	7.149	6.47451	7.3197	7.38216	6.59451	7.0622	7.30798	6.73341	6.99702	6.89525	6.81694	6.86628	6.67555	7.15727	6.8018	7.22843	6.52678	6.38967	6.58648	6.78789	6.65682	7.01444	0	0	0	0	0	1.1405e-09	1.71525e-08	*
p816		255.256	23.7293	6.56969	6.64528	6.1154	6.33802	6.2039	0	0	0	0	0	0	0	0	0	0	0	0	0	0	0	0	0	0	0	0	6.47802	6.61761	0	0	0	6.45997	6.49177	6.61732	6.50114	6.54931	4.68017e-10	7.98743e-09	*
p361		256.129	5.58283	0	6.65618	0	0	0	6.04186	6.15308	0	0	0	6.07011	0	0	6.4861	6.33085	0	0	0	6.15623	6.39706	6.40109	6.02398	0	0	0	6.09254	6.59966	6.37177	0	0	0	6.52344	0	6.63803	0	0.920554	0.936109
p817		256.129	3.6406	7.09008	6.90821	6.92685	6.66279	7.04977	0	0	0	5.43389	6.00747	0	6.22334	5.48259	0	0	5.8108	0	0	0	0	0	5.99098	0	6.43181	6.17387	5.96685	0	0	6.1575	5.75643	6.24486	0	6.04634	0	6.59432	0.113143	0.161522
n218		256.241	24.9167	6.99122	6.95246	6.84742	6.85101	6.81916	7.05495	6.94694	7.00179	7.08044	6.98529	7.0955	7.13378	7.11312	7.10406	7.11245	7.08077	7.27779	7.34112	7.18337	7.25466	7.26173	7.29932	7.29397	7.27888	7.17191	7.2362	7.22354	7.21019	7.22202	7.23928	6.9563	6.97491	6.98731	6.95498	6.98624	1.48323e-11	3.45384e-10	*
p818		257.234	20.6958	5.22449	5.30262	5.24176	5.22364	5.487	0	0	0	0	0	0	0	0	0	0	0	0	0	0	0	0	0	0	4.98434	0	0	0	0	0	0	5.12171	5.2052	5.09841	5.06706	5.16625	7.39093e-13	1.89898e-11	*
n219		257.245	24.9045	0	0	0	0	0	6.11929	0	0	0	0	0	0	0	0	6.14843	0	6.3133	6.33991	0	0	6.20043	6.21925	6.37582	6.35535	6.15408	6.23784	6.33399	6.18063	6.09942	6.31326	0	0	0	0	0	1.07766e-05	7.37301e-05	*
p1591/p1484		257.27	18.5857	0	0	0	0	0	5.50663	5.39565	5.57742	5.51375	5.39761	5.55566	0	0	5.24169	0	0	0	0	5.25569	0	0	0	0	0	0	0	0	0	0	0	0	0	0	0	0	5.38931e-06	4.00225e-05	*
p363		257.27	17.7662	7.08074	7.10186	7.13367	7.1188	7.08728	5.39101	5.23684	0	0	0	0	0	4.9769	0	5.48786	5.43993	5.69805	5.48924	5.34186	5.70247	5.46822	5.4727	5.53434	5.5363	5.49028	5.41629	5.48112	5.2036	5.41591	5.56659	7.13519	7.02969	6.97545	7.05186	7.10798	1.51934e-05	9.9892e-05	*
p366		259.249	15.4782	0	5.43558	0	5.34911	5.46485	5.06851	0	0	0	0	0	5.28631	5.07862	0	0	5.1853	5.17454	5.16367	5.09442	5.20816	5.22747	0	0	0	5.16242	5.14994	0	0	0	5.36702	5.43328	0	5.23429	0	5.36121	0.281861	0.347878
p367		259.586	13.6044	5.17101	0	0	0	0	5.27687	5.18658	5.31873	5.47953	5.51346	5.23972	5.37838	5.53003	0	0	0	0	0	0	0	0	5.32622	0	0	0	5.45838	0	0	0	0	0	0	0	5.27723	0	0.00729949	0.0183854
p1045	D-Fructose 6-phosphate	260.028	1.71824	0	0	5.64122	5.77436	0	0	0	0	0	0	0	5.70203	0	0	0	0	5.54205	0	0	0	0	5.44927	0	0	5.56707	0	0	0	0	5.5346	5.02494	0	0	0	5.54153	0.785989	0.830124
n221	D-Fructose 6-phosphate	260.03	1.678	0	6.13753	0	5.85595	5.59089	5.85975	5.82226	6.22288	6.18167	6.22849	0	6.20214	0	5.73193	0	6.22498	6.26015	6.22263	6.42281	6.11086	6.00153	6.518	5.7511	5.88863	6.14664	6.13882	6.12018	6.14461	6.06876	6.10652	6.04505	6.27533	6.10684	5.7932	5.9516	0.0045662	0.0124915
p368		260.085	1.49012	0	0	0	0	0	5.85465	5.69608	6.42156	6.38869	6.52444	7.17357	7.60401	7.08046	5.71045	6.62555	5.46745	0	0	5.91829	0	0	0	6.02453	5.92573	0	0	5.95687	0	5.75879	0	0	6.39912	6.11464	6.91818	0	0.00229678	0.00706962
n1562		260.668	3.59474	5.35229	4.93136	5.22967	5.28214	5.27097	0	0	0	0	0	5.54264	0	0	5.13843	5.62715	0	0	0	0	5.34642	0	0	5.39831	0	0	5.31426	0	0	0	5.47779	0	0	5.27512	0	5.29436	0.0327023	0.0610431
n2626		260.669	4.10099	0	0	0	0	0	0	0	0	0	0	5.27478	0	0	0	5.40696	0	0	5.3564	0	0	0	0	0	5.38304	5.59168	0	5.34335	0	5.23614	5.4204	5.25124	5.36882	5.31874	0	0	0.183905	0.241164
p369		261.229	12.87	7.82509	7.86059	7.86985	7.85289	7.87774	7.7837	7.76212	7.75237	7.74023	7.7793	7.7558	7.83051	7.70671	7.66524	7.61877	7.75943	7.84533	7.79028	7.78723	7.8906	7.85078	7.81948	7.8573	7.79425	7.79902	7.75684	7.70758	7.72909	7.73521	7.88775	7.85629	7.79694	7.81443	7.87428	7.80815	0.00147209	0.00479582	*
n1563	Homovanillic acid sulfate	262.015	2.30504	5.62535	5.7188	5.6511	5.75435	5.63515	0	0	0	0	0	5.43982	5.58147	5.34889	5.55052	5.53764	0	0	0	0	0	0	0	0	0	0	0	0	5.50363	0	5.38305	5.4356	5.51481	5.6814	5.57502	5.48848	4.52551e-11	1.0157e-09	*
n1564		262.104	3.06666	6.05312	5.80946	5.75749	5.81393	5.72721	0	0	0	0	0	0	0	0	5.58509	5.55448	0	0	5.72378	0	5.53559	0	0	0	5.51767	5.56295	0	0	5.38941	0	0	0	0	5.59269	0	5.43297	0.0385301	0.0689501
p370		262.111	3.07081	0	5.13718	0	5.36268	5.31417	5.20167	5.28371	0	0	5.20322	0	5.17196	0	0	5.07634	0	0	5.15319	0	0	0	0	0	5.1979	0	0	0	0	0	0	5.04977	0	0	0	0	0.316726	0.381439
p821		262.119	18.1603	5.5728	5.8828	5.71146	5.85838	5.83502	0	0	0	0	0	0	0	0	0	0	0	0	0	0	0	0	0	0	0	0	0	0	0	0	0	5.82719	5.51549	5.18201	5.72316	5.84915	1.01788e-37	4.48604e-36	*
p371		262.232	12.8695	6.85975	6.88929	6.89755	6.88604	6.91638	6.76477	6.74248	6.69972	6.70546	6.77089	6.73429	6.80887	6.58737	6.56726	6.4825	6.72499	6.82676	6.74063	6.73811	6.89442	6.86564	6.78334	6.86565	6.79152	6.79217	6.70137	6.64521	6.67996	6.64904	6.90459	6.88348	6.80737	6.82495	6.89705	6.83548	0.000179549	0.000816359	*
p1046		263.6	13.1515	0	5.56787	5.59084	5.40426	0	0	0	0	0	0	0	0	0	0	0	0	5.60363	0	0	0	0	5.48343	0	5.46935	5.70039	0	5.50825	0	0	0	0	5.72998	5.33605	0	5.53873	0.0858277	0.127654
p2244/p372		264.13	1.40188	6.02619	6.31178	6.02177	6.32491	6.1081	6.18489	6.35759	6.17487	6.01863	6.2619	5.91691	5.82169	5.73658	5.88091	5.8944	5.92968	6.18469	6.0841	5.95507	6.31524	6.2921	6.00639	6.20705	6.09195	6.0751	6.16078	5.8766	6.42189	5.75247	6.14276	5.78544	5.89923	5.73774	6.16156	5.76533	0.00752369	0.0188051
p373		264.134	11.4161	5.54896	5.72051	5.80776	5.77385	5.80882	5.69463	5.61319	5.75083	5.47067	5.65084	5.70919	5.95892	5.49451	5.73714	5.68658	0	5.58079	5.67951	0	0	5.62827	0	5.64952	0	0	0	0	0	5.69241	0	0	5.59725	0	5.68156	0	0.00450552	0.0123699
p1264	17-OCTADECEN-14-YN-1-OL	264.244	23.9537	0	5.17994	0	0	0	0	0	5.20821	5.05653	5.19878	0	0	0	5.31352	5.53625	5.51528	5.18326	5.10767	5.30143	5.50577	5.1718	5.56554	5.35197	5.48135	5.1569	4.98105	5.36709	5.34057	5.2434	5.01207	5.27672	5.15505	5.30662	5.21361	5.18767	0.00123267	0.00415185	*
p2085		266.077	11.7274	0	0	0	0	0	0	0	0	0	0	0	0	0	0	0	0	0	0	0	0	5.70916	0	5.73733	0	0	0	5.92226	0	5.39537	0	5.75349	5.86728	5.75967	6.06731	5.83294	2.10657e-05	0.000134044	*
p1048		266.077	11.9868	5.57551	5.73776	5.57484	5.82264	5.59767	0	0	5.29391	5.74037	5.75852	5.23893	6.01973	5.81523	5.71638	5.5278	0	5.45063	5.55703	0	6.07263	5.69028	5.86782	5.78227	5.77438	5.51604	5.69633	5.91743	0	0	5.78206	0	0	0	0	0	0.00127655	0.0042754	*
p374		266.113	17.0615	0	5.14159	0	0	0	5.27595	0	5.42814	0	0	0	0	0	0	0	0	5.49078	0	0	5.42354	0	0	0	0	5.22749	5.2837	5.28843	5.2756	5.31573	5.27211	0	0	0	0	0	0.0043904	0.0121266
p1342		266.15	13.0775	5.24393	0	0	5.35135	0	0	5.23131	0	5.82841	0	5.83737	5.15977	0	0	0	0	0	0	0	0	0	0	6.8859	5.66039	0	0	0	0	5.27957	0	0	0	0	0	0	0.488662	0.558227
n225		266.156	25.905	6.97679	6.9964	6.68383	6.74709	6.78988	6.92009	6.87445	6.92166	6.99186	6.95963	6.88082	6.91887	6.84507	6.96819	6.85176	6.83849	6.87958	6.89935	6.87954	6.86003	6.86706	6.83877	6.83092	7.02474	6.8002	6.95782	6.86444	6.88937	6.8489	6.98126	6.70584	6.80374	6.87936	6.87364	6.98398	0.559093	0.617106
n2264		266.189	21.3836	5.34752	0	0	5.35121	0	0	0	5.31701	5.34368	0	5.37432	5.39046	5.41064	0	0	5.41788	0	0	0	0	0	5.26702	0	0	5.27841	5.38191	5.27031	0	0	0	5.30537	0	0	0	0	0.900002	0.917657
p823		267.069	6.66067	5.603	5.62229	5.52064	5.30861	5.2694	0	0	5.36992	0	5.31624	5.51297	5.49885	5.53144	5.56574	5.61422	0	5.32166	5.75823	0	5.55012	0	0	5.34877	0	5.44546	5.13678	5.47252	5.18913	5.78905	5.50269	5.48866	0	5.37625	0	0	0.0313972	0.0592455
p375	Adenosine	267.095	1.75315	0	0	0	0	6.11382	5.80714	0	0	0	0	0	5.79187	5.71792	0	0	0	0	0	0	0	5.46345	5.36777	0	0	6.17478	0	6.81724	6.28422	0	0	0	0	0	0	0	0.302218	0.36667
p376		267.975	1.36183	7.59214	7.58103	7.50204	7.40234	7.46998	7.61945	7.59932	7.49494	7.50908	7.46916	0	0	7.43651	7.56218	7.38971	0	7.60368	7.48309	0	7.65851	7.60083	7.54631	7.40357	7.31246	7.43081	7.55795	7.2903	7.50418	7.44856	7.37601	7.36775	7.3253	7.38349	7.27959	7.3121	0.0817627	0.122859
p377		267.991	28.8325	6.64399	6.67798	6.66019	6.656	6.63211	6.74104	6.69195	6.75431	6.71807	6.69382	6.68818	6.70504	6.7319	6.72153	6.69652	6.72833	6.76457	6.74735	6.79823	6.75472	6.70433	6.7286	6.72834	6.68056	6.72151	6.75979	6.7026	6.78482	6.76725	6.73364	6.66881	6.66576	0	0	6.65207	0.030048	0.05741
n226		268.117	1.48882	0	0	0	5.76179	0	5.67023	5.99103	0	5.91772	0	6.11638	0	0	0	5.93504	0	5.80829	0	5.69531	0	5.53663	5.84428	5.39136	5.8605	5.49423	0	5.77491	0	5.88273	0	5.60945	6.01583	5.77267	5.87766	5.80885	0.0603483	0.0956456
n1836		268.152	26.0217	5.27831	5.48125	0	4.98117	0	0	0	0	0	5.08358	0	0	0	0	0	0	0	0	0	0	0	0	0	5.3838	0	5.35549	5.38551	5.0003	4.95205	5.18358	0	4.95123	0	5.19392	5.32298	0.00179188	0.00567594	*
n227		268.241	24.5067	6.05128	6.06138	5.92379	5.92622	5.87704	5.32661	5.41722	5.60818	5.67523	5.60717	5.34494	5.99223	5.90983	5.83455	5.73646	5.72254	6.68996	6.82437	5.95027	6.58284	6.74246	6.80022	6.73853	6.6756	6.60644	6.53543	6.46715	6.46594	6.60965	6.31872	6.25041	6.19676	6.19447	6.13954	6.14515	2.80869e-08	3.31261e-07	*
p378		269.972	1.36094	0	0	6.50172	0	6.40347	6.51225	0	0	0	6.37345	0	0	0	0	0	0	0	0	0	6.60451	6.52102	6.45707	0	0	0	6.46877	0	6.39145	0	0	0	0	0	0	0	0.511083	0.577494
n230		270.111	3.96979	5.97236	0	0	6.3132	0	5.98555	0	0	0	0	0	0	5.83169	0	0	0	0	6.77591	6.82833	5.57401	6.96842	6.01732	6.09545	5.68733	6.79717	6.74206	6.92495	6.44006	6.62956	6.91144	6.41691	6.52872	6.09173	6.21351	6.3169	0.000666169	0.0024494	*
p379		270.212	21.4306	5.55057	5.68121	5.64102	5.62052	5.55644	5.70919	5.64398	5.73384	5.71537	5.69677	5.68194	5.62638	5.79683	5.68855	5.73089	5.74456	5.7867	5.71589	5.8145	5.77009	5.70229	5.72511	5.60754	5.65039	5.62481	5.6883	5.65132	5.69657	5.76733	5.65868	5.64588	5.7013	5.63067	5.61793	5.62457	0.000588299	0.00220564	*
n2024	16-Oxo-palmitate	270.221	21.4044	0	0	0	5.00803	0	0	0	0	0	0	0	0	0	0	0	5.00532	5.4724	5.65188	5.61854	5.16089	5.66032	5.75618	5.73622	5.64165	5.51486	5.50771	0	0	5.57697	0	0	5.3664	5.16173	0	0	2.58374e-05	0.000158615	*
n231	16-Oxo-palmitate	270.221	20.0994	5.25336	5.34361	5.22702	5.28873	5.20096	5.65726	5.62424	5.57591	5.53761	4.96983	5.15372	5.50364	5.39404	5.50211	5.19672	0	5.27964	0	5.12404	5.16081	0	0	0	0	0	0	5.52276	5.07458	0	5.32938	4.55168	0	0	5.3823	5.23025	0.000728357	0.00263986	*
n1242	Methyl palmitate	270.257	25.4688	5.93742	6.06809	5.89108	5.95407	5.52082	0	5.14461	5.73917	0	5.23624	5.66117	5.97129	5.93335	5.86519	5.8488	5.84175	6.48725	6.64916	5.93584	6.39689	6.52165	6.64621	6.54569	6.53353	6.40309	6.39961	6.38822	6.39952	6.45465	6.28634	6.17461	6.15417	6.15097	6.10696	6.11161	0.00115003	0.00389647	*
p824	16-Hydroxy hexadecanoic acid	271.225	28.7441	5.35196	5.42962	5.42331	5.5059	5.48474	0	0	0	0	0	0	0	0	0	0	0	0	5.10641	0	0	5.10007	5.24914	5.28635	5.16247	5.3762	5.25903	5.49222	5.34859	5.4365	5.36337	5.37331	5.49911	5.31833	5.23584	5.2979	1.58331e-13	4.574e-12	*
p381		271.25	16.5913	6.78744	6.81036	6.96027	6.96634	6.91601	6.76933	6.6605	6.72009	6.9533	6.84864	6.89156	6.91301	6.70811	6.89529	6.94458	6.78466	6.90118	6.92859	6.83645	6.81198	6.79178	6.93514	6.81412	7.01544	6.73653	6.76409	6.66745	6.79683	6.7589	6.87311	6.95049	6.824	6.71607	6.7912	6.8344	0.383796	0.452211
n233		272.03	1.61317	7.95139	7.98798	8.07338	8.26256	7.9622	7.7798	8.03186	8.00276	7.99516	8.02287	7.93253	8.36257	8.07006	7.93549	8.08291	7.97086	8.0393	8.14309	8.01902	7.86511	7.78937	7.96401	7.70834	7.99782	7.98269	7.89097	8.08372	8.02352	8.02539	8.04091	8.03013	7.9772	7.94224	7.94288	7.94784	0.23633	0.302117
p1167	Naringenin	272.067	11.6732	6.35158	0	0	0	0	0	6.00135	0	6.21013	5.79042	0	0	5.74981	0	0	0	0	6.0186	5.86676	0	0	0	6.54067	0	0	5.62737	0	0	0	0	5.85092	0	0	0	0	0.775825	0.823213
n1837	Naringenin	272.069	10.9967	0	5.57001	5.76137	5.59172	0	0	0	0	0	0	0	0	0	5.97379	0	5.80916	5.87414	0	0	0	0	6.00045	0	0	5.94334	0	5.95603	0	0	0	0	5.91241	0	5.87384	0	0.588697	0.646041
n234	Naringenin	272.069	12.292	5.93789	5.80031	0	0	6.09894	5.86083	6.10036	5.86952	5.94106	5.7983	6.23909	5.58055	5.56326	5.86	6.14694	0	0	5.73444	5.73131	0	5.62292	0	5.86057	5.83674	0	0	0	0	5.5538	5.67712	0	0	5.60207	0	5.76686	0.124051	0.172991
p382	Naringenin	272.075	11.011	7.39522	7.2268	7.4927	7.29298	7.25429	5.81035	0	7.15478	0	0	7.35583	5.78915	7.17125	7.55344	7.39513	7.44019	7.51276	0	0	5.91387	6.95374	7.64578	6.60599	6.20299	7.55006	5.69592	7.58154	5.73639	5.95606	5.94349	7.15702	7.4822	7.07406	7.53443	7.05042	0.0047482	0.0128968
p825/p2289	Pentadecanedioic acid	272.197	13.4628	5.77904	5.77218	6.19205	5.55246	5.44039	5.86732	6.48155	5.48649	6.30875	5.49943	6.18408	6.89427	5.74574	5.613	5.70202	0	6.0677	6.34404	0	5.6969	0	0	5.99166	0	5.74113	0	0	6.16002	0	5.62798	0	5.72212	6.03748	6.11602	0	0.0722094	0.111132
n3161	16-Hydroxypalmitate	272.236	20.7583	0	0	0	0	0	0	0	0	0	0	0	0	0	0	0	0	0	5.42198	0	5.05021	5.31467	5.39794	5.43171	5.31566	5.36423	5.31447	5.19329	5.08424	5.39256	4.81781	4.96405	0	0	0	0	1.18983e-07	1.17815e-06	*
n2382	16-Hydroxypalmitate	272.236	20.1942	5.0087	0	0	0	0	0	0	5.28503	4.95637	0	0	4.96975	0	0	0	0	5.13452	5.3921	0	0	5.22217	0	5.40441	0	0	5.26722	5.11531	0	5.41166	0	0	4.92495	0	0	4.86651	0.880858	0.901756
p2332/p1168		273.069	4.7714	5.78844	0	0	0	0	0	5.22046	5.37489	0	5.42208	0	5.65448	5.57892	0	5.44975	0	5.82811	5.61726	0	5.58621	5.50322	0	5.41123	0	0	5.59117	0	0	5.42003	5.31329	5.90841	0	0	0	5.48791	0.868888	0.892297
p826	7-Hydroxycaffeine nitrate	273.07	11.004	6.11372	5.85085	6.24236	5.88727	5.86286	0	0	0	0	0	6.04683	0	0	6.29981	0	6.14895	0	0	0	0	0	6.48621	0	0	6.32952	0	6.379	0	0	0	0	6.20424	5.72021	6.35604	0	0.0375439	0.0673962
p1052		273.201	16.1911	5.61759	0	5.67732	0	0	0	0	0	0	0	0	5.48121	0	0	0	0	5.5883	0	0	0	0	0	0	0	0	0	0	0	0	0	5.55363	5.56341	5.74618	5.79347	5.59718	0.000189775	0.000856046	*
p383	Hexadecasphinganine	273.266	16.207	9.00905	9.0171	9.02722	9.04755	9.04319	8.72193	8.70534	8.71089	8.74192	8.73086	8.74261	8.80323	8.70858	8.64731	8.65378	8.77455	8.84186	8.78179	8.77287	8.85781	8.82376	8.77781	8.8442	8.7869	8.80452	8.77693	8.70511	8.70945	8.73693	8.84868	9.02604	8.97629	8.97117	9.01407	8.98404	7.78005e-14	2.37238e-12	*
p384	1-Deoxy-D-altro-heptulose 7-phosphate	274.044	1.46349	7.19854	7.111	7.16989	7.26737	6.74012	6.93371	6.92038	6.42499	6.07901	6.2743	6.45907	7.13352	6.7604	6.84679	6.29839	5.98973	6.53396	6.12188	6.46956	6.89875	6.46004	6.64185	6.92	6.8217	6.75358	6.6167	6.91508	6.17051	6.70908	6.60307	6.86685	6.86734	6.81158	6.89437	6.75202	0.0136571	0.030324
p829	(3R)-3-(2,4-dihydroxyphenyl)-3,4-dihydro-2H-1-benzopyran-4,7-diol	274.082	12.6719	6.11731	6.05478	6.11209	6.16778	6.06381	0	0	0	5.73285	0	5.7733	6.21587	5.94415	6.08056	5.6756	5.75594	0	5.9166	6.10977	0	5.85553	5.68301	6.0728	6.33238	6.11585	5.96985	6.10203	5.92299	5.89299	5.81802	5.63737	5.73697	5.70048	5.74953	5.37412	0.000103358	0.000516113	*
n1567	Phloretin	274.084	12.5903	5.64058	0	0	5.57622	5.55682	0	0	0	0	0	0	5.66758	0	0	0	0	0	5.35808	5.59999	5.37247	0	0	0	5.69921	5.54933	5.51717	0	0	0	0	0	0	0	0	0	0.153776	0.208346
n1244	Phloretin	274.084	5.39884	0	5.84513	0	0	0	6.20942	6.26664	6.0991	5.96133	6.25078	0	0	6.04406	6.15977	0	5.91368	6.00822	5.73839	5.71948	5.68044	5.35541	5.73675	0	0	0	0	0	0	0	0	0	0	0	0	0	3.33748e-05	0.000197379	*
p385	Isodigeranyl	274.269	16.2066	8.25473	8.26227	8.27515	8.29489	8.28953	7.95199	7.94052	7.93471	7.97586	7.95739	7.97341	8.04233	7.93192	7.86383	7.87285	8.00477	8.07268	8.01274	8.00106	8.0932	8.05839	8.00995	8.07976	8.0194	8.03849	8.00315	7.93531	7.93549	7.96287	8.08436	8.27683	8.21407	8.21727	8.25966	8.23887	1.34901e-13	4.00968e-12	*
p386		275.271	16.2005	6.8369	6.84366	6.85763	6.87762	6.89609	6.42733	6.46627	6.3358	6.48316	6.39769	6.43497	6.52896	6.33579	6.24285	6.22616	6.44441	6.50195	6.44977	6.46499	6.59955	6.58261	6.49759	6.58867	6.45743	6.49421	6.46454	6.3543	6.26426	6.3927	6.61239	6.88467	6.8103	6.80244	6.83682	6.84103	2.57122e-11	5.93696e-10	*
p1056	6-Phospho-D-gluconate	276.023	1.51048	6.09701	6.1633	5.72319	5.95775	6.11353	0	0	0	0	0	0	0	0	0	0	0	0	0	0	0	0	0	0	0	0	0	0	0	0	0	0	5.7224	5.44718	5.53802	0	2.44947e-09	3.41655e-08	*
p387		276.06	1.434	6.85149	6.64901	6.77702	6.78674	6.34835	7.71822	7.42991	7.00164	7.36086	7.79769	7.64862	7.70491	7.08739	7.32437	7.8644	6.90922	6.59548	7.06935	7.31275	7.1401	7.43702	6.92707	7.33421	6.94006	6.79902	6.38581	7.55315	6.77239	7.24676	6.30037	7.09037	7.58138	7.5327	7.6787	7.22992	0.00130093	0.0043434	*
n1245		278.041	1.65079	5.71525	6.04815	5.95103	6.10914	5.78296	6.22172	6.06176	6.15878	5.93165	6.06488	0	6.2113	0	5.88232	0	6.04051	6.1629	6.01067	6.0806	5.75794	5.69665	6.02277	5.75489	5.96299	5.90745	5.88304	6.00454	6.28819	6.11971	6.21315	6.54398	5.59017	5.31129	5.78447	6.16496	0.000625092	0.00231699	*
p388		278.046	1.7619	5.90801	5.84104	5.89885	6.3382	5.30723	5.09757	5.54559	5.84156	5.77162	5.4386	5.62232	6.133	5.97311	5.91412	5.9751	5.81123	6.04827	6.22606	6.14593	5.22076	5.79994	5.59329	5.81403	5.87342	6.08681	5.80414	5.99745	5.94874	5.31862	5.98858	6.05029	5.9192	5.90312	5.82679	5.91575	0.359911	0.426265
p389		278.073	1.44269	6.026	5.96727	5.7852	5.85918	5.4565	5.79809	6.09588	0	0	6.03075	5.79748	6.09445	6.0095	6.04869	6.13194	5.76746	0	0	0	5.88327	5.93947	5.85004	6.1607	6.34196	6.25038	5.88252	0	5.80068	6.04717	0	5.78134	5.86485	5.83144	5.43196	6.00463	0.0366982	0.0666186
p390	4-prenylphlorisovalerophenone	278.15	21.0909	5.69239	5.63345	5.7901	5.75442	5.6428	5.50438	5.7333	5.81135	5.69334	5.74594	5.7136	5.68626	5.8022	5.73572	5.63467	5.8393	5.85348	5.79971	5.60405	5.74772	5.87416	5.46275	5.71239	5.60565	5.76944	5.7065	5.64644	5.92809	5.82785	5.74266	5.7625	5.5703	5.81553	5.74407	5.52115	0.753391	0.804015
n239	6-Paradol	278.189	19.1437	6.67053	6.69615	6.64972	6.66701	6.68255	6.95964	6.89803	6.8482	6.93989	6.92094	6.77854	6.76726	6.79838	6.76747	6.75681	6.77974	6.80301	6.77803	6.8634	6.79944	6.75661	6.76955	6.77324	6.73509	6.77872	6.79795	6.78212	6.83149	6.80442	6.78344	6.66484	6.68838	6.72308	6.67611	6.67912	2.17057e-13	6.1269e-12	*
n1839	(6Z,9Z,12Z)-Octadecatrienoic acid	278.226	23.1466	0	5.2637	0	0	0	0	0	0	0	0	0	0	0	0	0	0	5.47312	5.82017	0	5.37332	5.68376	5.71404	5.52482	5.65786	5.48361	0	5.21518	0	5.49958	4.91696	0	5.01102	0	5.12608	5.25953	0.00175128	0.00557013	*
p391	linoleamide	279.256	22.7424	7.19371	7.25367	6.84499	6.92019	6.88755	6.83743	6.82631	7.19553	7.00829	7.10373	7.11735	7.07365	7.19128	7.23436	7.37115	7.39762	7.27009	7.20325	7.24448	7.38069	7.21253	7.3903	7.33829	7.24283	7.23406	7.11339	7.29244	7.3402	7.26492	7.10959	7.2338	7.1799	7.24561	7.22354	7.23442	0.0010956	0.00373418	*
p830/p1646/p1887		279.53	9.266	5.55581	5.9233	5.61648	5.64927	5.66483	5.55496	5.52591	5.93112	5.48165	5.65746	5.90884	5.94727	5.8392	6.12534	5.76525	5.87358	5.80031	5.78175	5.75243	5.80634	6.14677	6.00216	5.48244	6.0324	5.96502	5.81854	5.88086	6.12128	5.64364	5.81683	5.97521	5.55847	5.96812	5.46786	5.89505	0.105815	0.153022
p1348		280.076	11.2737	5.45544	0	0	5.55993	0	0	5.44245	5.71866	0	5.49898	5.52361	0	0	0	5.67354	0	0	0	0	5.746	0	0	5.63722	5.792	0	5.62556	5.52426	0	5.54253	0	5.59281	5.67866	0	0	5.6138	0.881779	0.902295
n240		280.095	6.97651	6.2794	6.19495	6.44405	6.66347	6.08829	6.02624	6.71178	6.47283	7.09469	7.13379	6.5647	6.81317	6.65139	6.5939	6.73596	6.53954	6.15255	6.41718	6.51488	6.56637	6.7696	6.50974	6.70776	6.97855	6.59778	6.16186	6.57829	6.50827	6.46886	6.87643	6.39247	6.68311	6.65485	6.76511	6.35109	0.181169	0.238396
n1246		280.116	1.95271	5.84693	5.95508	6.20717	6.14351	6.00486	5.84111	5.8482	6.08165	5.89693	5.88828	5.96713	6.13072	5.88896	6.16372	6.17163	5.7573	5.7489	5.79588	5.64522	6.08066	5.90804	5.82693	5.88374	6.09784	5.88936	5.96442	0	0	5.83221	5.92988	5.86469	6.04812	5.85111	6.08054	5.88229	0.0314329	0.0592639
p831	8'-hydroxyabscisate	280.129	18.1518	6.49582	6.57933	6.43159	6.56794	6.56516	0	0	0	0	0	0	0	0	0	0	0	0	0	0	0	0	0	0	0	0	0	0	0	0	0	6.52292	6.36817	6.47256	6.55727	6.53587	3.85887e-53	4.20372e-51	*
n3393/n241		280.172	27.8936	5.78445	5.8146	5.71819	5.66641	5.73722	5.73245	5.96498	5.92008	5.99553	5.87942	5.96059	5.97837	6.00615	5.80046	5.88156	5.93479	5.95411	5.9483	5.95009	5.91549	5.80619	5.73251	5.86852	5.85606	5.37994	5.83092	5.72014	5.83633	5.79239	5.88151	5.755	5.75649	5.80635	5.68585	5.78101	0.00365177	0.0103876
n242	Linoleate	280.241	24.0985	6.16633	6.35154	6.03346	5.81274	6.06627	5.93176	5.78075	6.09765	6.00676	5.98379	5.97674	6.17384	6.16694	6.02662	6.05318	6.00363	6.40272	6.79912	6.18009	6.5564	6.68184	6.52018	6.45513	6.72019	6.56402	6.52306	6.47582	6.48555	6.61903	6.38771	5.94575	6.0028	6.27896	6.3549	6.30709	1.16632e-05	7.91654e-05	*
p392		280.259	22.7427	6.12893	6.27312	5.50536	5.57547	5.62334	5.61058	5.57277	6.15451	5.82713	5.9374	6.21597	5.86464	6.07021	6.21401	6.41386	6.42784	6.22008	6.09085	6.1557	6.42548	6.19168	6.44616	6.37073	6.22243	6.22703	5.96777	6.30472	6.36394	6.17458	5.95877	6.24525	6.11816	6.22322	6.1712	6.22172	0.00228825	0.00705286
p834		281.213	24.1783	5.14752	5.15651	0	0	5.30568	0	0	0	0	0	0	5.02171	0	0	0	0	0	0	0	0	0	0	0	0	0	0	0	0	0	0	5.11996	5.15639	5.13208	5.09446	5.17153	2.67588e-06	2.15058e-05	*
p394	oleamide	281.272	23.9586	7.81592	7.84806	7.39814	7.49447	7.42422	7.5128	7.45095	7.81584	7.63802	7.7793	7.78026	7.74049	7.79946	7.88435	8.02835	8.01614	7.91425	7.81769	7.89667	8.03061	7.84895	8.03858	7.94789	7.87288	7.862	7.73921	7.92146	7.9746	7.89998	7.73218	7.86325	7.80544	7.86172	7.82171	7.85187	0.000813175	0.00291952	*
n244		281.987	28.8357	5.50052	5.47207	5.54309	5.50464	5.53039	5.62802	5.62955	5.61436	5.59482	5.6218	5.5904	5.53974	5.57666	5.57038	5.54041	5.59257	5.54356	0	5.65065	0	0	0	0	0	0	5.55336	5.48148	5.6157	5.5575	5.5947	5.51831	5.53252	5.58946	5.49267	5.46116	3.97739e-08	4.39723e-07	*
p836		282.084	1.94187	0	5.71331	5.71127	0	5.85656	0	0	0	0	5.58435	0	5.71722	0	5.92429	0	0	0	0	0	0	0	5.74141	5.46596	5.26445	0	0	0	0	0	0	0	0	0	0	0	0.0531051	0.0865972
n245	(9Z)-Octadecenoic acid	282.257	25.1736	6.65572	6.74346	6.50279	6.50275	6.4629	6.27285	6.3836	6.73319	6.33979	6.42045	6.45914	6.59461	6.65713	6.50608	6.55702	6.53816	7.05812	7.2089	6.66102	6.99847	7.09847	7.13526	7.06912	7.12754	7.00261	6.91975	6.88772	6.90528	7.05819	6.82501	6.77301	6.75529	6.76318	6.81662	6.67088	3.88096e-07	3.60714e-06	*
p395		282.275	23.9591	7.05145	7.08936	6.56356	6.67379	6.59262	6.61848	6.58292	7.04178	6.84174	7.00135	7.01952	6.95653	7.01689	7.12747	7.29912	7.28068	7.15118	7.02797	7.14059	7.29397	7.07324	7.30069	7.20378	7.12414	7.10143	6.94132	7.17807	7.21972	7.13572	6.94778	7.11186	7.04381	7.10673	7.07116	7.10498	0.00104071	0.00358991	*
p1171		283.277	23.96	5.47643	5.50754	0	0	0	0	0	5.43659	0	0	5.37967	5.36803	5.39835	5.48449	5.77521	5.67813	5.67929	5.34735	5.55864	5.7	5.51366	5.7889	5.59129	5.51291	5.49406	5.29593	5.57558	5.6858	5.58454	5.28449	5.52241	5.44153	5.51087	5.514	5.50976	2.41278e-05	0.000149368	*
p396	Octadecanamide	283.287	25.4855	6.50283	6.73524	5.56939	5.726	5.72023	5.91894	5.77171	6.50292	6.3148	6.47623	6.48522	6.32053	6.42252	6.58204	6.96357	6.75938	6.62073	6.40592	6.65979	6.97365	6.60546	6.89928	6.7424	6.68796	6.45972	6.31673	6.71249	6.71994	6.48359	6.40243	6.53101	6.46487	6.61547	6.42815	6.60935	0.00819812	0.0201171
n247		284.036	1.19754	6.27208	6.38198	6.33327	6.38763	6.23537	6.4639	6.50837	6.32891	6.67926	6.52079	6.75241	6.75459	6.2658	6.89246	6.44019	6.50141	6.25972	6.44481	6.4074	6.15388	6.28384	6.15986	6.60605	6.65087	6.32923	6.40108	6.34687	6.31736	6.50795	6.1825	6.4283	6.5277	6.54261	6.50279	6.54436	0.0485397	0.0818601
n248		284.103	2.82827	6.28311	5.84059	5.98969	6.05678	5.79753	5.93845	0	0	0	0	5.75351	0	5.53922	5.35518	0	0	0	0	0	5.53826	6.23246	0	6.15577	0	0	0	6.07235	0	0	0	0	5.4991	5.91309	5.99961	0	0.0795015	0.120172
p1420		284.124	9.61232	0	0	0	5.63799	0	0	0	0	0	0	0	0	0	0	0	0	0	0	6.12432	0	6.41877	0	0	0	5.84764	0	6.2015	5.33611	5.90646	0	5.4632	5.61576	0	5.25375	0	0.170635	0.227546
p1057	2-Phenylethyl beta-D-glucopyranoside	284.124	17.0505	5.477	5.56796	5.31287	0	0	0	5.38971	0	5.62398	5.58997	5.55584	5.68371	0	5.66372	0	0	5.87988	5.88203	0	0	0	0	5.78946	5.78515	5.58925	5.6761	0	0	0	5.72509	0	0	0	0	0	0.488321	0.558196
n1570	2-Phenylethyl beta-D-glucopyranoside	284.126	10.573	5.94329	0	0	6.19995	5.6374	0	0	0	0	0	0	0	0	0	0	0	0	6.56417	6.62426	0	6.74447	5.94308	0	0	6.62583	6.57395	6.73697	6.33608	6.45361	6.47785	6.22609	6.33407	6.01922	6.05994	6.20136	0.000190694	0.000858498	*
n250		284.21	16.372	0	5.30932	5.26249	0	0	5.46005	5.38662	5.28166	5.40543	5.37134	5.46452	0	0	0	0	5.41512	5.5125	5.45954	5.52194	5.49255	0	5.43762	5.43877	0	0	0	0	0	0	0	0	0	5.30322	5.29715	5.3264	0.00196618	0.00615979	*
n251	Octadecanoic acid	284.272	26.7302	6.85023	6.80919	6.70582	6.70408	6.7057	7.10512	6.98683	7.02002	7.12782	7.05302	7.13928	7.09942	7.08969	7.13569	7.18075	7.04352	7.20236	7.16971	7.1908	7.17624	7.11205	7.04493	7.15777	7.18813	7.01909	7.15707	7.17195	7.14335	7.09969	7.19735	6.74569	6.80203	6.80557	6.78121	6.84281	1.76172e-13	5.0314e-12	*
n252	Riccionidin A	285.04	11.91	0	0	0	0	0	5.94023	6.09278	0	0	0	6.0144	0	0	6.13289	0	5.95007	6.05978	6.05177	5.98339	6.00565	0	6.0225	0	5.9488	5.94413	0	0	0	0	5.86668	5.90112	5.58286	0	0	0	0.0431215	0.074881
p397		285.301	17.6299	0	0	0	0	0	5.86104	5.84447	5.83826	5.84789	5.97644	5.88531	6.01823	5.92619	5.89022	5.87226	5.9916	5.98701	5.90423	5.77707	5.88347	5.84456	5.93722	5.8835	5.95179	5.7136	5.797	5.66824	5.85001	5.685	5.78947	0	0	0	0	0	4.80527e-45	3.05569e-43	*
p838		285.302	19.2013	6.29228	6.33353	6.36547	6.35923	6.34557	0	0	0	0	0	0	0	0	0	0	0	0	0	0	0	0	0	0	0	0	0	0	0	0	0	6.32135	6.19229	6.18721	6.25206	6.34534	1.43466e-55	2.18027e-53	*
p398	Luteolin	286.046	11.9208	6.18788	6.3439	6.62131	6.36894	6.58553	6.93919	7.11882	7.06381	6.67322	6.5504	6.98693	6.23641	6.5141	7.21	6.59409	7.00126	7.03131	7.09663	6.7806	6.60855	6.79666	7.06661	6.48382	7.02333	7.0139	6.88216	7.02634	6.90715	6.90753	6.71812	6.91327	6.18293	6.78041	6.38213	6.75338	0.0370333	0.0668471
p839		286.061	1.58904	0	0	5.32998	0	5.48456	0	0	5.64257	5.23574	5.28594	5.2515	0	0	0	0	0	5.67195	0	0	0	0	0	0	5.7254	0	5.49991	5.14829	5.54072	0	0	0	0	0	0	0	0.357604	0.423752
n2534		286.279	26.7278	0	0	0	0	0	0	0	0	5.02264	0	5.06648	4.97592	4.96477	5.00534	5.17444	0	5.06186	0	5.06032	0	0	0	5.02247	5.24644	0	0	0	5.17073	0	5.149	0	0	0	0	0	0.00881222	0.0212143
n1571		287.193	19.0182	5.52204	5.5042	5.28651	5.5047	5.31188	0	0	0	0	0	5.48241	0	0	5.47655	5.87655	0	0	0	5.83215	0	0	0	0	0	0	0	0	0	0	5.74329	0	0	0	0	0	0.000201641	0.000902452	*
p400	Prosopinine	287.244	18.4952	5.47188	5.58429	5.59114	5.49043	5.43395	5.68613	5.78576	5.67415	5.8403	5.80272	5.66351	5.71417	5.78716	5.67233	5.65192	5.7048	5.72814	5.69517	5.78241	5.84308	5.72114	5.78973	5.54402	5.70892	5.69764	5.76334	5.76526	5.85543	5.76644	5.83117	0	5.47057	5.62017	5.64864	0	0.0220616	0.0451533
p1547/p401		287.281	16.8773	6.83512	6.09832	6.31491	7.2571	6.10628	7.16948	5.80212	5.97314	6.02504	6.02233	6.26379	6.58533	6.31475	6.1571	5.823	5.98236	5.96745	7.54513	7.73375	6.5081	7.91781	7.24528	7.00424	6.21277	7.59766	7.66767	7.80053	7.35559	7.16864	6.55006	6.32585	6.79872	6.13961	6.04372	5.82637	0.00946237	0.0224486
p403/p402		287.516	9.30135	5.95009	5.97312	6.18659	5.75677	5.90854	6.00157	5.97476	6.1635	6.09101	6.04137	5.35883	6.00379	5.88067	5.90502	5.84155	6.0262	6.29567	5.95138	6.28802	5.75468	6.03196	6.18331	6.04279	5.93348	6.12742	5.86007	6.12813	5.88076	6.13012	5.82481	5.90861	5.39305	5.97072	5.59863	5.8038	0.0375437	0.0673962
p2061/p841		287.582	6.61354	5.32803	5.2275	5.85075	5.5894	5.28287	0	0	0	0	0	5.6001	5.36648	5.52457	5.93845	5.71826	5.73557	5.71481	5.48916	5.53002	5.37433	5.5523	5.75437	5.86039	5.46957	5.87854	5.87075	5.74929	5.88489	5.90162	5.7637	5.34906	5.28415	5.2673	5.29714	5.68709	1.25008e-29	4.84534e-28	*
p1059	Orotidine	288.059	1.73617	5.93264	5.80182	5.754	5.71233	5.74659	0	0	0	0	5.63174	0	0	0	0	0	0	0	0	0	0	5.43619	0	0	0	0	5.85198	0	5.2979	0	0	0	0	0	0	0	0.000125429	0.000607746	*
p404	naringenin dibenzoylmethane tautomer	288.061	5.93443	0	0	0	0	0	6.15271	6.41547	0	0	0	0	6.05915	0	6.40297	6.18821	0	5.94849	0	0	5.9823	0	6.36962	0	6.26886	6.31733	0	5.94019	0	5.9355	0	6.1584	6.30566	0	6.06117	0	0.494344	0.56331
p405/n1249	Dihydrokaempferol	288.062	12.4166	5.83429	5.88957	5.87128	5.84768	6.30944	5.32113	5.89675	6.12335	5.65379	0	6.28755	0	6.04083	0	5.84279	6.06983	0	5.77111	5.72491	5.55794	5.5395	0	5.94404	0	0	0	0	0	0	6.00449	5.73417	5.78768	6.10159	5.44003	6.24443	0.037087	0.0668912
n255	10,16-Dihydroxyhexadecanoic acid	288.231	23.3461	0	0	0	0	0	5.23811	5.17317	5.47205	5.42956	5.3498	5.3268	5.48677	5.51998	5.51313	5.49391	5.39473	5.67201	5.82143	5.54257	5.42203	5.71335	5.73644	5.74052	5.6161	5.44498	5.58853	5.6095	5.60431	5.59079	5.56983	0	0	0	0	0	3.86381e-39	1.83913e-37	*
p406		288.284	16.9736	0	0	0	5.94308	0	5.68406	0	0	0	0	0	0	0	0	0	0	0	6.24534	6.49296	0	6.87597	5.84405	0	0	6.52609	6.57262	6.76831	5.9807	0	0	0	0	0	0	0	0.120319	0.168925
p408		289.261	14.8006	7.81823	7.84585	7.84801	7.86638	7.85788	7.75047	7.71058	7.70591	7.72826	7.73086	7.70414	7.81981	7.64737	7.61457	7.6241	7.72399	7.8093	7.73922	7.74654	7.8202	7.8106	7.7725	7.80791	7.77873	7.76747	7.71995	7.61538	7.6694	7.6975	7.8429	7.85575	7.78889	7.79936	7.84351	7.80695	0.000125224	0.000607746	*
n257	Sedoheptulose 7-phosphate	290.041	1.60519	8.32177	8.37669	8.45358	8.69034	8.30781	8.26294	8.4954	8.4908	8.42708	8.45359	8.36996	8.63341	8.4709	8.37949	8.45367	8.48731	8.57113	8.65415	8.58827	8.32631	8.30567	8.46709	8.14302	8.38102	8.49495	8.36653	8.41329	8.54767	8.4985	8.46151	8.44014	8.35881	8.32463	8.29903	8.36079	0.246466	0.313497
p409	(-)-epicatechin	290.086	3.24703	8.09315	8.17275	8.08822	7.95399	8.05302	7.91104	7.94205	8.09781	7.88696	8.03856	8.18581	8.06217	8.06325	8.11379	8.0407	7.97376	8.0319	8.01684	7.92134	8.12266	8.11496	8.08185	8.26795	8.22598	8.06552	8.0329	8.08875	8.07359	8.13229	8.19515	8.0577	7.98033	8.09396	8.11026	8.07372	0.0169386	0.036306
p410	Geranylgeraniol	290.264	14.7999	6.8853	6.91259	6.93545	6.94128	6.93451	6.7532	6.72265	6.66327	6.71894	6.74045	6.68893	6.85991	6.54693	6.52323	6.63736	6.69256	6.81786	6.71972	6.6828	6.84487	6.82931	6.7966	6.84694	6.82513	6.77848	6.70159	6.57766	6.5837	6.67589	6.89185	6.93334	6.85082	6.83872	6.92316	6.84321	4.7025e-05	0.000264751	*
n259		291.044	1.62123	7.02634	7.188	7.09523	7.54585	7.09095	7.01312	7.23112	7.18777	7.21322	7.1825	7.0733	7.49103	7.18314	7.16424	7.22082	7.19533	7.40369	7.50315	7.33158	6.92071	7.08128	7.23213	6.78697	7.16375	7.24736	7.12076	7.13553	7.3076	7.25174	7.25402	7.22016	7.08001	7.04845	7.08849	7.11464	0.602323	0.658331
n260		291.083	3.24995	7.07206	7.04548	7.05357	6.90587	6.99643	7.23268	7.27605	7.29751	7.19094	7.27606	7.37018	7.23129	7.19739	7.20697	7.00784	7.0569	7.08815	7.00944	7.02115	7.1506	7.19744	7.07566	7.38262	7.22918	7.05221	7.00769	7.0958	7.03172	7.11802	7.21	6.99399	6.94941	7.06621	7.09754	7.0915	0.000789021	0.0028462	*
p411		291.089	3.25034	7.01274	7.13448	6.96824	6.69709	6.93875	6.61306	6.65416	6.90414	6.56412	6.86134	7.09933	6.81394	6.86444	6.95875	6.8589	6.62031	6.78005	6.7686	6.6044	6.96322	6.98289	6.89094	7.2434	7.18752	6.84949	6.77149	6.93228	6.80459	6.95211	7.11308	6.90509	6.71872	6.99216	6.99947	6.93687	0.0220732	0.0451533
p413		292.129	11.8467	6.3903	6.53129	6.36791	6.36307	6.43432	5.70958	0	5.84517	0	5.77153	5.74704	0	6.00703	0	6.1864	5.91488	5.89924	5.94025	5.73678	6.15405	6.12742	6.15002	6.13601	6.29679	6.01503	6.12657	6.24382	6.01232	6.07051	5.98736	6.12719	5.98987	6.06421	6.14408	6.15648	0.0309019	0.0586982
n262		292.189	13.5273	6.83064	6.66807	6.7346	6.6843	6.61781	6.6029	6.5862	6.48398	6.74233	6.70268	6.62924	6.81509	6.61676	6.61486	6.7592	6.53043	6.37379	6.58705	6.49161	6.61658	6.60668	6.58774	6.83373	6.56173	6.40157	6.58355	6.65816	6.60309	6.61848	6.56106	6.79422	6.85031	6.83947	6.86663	6.69848	0.00189338	0.00595621	*
p414		292.195	13.526	6.27466	6.26285	6.25286	6.19984	6.16326	5.88227	5.72834	5.9798	6.09326	6.09417	5.72938	6.2055	5.98236	6.00528	6.17648	5.94217	5.73401	6.05438	5.78359	6.00205	6.01693	6.01936	6.41402	5.917	5.71804	0	0	5.95948	0	5.8766	6.29634	6.39918	6.42355	6.57765	6.08751	0.000212942	0.000945628	*
n265/n264		294.095	12.1176	6.11572	6.00821	5.57634	6.08882	6.15796	6.49593	5.56297	6.33782	6.23504	5.72378	6.25646	5.88545	6.14881	6.31545	6.23735	6.33658	6.16128	6.00404	6.13791	6.46676	6.24087	6.89551	6.44028	6.2956	5.8492	6.33389	6.01759	5.97295	5.77203	6.20582	6.0674	5.57459	5.75082	6.27061	6.06573	0.320231	0.385051
p844	Tuliposide B	294.101	13.5064	6.15689	6.32133	6.24405	6.16376	6.01929	0	5.57959	0	0	5.77643	5.86601	6.26218	6.11029	5.91611	5.97749	5.87606	5.63733	5.91707	5.75716	6.05682	0	5.88063	6.26601	0	0	0	0	5.77505	5.7999	5.89509	6.1551	6.15119	6.16796	6.32132	5.9774	0.00743358	0.0186615
p845		294.109	18.1437	5.89865	6.17658	6.02888	6.2063	6.1405	0	0	0	0	0	0	0	0	0	0	0	0	0	0	0	0	0	0	0	0	0	0	0	0	0	6.13307	5.82434	5.82759	6.11849	6.14586	5.05602e-43	2.75529e-41	*
n1845		294.132	3.11303	5.65204	5.62746	0	0	0	0	0	0	0	0	0	0	0	5.6521	5.61312	5.56945	0	0	0	0	0	0	0	5.50039	0	5.40097	5.531	0	0	0	5.77341	5.74357	5.81557	5.83611	5.60419	0.0264177	0.051727
n266		294.132	2.08501	0	0	5.54101	5.76455	5.49307	5.74599	0	0	5.67948	5.71496	0	6.15031	0	0	0	0	0	0	0	0	0	5.61152	5.80227	0	0	0	0	0	0	0	0	0	5.54295	0	0	0.159499	0.21489
n267	Phytuberin	294.184	17.2734	6.21277	6.26937	6.21144	6.41331	6.36586	6.69013	6.66193	6.47726	6.69147	6.66406	6.39064	6.4078	6.44555	6.44607	6.46747	6.49334	6.51028	6.49393	6.58256	6.49408	6.42536	6.42402	6.46972	6.4778	6.37837	6.49797	6.35085	6.44282	6.47321	6.49954	6.34465	6.4009	6.33659	6.2883	6.23928	4.72149e-08	5.1649e-07	*
p1594		295.249	20.2118	0	0	0	0	0	0	0	0	0	5.33386	5.39362	5.4469	0	0	5.35566	5.20376	0	0	5.30115	5.30399	0	5.549	0	0	0	0	5.27703	0	0	0	0	0	0	0	0	0.132849	0.183803
n268		296.111	1.74474	6.30701	6.3901	6.65013	6.69664	6.16739	6.17745	0	6.15146	6.12375	0	6.17942	6.52003	6.3186	6.57871	6.45555	6.26806	6.17002	0	0	6.58455	6.45188	6.27945	6.26089	6.51777	6.37089	6.32295	6.34661	6.16235	6.2505	6.27933	6.31325	6.32469	6.25203	6.23929	6.47771	0.0511217	0.084233
n269		296.148	2.77289	6.48527	6.57728	6.65976	6.53781	6.43165	6.44102	6.59334	6.52671	6.66964	6.66124	6.61731	6.82598	6.66837	6.67563	6.59432	6.53939	6.2874	6.63943	6.28093	6.46484	6.50377	6.5451	6.77631	6.42441	6.21237	6.46573	6.60722	6.42744	6.5497	6.48098	6.53046	6.65198	6.58662	6.616	6.57534	0.0857827	0.127654
n270	(9Z,12Z)-(8R)-Hydroxyoctadeca-9,12-dienoic acid	296.236	21.5641	5.76065	5.46484	5.37182	5.35865	5.24254	5.65851	5.8201	5.93619	5.63743	5.70395	5.81644	5.69605	5.63387	5.63286	5.7121	5.69695	5.82502	5.65113	5.79755	5.88995	5.68406	5.73322	5.45864	5.81727	5.55796	5.57268	5.76066	5.6775	5.78102	5.64336	5.52094	5.73342	5.61682	5.72716	5.68172	0.00521737	0.0139394
n3070		296.272	26.0465	0	0	0	0	0	0	0	0	0	0	0	0	0	0	0	0	5.33779	5.51164	0	0	5.35863	5.46313	5.42817	5.35583	5.23353	5.03015	0	0	0	0	0	0	0	0	0	5.83099e-06	4.25981e-05	*
p1596		297.087	2.77548	0	0	0	0	0	0	0	0	0	0	5.40909	0	0	0	0	5.18161	5.59852	0	5.31715	0	0	5.31983	5.19493	5.28934	0	5.50542	5.18841	0	0	5.34014	0	0	0	0	0	0.0256087	0.050576
n1252		298.082	3.01478	6.42108	6.22589	6.04572	6.11079	6.1723	0	5.66307	0	0	0	0	0	0	0	0	0	5.49399	5.9392	0	0	0	0	0	5.78332	5.8504	5.83893	0	0	0	0	0	0	0	0	0	0.00184938	0.00584189	*
n272		298.106	6.97362	6.56716	6.48304	6.71601	6.94402	6.3858	6.38619	6.97418	6.74795	7.35763	7.38704	6.84483	7.08921	6.94382	6.86806	7.00578	6.82353	6.50415	6.73567	6.79852	6.83886	7.03008	6.8118	6.97883	7.24747	6.87389	6.53127	6.84202	6.7728	6.71845	7.16343	6.67043	6.95311	6.91105	7.05424	6.65372	0.14487	0.197842
p419		298.126	4.72953	5.95324	6.12325	6.1119	5.97489	5.97033	5.63489	5.36695	5.81936	5.60691	5.85831	5.57232	5.42105	5.68262	5.69124	5.90399	0	5.77898	5.60913	5.74235	0	5.60242	5.54801	5.76512	5.63087	5.96925	5.77928	5.8614	5.90423	5.93692	5.52152	5.79996	0	0	5.71261	5.81302	0.0639479	0.100446
p1780		298.126	4.85314	0	0	0	0	0	0	0	0	0	0	0	0	0	5.69809	5.54269	5.42091	5.57752	5.66795	5.57718	5.53102	5.79778	0	5.79291	5.5265	0	5.68743	5.70379	5.92709	5.50008	5.59522	5.9448	5.70587	6.14376	5.8262	5.70981	1.06349e-06	9.01197e-06	*
n1253		298.127	2.25758	5.43941	0	0	0	0	0	5.00093	0	0	0	0	0	5.50344	0	0	5.74594	0	0	0	5.95232	0	5.48151	0	5.71888	0	0	0	5.42016	5.43087	5.32758	5.68684	0	0	0	0	0.790777	0.831115
n273		298.127	1.81495	0	0	0	0	0	6.2757	5.57342	5.38836	6.22257	6.39534	6.38461	6.49153	0	0	6.43563	0	0	5.87274	5.81653	5.62311	0	0	5.98864	0	0	0	6.0986	0	5.78793	0	5.74617	6.19538	6.10841	6.23033	5.42216	0.00296858	0.00871521
p846		298.141	18.1518	7.48864	7.57485	7.47216	7.55605	7.53444	0	0	0	0	0	0	0	0	0	0	0	0	0	0	0	0	0	0	0	0	0	0	0	0	0	7.53256	7.38147	7.47606	7.53659	7.54431	3.35349e-57	6.38454e-55	*
n2165		298.161	25.9052	5.42191	0	4.88138	5.0055	0	0	0	0	0	0	0	0	5.20819	0	5.5013	0	0	0	5.31905	0	0	5.5049	5.17805	5.58056	0	5.16207	5.44288	5.32466	5.19393	5.49612	0	0	5.12991	0	5.47523	0.0410759	0.0723176
n274		298.161	25.6486	0	5.38254	4.8096	0	4.87941	5.56252	5.60558	5.60446	5.55472	5.48911	5.05968	5.43896	5.20797	5.05402	5.26977	4.97426	5.37448	5.20229	5.2043	5.26836	5.21124	0	0	0	0	0	5.03265	0	0	0	0	0	0	0	0	3.71736e-06	2.8742e-05	*
n275	2-Oxooctadecanoic acid	298.252	21.0414	5.79786	5.56199	0	0	5.30822	5.72057	5.91783	5.81647	5.66046	5.75974	5.83526	5.5964	5.65329	5.5122	5.72849	5.76234	5.75665	5.64771	5.71751	5.76445	5.53514	0	0	5.66811	5.26534	5.42264	5.60998	5.65998	5.7208	5.60784	5.39637	5.67632	5.47132	5.6438	5.75112	0.0441797	0.0761983
n1846		298.252	20.6176	0	5.33194	5.23359	5.2157	0	0	0	0	5.50013	5.39964	5.50358	5.32077	5.38397	5.50221	5.53097	0	0	5.33364	5.57185	5.60714	5.32786	5.21929	0	0	5.34581	5.28041	5.29544	5.31652	5.33337	5.40356	5.20169	5.43876	5.26088	5.62288	5.65324	0.123118	0.17211
p847		299.143	18.1518	6.13845	6.24218	6.12327	6.13135	6.22412	0	0	0	0	0	0	0	0	0	0	0	0	0	0	0	0	0	0	0	0	0	0	0	0	0	6.15323	5.89976	6.1048	6.20226	6.05305	4.31524e-49	3.18705e-47	*
p421	Sphingosine	299.28	18.0802	5.559	5.62047	5.67851	5.73553	5.70725	5.65566	5.40903	5.2135	5.91195	5.8288	5.96904	5.87543	5.59697	5.71253	5.82719	5.72505	5.89075	5.7755	5.72238	5.88556	5.66858	5.81782	5.78509	5.92307	5.61431	5.70704	5.50406	5.61009	5.71144	5.90255	5.53383	5.47297	5.51462	5.43685	5.48907	0.0258134	0.0509363
n276		300.01	1.22048	6.72097	6.51859	6.62557	6.54632	6.78187	6.58417	6.58971	6.51705	6.49917	6.40902	6.32072	6.32608	6.69843	6.4344	6.57206	6.69709	6.53375	6.56344	6.53371	6.39679	6.6056	6.52157	6.47448	6.58619	6.79714	6.49911	6.56016	6.34192	6.43354	6.25938	6.59976	6.57141	6.43774	6.24491	6.54569	0.116052	0.164525
n1576	Salicylic acid beta-D-glucoside	300.085	5.74378	6.58939	6.55023	6.54367	6.60367	6.60779	0	0	0	0	0	0	0	0	0	0	0	0	0	0	0	0	0	0	0	0	0	5.72982	0	0	5.90106	0	0	5.32139	5.53136	0	2.65993e-06	2.14205e-05	*
n1575	Salicylic acid beta-D-glucoside	300.085	2.76388	6.46656	6.53232	6.33219	6.28768	6.40398	0	0	0	0	0	0	0	6.08655	0	0	0	5.94196	0	0	0	0	0	0	0	0	0	0	5.97821	0	5.95273	0	5.90239	0	0	0	0.000943575	0.00331307	*
n1577		300.098	3.88839	6.17671	5.69012	5.56735	5.75896	5.62128	0	0	0	0	0	0	0	0	5.41299	0	0	0	5.452	0	5.45142	0	0	0	5.21675	0	0	0	0	0	0	5.51403	5.34736	5.66257	5.52467	5.18712	5.43211e-06	4.0189e-05	*
p848		300.134	11.6386	5.59932	5.60584	5.52903	5.52113	5.641	0	0	5.50341	0	5.40291	0	0	5.44884	0	0	5.40183	0	5.5404	5.29683	0	0	5.35121	0	5.49282	0	0	0	0	5.53482	0	0	0	0	5.36528	0	0.0836135	0.125311
n1578		300.169	17.2987	0	4.9004	4.90437	0	4.19599	0	0	0	0	4.60583	4.88	0	5.07045	4.97218	0	4.97689	5.40272	4.33975	5.04225	4.98751	0	4.99139	0	4.84526	0	0	0	0	0	0	5.06142	5.26629	5.22789	4.85316	4.83761	0.00152561	0.00493505	*
n2703		300.169	17.9582	0	0	0	0	0	0	0	0	0	0	5.23112	5.06824	4.98813	4.93745	4.99667	4.98311	4.98047	0	5.09627	0	0	0	5.15549	0	4.98547	0	4.86725	0	0	0	0	0	4.8918	4.99929	0	0.00450509	0.0123699
n278		300.188	18.2323	5.68731	5.72448	5.67743	5.65561	5.73509	6.06474	6.02119	6.04237	6.04216	6.05797	6.02373	5.96026	6.035	5.94304	5.93955	6.01566	5.99958	6.00309	6.05413	6.00189	5.9506	5.96418	5.97437	5.93036	5.96072	6.00632	5.96143	6.01273	5.99129	5.94864	5.73044	5.7569	5.696	5.74014	5.71196	6.30423e-19	2.287e-17	*
n279		300.21	21.7099	5.88343	5.95217	5.88827	5.91123	5.82523	5.77497	5.82602	6.14848	5.8231	6.17302	5.86838	5.87022	5.93256	5.9188	5.81002	5.89854	6.04936	5.87306	5.99452	6.01762	5.87085	5.87259	5.86976	6.25608	5.79603	5.81906	5.86088	5.90752	6.12048	5.97565	5.83609	5.9194	5.87453	5.9224	5.96265	0.897078	0.915084
n280		300.267	21.5346	0	0	0	0	0	5.31971	5.55506	4.98994	0	0	5.15224	0	0	5.14174	5.67777	0	5.17118	5.18008	0	5.52783	5.31886	5.17104	5.1792	5.28761	5.09182	5.93893	5.20684	5.4791	5.29741	5.2592	0	5.02419	0	0	4.97121	0.00824873	0.0202196
n281		301.035	11.0726	0	5.43115	5.63738	0	5.60175	5.81248	5.87724	5.95598	0	0	5.69366	5.74001	5.76066	5.67901	5.75699	5.49	5.76353	5.77951	5.59157	5.57086	5.8106	5.87744	5.67915	5.76858	5.86047	5.83831	5.6455	5.90951	5.66563	5.88817	5.75959	5.63002	5.67467	5.70688	5.60721	0.0686916	0.106363
n2027		301.117	2.61627	0	0	0	5.80728	0	0	0	0	0	0	0	5.86622	0	0	5.6496	5.41256	0	0	0	0	0	5.52899	0	0	5.41449	5.51117	0	0	0	0	5.52829	0	0	5.59853	0	0.775676	0.823213
p1175		301.122	2.63628	0	5.34285	0	5.48482	0	0	0	0	5.13084	0	0	5.33943	5.32524	0	0	0	0	0	0	5.30939	5.42859	5.33438	0	5.36451	0	0	5.53142	0	0	5.19888	5.44921	5.25585	5.35145	5.31621	5.52695	0.153777	0.208346
p2088/p2017		301.15	9.13832	0	0	0	0	0	0	0	0	0	0	0	0	0	0	0	5.4521	0	5.45014	0	0	5.87033	0	5.67992	0	5.23012	0	5.39099	0	5.42556	0	0	4.96233	0	5.35057	0	0.119134	0.167564
p1176		301.15	8.781	0	0	0	0	0	5.28969	6.39585	5.72055	6.64191	6.70078	5.46337	6.17036	0	5.39682	5.69081	0	0	5.39422	5.65891	5.4962	5.36127	5.24393	0	5.7752	0	0	0	0	0	5.52435	0	0	0	0	0	0.000314515	0.00131739	*
n1847		301.213	21.7082	4.98676	5.17271	0	5.04181	0	0	0	5.2159	0	5.32862	0	0	0	0	0	0	0	0	0	0	0	0	0	5.44235	0	0	0	0	0	0	4.97239	0	0	5.13051	5.16556	0.0599394	0.0952616
p423	Sphinganine	301.297	17.6717	8.51835	8.55143	8.5449	8.57345	8.55736	8.16285	8.16695	8.13661	8.2074	8.20206	8.22884	8.2535	8.15933	8.10324	8.0941	8.19461	8.27268	8.25865	8.20247	8.28915	8.28549	8.21052	8.27269	8.22105	8.22117	8.24372	8.1493	8.13876	8.13913	8.28099	8.58598	8.49713	8.4893	8.52012	8.53657	6.77805e-15	2.18392e-13	*
p424	Quercetin	302.04	11.101	5.52152	5.60758	5.72558	5.6692	5.68589	5.76558	6.01962	6.10261	5.65221	6.14528	5.62713	5.33288	5.79357	6.04194	5.71983	5.932	5.85804	5.89946	5.69188	5.77511	5.56767	6.01774	5.72765	5.87853	5.74284	5.9914	5.92191	5.53878	5.88976	5.95146	5.91081	5.42398	0	0	5.8099	0.0282198	0.0544778
p849		302.075	1.91778	5.99458	5.74355	5.91951	5.6253	5.6862	0	0	0	0	0	0	0	0	5.32983	0	0	0	0	0	5.25016	0	0	0	0	0	0	0	0	0	0	5.44548	5.48329	0	0	5.34001	3.17458e-05	0.00018929	*
n1580	Tributyrin	302.174	21.18	5.65433	5.54661	5.52063	5.4637	5.44136	0	0	0	0	0	0	0	0	0	0	0	0	5.1032	5.23772	0	0	0	0	0	0	0	0	0	0	0	5.5635	5.57893	5.51367	5.52715	5.61936	6.41035e-11	1.37006e-09	*
n2472/n1256		302.184	10.0217	0	0	0	0	0	0	5.25627	5.51312	0	5.07404	0	0	0	0	0	0	5.18948	0	5.33756	0	0	4.56805	5.09193	0	5.00483	0	5.12069	0	0	0	0	0	0	0	0	0.0543477	0.0881049
n2898		302.247	24.3482	0	0	0	0	0	0	0	0	0	0	0	4.85843	0	0	0	0	0	5.29348	0	0	5.15624	5.28536	5.06859	5.02752	5.10815	4.89103	0	0	0	4.94171	0	0	0	0	0	0.000167614	0.000782214	*
p426		302.3	17.6684	7.79334	7.82828	7.82667	7.85394	7.8392	7.36905	7.39001	7.30897	7.42463	7.42221	7.44575	7.47535	7.35169	7.28639	7.26899	7.39762	7.49142	7.4705	7.39629	7.51486	7.5162	7.41533	7.50203	7.4419	7.43722	7.45251	7.3523	7.31485	7.33942	7.50331	7.86537	7.77168	7.75784	7.7958	7.81113	2.10434e-14	6.57904e-13	*
n284	Gynocardin	303.096	1.60482	6.33183	6.19859	6.50985	6.32342	6.81471	6.29587	6.30566	6.26102	6.47657	6.34299	6.39003	6.68684	6.84398	6.39814	6.16429	6.65101	0	0	6.13198	6.0169	6.08631	6.27378	6.20368	5.73987	6.08842	6.67444	6.62615	6.28181	6.12478	6.67829	6.02365	5.92248	6.09372	6.01565	6.05968	0.0296359	0.0567174
p427		303.303	17.6668	6.28575	6.2296	6.29527	6.32492	6.31288	5.66527	5.44607	5.66492	5.64757	5.69754	5.63606	5.85958	5.47316	0	0	5.64696	5.72075	5.76398	5.59639	5.86122	5.77065	5.72973	5.74151	5.75304	5.64952	5.67483	5.64346	5.52718	5.56844	5.80046	6.37251	6.20717	6.19019	6.23535	6.24701	0.0107618	0.0249365
p850	Taxifolin	304.056	10.884	6.09272	5.63516	5.65018	5.70683	6.27004	0	6.34403	6.97821	0	5.8089	5.99015	5.28256	5.71683	6.32791	5.96186	6.1853	5.81053	6.3561	6.11117	5.84105	5.76548	5.60471	6.04806	5.49209	5.73508	6.09048	5.47419	6.05371	6.08234	6.13797	6.25118	5.53218	5.66825	5.74041	6.23108	0.160942	0.216515
n1581	Taxifolin	304.059	12.3691	5.90621	0	0	5.72888	6.18333	0	0	6.1022	5.65751	5.75807	5.92473	0	0	5.90856	5.91972	5.71581	5.8429	5.78262	5.86689	5.79584	5.69771	0	0	5.64109	5.69733	5.51587	5.48225	5.72301	5.85136	5.73836	5.6663	5.35792	0	0	0	0.342255	0.407572
n2388/n2269	beta-Cotonefuran	304.095	8.19505	5.78398	0	0	5.42468	0	0	0	0	5.6105	5.29603	6.16006	0	5.88921	6.17046	0	0	0	5.94864	5.40677	0	6.50565	0	0	0	6.24774	0	6.22527	6.0434	0	6.22816	0	0	0	6.06026	0	0.882953	0.903092
n286		304.095	6.3612	0	5.90132	0	5.37185	5.78507	6.10661	5.46556	5.83627	0	0	0	5.63908	0	0	5.97452	5.42753	5.82393	0	0	6.27977	0	6.18317	6.45769	6.13718	0	6.15952	0	0	6.42792	0	6.06403	6.08943	6.1738	6.12698	6.21222	0.544486	0.604263
p428		305.255	13.0742	7.13399	7.16215	7.15216	7.15444	7.18119	7.15949	7.09797	7.07275	7.11479	7.11079	7.11735	7.19479	7.04164	6.96916	6.93037	7.08334	7.17771	7.12584	7.08249	7.22099	7.22814	7.17273	7.24087	7.16834	7.1564	7.10239	7.00614	7.01826	7.04476	7.26903	7.16534	7.09612	7.10673	7.13268	7.11097	0.0477138	0.0807111
n287		306.031	28.8487	6.61645	6.61175	6.56511	6.55349	6.6006	6.75437	6.72979	6.80231	6.76313	6.72463	0	0	6.71665	6.69351	6.68243	6.71402	6.73686	6.69317	6.78146	6.70399	6.66107	6.69202	6.66989	6.65468	6.67869	6.70777	6.66013	6.72173	6.71064	6.70807	6.62407	6.63561	6.63655	6.60062	6.61474	0.0374406	0.0673696
p429	epigallocatechin	306.081	2.00468	7.67566	7.75541	7.72894	7.64538	7.61876	7.50527	7.70092	7.865	7.63588	7.83295	7.72901	7.85368	7.7987	7.82306	7.7829	7.71241	7.66647	7.81336	7.75897	7.83495	7.66514	7.74575	7.86761	7.88218	7.71873	7.82519	7.75062	7.84897	7.75125	7.78333	7.64859	7.73859	7.68866	7.78132	7.62695	0.167945	0.224746
n1849		306.204	14.3121	5.50741	5.47319	5.55043	0	0	0	0	0	0	0	0	0	0	0	0	0	0	0	0	0	0	0	5.61616	0	0	5.03139	0	0	0	0	5.43172	5.56112	5.7013	5.62755	5.28677	7.01066e-05	0.000372834	*
n289		306.224	21.8133	0	0	4.88824	4.84743	4.8498	5.10945	0	4.92689	0	0	0	0	0	0	0	4.94657	5.04995	0	0	5.00624	0	0	0	0	4.89822	0	4.93458	5.02285	5.0898	0	0	0	0	0	4.88591	0.288335	0.353198
p1063		306.258	13.0763	0	5.90658	5.84168	0	0	0	5.76097	0	5.77006	0	0	0	0	0	5.57789	0	0	0	0	0	0	5.83989	5.92165	5.84101	0	5.82866	0	0	5.72078	5.99521	0	0	5.88826	0	0	0.38315	0.451683
p431		307.077	2.0099	6.43957	6.51403	6.4708	6.34126	6.28822	6.08756	6.38608	6.58215	6.25758	6.61712	6.37877	6.61911	6.55627	6.63543	6.5476	6.34688	6.36237	6.58316	6.38639	6.65708	6.36384	6.45335	6.6823	6.72988	6.42583	6.60993	6.48089	6.69039	6.47106	6.45928	6.34415	6.56349	6.45101	6.5999	6.30314	0.422028	0.492438
p432	Glutathione	307.083	1.65034	0	0	0	6.12679	5.45028	6.04523	6.52981	6.13583	6.0451	5.9015	6.00079	5.97647	6.07651	0	0	0	6.35254	6.28154	6.3904	0	0	5.83748	0	6.13272	6.50388	0	0	6.28383	0	6.00736	6.27065	6.31929	5.94132	5.88053	6.26594	0.207131	0.267935
p1598		307.543	12.1436	0	0	0	0	0	0	0	0	0	0	5.33326	0	5.42439	0	5.33159	0	0	5.43891	5.7325	5.34606	0	0	5.33635	5.34424	5.63323	5.39566	0	0	5.52416	0	0	0	0	0	5.3569	0.113877	0.162215
n2847		308.147	3.46444	0	0	0	0	0	0	0	0	0	0	0	0	0	0	6.85177	6.9811	0	0	0	0	0	0	0	7.09152	6.87665	6.90909	6.92974	6.78559	6.85126	6.85008	6.97478	6.8428	0	0	7.02195	0.00279258	0.00830512
n290		308.147	2.89074	7.34417	7.38427	7.38182	7.24309	6.8844	7.22145	6.8598	6.86147	6.96934	6.99815	7.14254	6.83612	6.97634	7.02788	6.77993	6.70821	6.40259	7.0572	6.72984	6.78515	7.41005	6.90447	7.30663	0	0	0	7.3155	0	0	0	0	0	6.98414	7.08218	0	0.00202069	0.00632191	*
p851/p1178		308.181	8.96563	5.34572	5.37814	5.27338	5.44569	5.36081	0	5.18442	0	0	0	5.49814	5.39239	5.40998	5.60271	5.73553	0	0	0	0	0	0	0	5.49314	5.54717	0	0	0	0	0	0	0	0	5.40876	5.57584	5.52749	4.06291e-05	0.000231552	*
n3167		308.197	22.1471	0	0	0	0	0	0	0	0	0	0	0	0	0	0	0	0	0	5.43247	0	5.07379	5.21054	5.32451	5.0719	5.18764	4.99603	0	0	0	0	0	0	0	0	0	0	4.88728e-08	5.2752e-07	*
n3071	Sclareol	308.272	25.5845	0	0	0	0	0	0	0	0	0	0	0	0	0	0	0	0	5.59327	5.86296	0	5.40456	5.72148	5.9031	5.73512	5.69897	5.57389	5.47692	5.41036	5.41261	5.56913	5.12968	5.12501	4.86978	0	0	0	4.88344e-07	4.50023e-06	*
n293	Palustrine	309.244	16.1733	5.56208	5.51081	5.691	5.81245	5.69938	5.59708	5.54988	5.43649	5.62864	5.49628	5.28486	0	5.29301	0	0	5.26328	0	5.38587	0	0	5.28217	5.20053	5.20649	5.29184	5.21996	5.26736	5.19612	5.37747	5.37338	5.54845	5.57679	5.64602	5.70068	5.57278	5.26588	0.000692769	0.00252287	*
p434		309.303	25.6235	6.34166	6.4166	6.24012	6.21522	6.34662	6.31481	6.22123	6.61538	6.14076	6.46029	6.7469	6.34305	6.8622	6.62076	6.45733	6.81408	6.50375	6.53428	6.48793	6.43295	6.43265	6.37235	6.65347	6.61337	6.78094	6.47454	6.43048	6.67029	6.47014	6.50403	6.32808	6.47548	6.46939	6.54912	6.85414	0.0489477	0.0821301
n294		310.054	1.47472	0	6.05717	6.58744	0	6.23096	6.65215	6.88265	0	0	0	0	0	0	0	0	0	0	0	0	0	0	0	0	0	6.49932	0	5.9448	0	6.64279	0	6.66321	6.76697	6.72973	6.57617	6.70437	0.00393684	0.0110473
n296		310.126	1.83122	6.00768	6.85584	6.58071	6.59228	6.54293	6.9513	5.8898	6.86831	6.48291	6.70839	5.84549	5.58108	5.72774	6.20734	7.33055	5.69018	6.07864	6.87595	6.77295	6.71981	6.71973	6.69912	6.25483	5.8123	5.87363	6.67492	6.77515	6.74333	6.92053	5.79105	6.66233	6.81646	6.74599	6.89313	6.49831	0.465891	0.537584
n297		310.163	5.87218	6.02619	6.40706	6.4648	6.25151	6.13718	5.86	6.3245	5.90289	5.76842	6.21432	6.01541	6.54345	5.8982	6.48576	5.65943	6.27578	5.50443	6.26176	5.68937	5.62076	6.27381	6.10062	6.08091	5.66999	5.62352	6.01812	5.96599	6.10801	6.19819	5.82468	5.85677	5.62993	5.69732	5.60701	5.93269	0.108306	0.156078
n298		310.182	27.7886	6.25321	6.35582	6.02678	6.06704	6.10683	6.2285	6.27223	6.18814	6.36937	6.20494	6.29749	6.26609	6.25409	6.28069	6.193	6.08783	6.24679	6.34186	6.02766	6.1849	6.21045	6.21184	6.20644	6.3122	6.09718	6.27649	6.24026	6.22074	6.22132	6.26016	6.11418	6.11185	6.20378	6.1601	6.18264	0.258402	0.325781
n299		310.213	23.3422	0	0	0	0	0	5.53255	5.45066	5.54141	5.61474	5.54934	5.60157	5.60498	5.61382	5.56031	5.61666	5.60024	5.77053	5.75569	5.5855	5.66164	5.69547	5.69618	5.683	5.69999	5.58347	5.66379	5.62648	5.6192	5.67701	5.66863	0	0	4.9442	0	0	3.77242e-13	1.01435e-11	*
n2168	Phytenoic Acid	310.288	26.9869	0	0	4.80497	0	0	0	0	0	0	0	0	0	0	0	0	0	5.61291	5.90492	0	5.41657	5.67515	5.8829	5.70639	5.73299	5.49928	5.50778	5.38875	5.45738	5.66402	5.40955	5.19338	5.09332	4.95934	5.18641	5.27184	4.82158e-08	5.24921e-07	*
p1421/p853	N,N-Dimethyloctadecanamide	311.317	19.6431	5.65651	5.82564	5.69297	5.73057	5.4995	0	0	0	5.25854	0	5.62308	0	0	0	5.45909	0	0	0	0	0	0	0	0	0	0	0	0	0	0	0	5.28133	5.19294	5.36296	5.59756	5.81415	1.21837e-07	1.19237e-06	*
p854		312.134	11.2596	0	6.05267	0	5.67423	5.9206	0	0	0	5.48628	0	0	0	5.64602	0	0	5.59385	5.48229	5.63695	5.60288	5.768	5.90102	5.79778	5.8842	6.10518	5.78104	5.52108	5.96809	5.69636	5.65499	5.63328	5.78287	5.78262	5.63322	5.80038	5.67586	8.42405e-05	0.000433706	*
n300		312.177	27.7576	5.41924	5.33901	0	5.25331	0	5.9414	6.26208	6.03946	5.96284	6.00097	6.0583	5.979	5.92025	5.98015	5.98957	0	0	0	0	6.03184	5.56664	5.34178	5.33842	0	0	5.2054	5.35719	5.65633	0	0	0	0	0	0	0	0.00100832	0.00348868	*
n1850		312.177	28.8061	5.80265	5.78295	5.51885	0	0	0	0	0	0	0	0	5.44319	0	5.52689	5.45132	5.42959	5.50485	5.55237	5.72803	5.51621	5.24721	5.52529	5.46522	5.5512	5.4799	0	0	5.77649	5.2881	5.98013	0	0	0	0	0	0.000271335	0.00115557	*
n3394		312.177	29.0407	0	0	0	0	0	0	0	0	0	0	0	0	0	0	0	0	0	0	0	0	0	0	0	0	0	0	5.71167	0	5.70679	0	5.67647	5.71182	5.85383	5.82159	5.88706	2.5403e-08	3.04135e-07	*
n301		312.194	18.5042	5.6064	0	0	0	0	5.89234	0	0	0	5.60078	5.61894	5.88016	0	0	0	5.39965	0	0	0	0	0	5.51752	0	0	0	0	5.35781	5.58653	0	0	0	0	0	0	5.55013	0.953766	0.966706
n3321/n2169		312.304	22.9013	0	0	5.02417	0	0	0	0	0	0	0	0	0	0	0	0	0	0	5.61333	0	5.63778	5.85778	5.41396	5.8448	5.74742	5.95909	5.75459	5.75835	5.45998	5.65787	5.48562	5.35008	0	0	0	0	3.95598e-06	3.0391e-05	*
p1491		313.332	19.0137	0	0	0	0	0	0	5.18331	0	0	5.43903	0	5.35281	5.15703	5.40802	0	5.37451	0	5.46863	0	0	5.1548	5.15928	5.23106	5.31716	5.23398	5.54007	5.14344	0	0	5.27917	0	0	0	0	0	0.00999635	0.023496
n1258		314.087	19.1641	6.1224	6.47722	6.31741	6.19074	6.15295	6.35298	6.29283	6.31967	6.17228	6.36858	6.5793	6.34363	6.39445	6.45551	6.28509	6.23738	6.39413	6.60505	6.31856	6.45758	6.32828	6.70809	6.3329	6.36382	6.26966	6.37807	6.42903	6.69595	6.2437	6.60003	6.21475	6.16086	6.46008	6.54681	6.21745	0.279603	0.345777
n1259		314.1	3.9968	5.97657	5.60834	5.7123	5.75819	5.82751	6.35875	6.28996	6.19292	5.41033	5.4301	5.68798	5.6787	5.37662	5.77319	5.81378	5.56567	0	5.82451	5.62808	0	5.57595	0	0	5.63403	6.04869	5.5424	0	5.89731	5.8612	0	6.23073	5.37388	5.78055	5.80402	6.26999	0.11711	0.165327
n1582		314.137	11.6255	6.03582	6.09359	6.09125	6.00901	6.03362	0	0	0	0	5.85525	0	0	5.67521	5.94143	0	0	0	0	0	0	0	0	5.80231	0	0	0	0	5.86546	0	0	5.78886	5.89408	5.84066	5.9109	5.7056	0.000171709	0.00079333	*
n3072	(9Z)-(7S,8S)-Dihydroxyoctadecenoic acid	314.247	23.781	0	0	0	0	0	0	0	0	0	0	0	0	0	0	0	0	5.69046	5.91662	0	5.57173	5.66467	5.79224	5.61666	5.71349	5.63209	5.38096	5.39692	5.35015	5.39653	5.39209	0	0	0	0	0	4.0025e-10	7.03692e-09	*
n1260	Rhamnetin	315.051	12.1181	5.22411	0	0	0	0	0	5.40918	0	0	0	0	5.48009	5.38484	5.46377	0	5.27316	0	0	0	0	0	0	0	5.44407	0	0	0	0	0	5.49475	5.30336	0	0	0	5.44429	0.759627	0.809538
p435		315.13	7.00741	0	0	0	0	0	5.89681	6.97675	5.94787	7.5978	7.55519	6.37751	6.64013	6.08376	6.21465	6.33961	5.85108	0	0	5.71228	5.75304	6.22098	5.60775	6.02586	6.47368	5.99641	0	5.544	0	0	6.02286	0	0	5.61124	5.81934	0	7.35627e-05	0.000387841	*
p855	Dehydrophytosphingosine	315.275	20.5106	0	4.96751	4.90595	0	5.01782	0	0	0	0	0	0	0	0	5.01639	4.93768	5.04428	0	0	0	0	0	4.98857	4.98882	4.91742	0	0	4.9489	0	0	0	4.99789	0	4.93628	4.8639	0	0.298345	0.362741
p436	3-O-Methylquercetin	315.312	18.413	0	0	0	0	0	6.28421	0	0	0	0	0	5.66103	0	0	0	0	0	6.07386	6.12915	5.38253	6.31549	6.13919	5.66877	5.30715	6.09053	5.95958	6.05632	6.11906	5.41707	5.87896	0	0	0	0	0	1.16995e-05	7.91654e-05	*
p437	2,5-dihydroxybenzoate 5-O-&beta	316.056	12.0532	5.73468	0	0	5.71493	5.78747	6.12429	6.06689	6.0668	5.71186	5.83852	6.12923	6.31954	5.45702	6.06251	5.86189	5.83316	6.10548	6.01823	6.05843	6.05579	5.88738	6.18577	5.92906	6.06221	6.13586	6.1029	5.92941	5.98634	5.92721	6.09442	6.0156	5.84784	5.93837	5.80093	5.89814	0.016298	0.0350842
n1584		316.08	1.86197	6.10989	6.38772	6.25813	6.5018	6.32077	0	0	0	0	5.88477	0	0	6.33083	0	5.762	0	0	0	6.09445	0	0	0	0	5.81426	0	6.11555	6.12166	0	0	6.2437	0	6.57637	0	0	5.89555	0.070601	0.108804
n1262		316.116	3.27464	6.14675	5.89288	5.92856	5.81138	5.93058	0	6.12133	0	6.40095	6.30162	6.18188	6.62983	6.14089	5.83237	6.11667	6.08837	0	0	5.75096	5.93631	5.95262	5.90112	6.29975	5.79877	5.9507	6.09325	6.19119	6.08423	6.00996	5.99201	6.25402	6.3852	6.22656	6.34639	6.30134	0.0701648	0.108347
p439	Sorgolactone	316.131	4.83648	8.14226	8.111	8.09417	8.00142	8.13274	7.81158	7.75669	7.9079	7.79632	7.99464	7.83969	7.77412	8.00158	8.07758	8.04474	7.89358	8.01305	7.93793	7.8946	8.03237	7.97769	7.96384	8.04927	7.8548	8.09448	8.08342	8.11849	8.061	8.14919	7.90771	8.06108	8.09303	8.08743	8.05186	8.05383	0.00136253	0.00449656	*
p856		316.15	3.28343	5.82064	5.82462	6.34439	6.49818	5.933	0	0	0	0	5.6056	0	0	5.81954	0	0	0	0	0	0	0	5.67765	5.83551	5.63773	6.05663	5.55413	5.95467	0	0	5.58092	5.51213	0	5.95071	0	5.9927	5.51773	0.00045477	0.00177756	*
n1263		316.189	13.1491	6.22433	6.44227	6.36092	6.43373	6.2393	0	6.05071	0	0	0	6.20417	5.83921	6.0501	5.95824	5.87419	5.87934	5.88502	5.94202	5.81927	6.02432	5.8081	5.93361	6.02011	6.10538	6.2002	5.78352	6.1389	6.00097	5.66376	6.07164	5.71772	6.45911	5.8997	6.32223	6.19193	8.26996e-08	8.48139e-07	*
n306		316.189	16.4599	0	0	0	0	0	6.17527	6.03344	5.91475	6.11268	6.12017	0	0	0	0	0	0	0	0	5.88645	0	5.65037	0	0	0	0	0	0	0	5.82368	0	5.67204	0	0	0	0	0.000576253	0.00217115	*
p857		316.194	13.1587	5.20055	5.98889	6.03749	6.04033	5.76646	0	5.35153	0	0	0	5.59523	5.4787	5.58221	5.47583	5.39967	5.62333	0	5.51331	0	5.56043	5.29415	5.53474	5.62886	0	0	5.34034	5.47111	0	0	5.73018	0	5.91966	5.3442	5.955	0	0.0935228	0.136915
n1585	(9R,10R)-Dihydroxyoctadecanoic acid	316.262	24.9257	5.34069	5.32897	5.08942	5.23276	5.09881	0	0	0	5.42581	0	5.43595	5.45567	5.46809	5.40696	5.42811	5.43588	5.65777	5.72238	5.55627	5.58861	5.64913	5.69844	5.72561	5.67411	5.55543	5.6331	5.61686	5.56088	5.57352	5.63157	5.30502	5.3136	5.33156	5.35542	5.34758	5.1197e-08	5.49739e-07	*
n307	(9R,10R)-Dihydroxyoctadecanoic acid	316.262	19.2812	0	0	0	0	0	5.44689	5.49093	5.44828	5.44003	5.42597	0	0	0	0	0	0	0	0	0	0	0	0	0	0	0	0	0	0	0	0	0	0	0	0	0	6.93166e-65	1.58489e-61	*
n308		317.03	11.1696	6.26792	6.35297	6.37145	6.38747	6.28711	6.37744	6.45497	6.54419	6.52611	6.44344	6.32628	6.41125	6.42312	6.53502	6.49765	6.48101	6.58313	6.5442	6.55197	6.53344	6.52716	6.27844	6.37711	6.49231	6.48333	6.5358	6.56743	6.52189	6.56305	6.44448	6.28119	6.29662	6.40196	6.26804	6.4022	7.99462e-05	0.000415298	*
p440		317.133	4.82039	7.22189	7.14576	7.16489	6.96226	7.19543	6.30719	6.50827	6.62448	6.52275	6.89456	6.60792	6.55116	6.86665	6.99099	6.96334	6.68981	6.84108	6.77568	6.6212	6.95164	6.82999	6.82525	6.9236	6.59294	6.97437	6.97755	7.05683	6.94552	7.14919	6.43165	7.04392	7.07075	7.07406	7.04523	7.0258	0.000532023	0.00202116	*
p441	Phytosphingosine	317.292	16.2987	8.63459	8.65593	8.67114	8.6789	8.67177	8.44858	8.41815	8.42636	8.46618	8.46608	8.47305	8.53014	8.43123	8.36906	8.37493	8.47117	8.54843	8.50722	8.5035	8.53872	8.53802	8.49451	8.53162	8.50949	8.50075	8.47981	8.37411	8.43621	8.44856	8.55147	8.67722	8.6106	8.60733	8.64561	8.63325	5.3792e-10	9.01445e-09	*
p1422/p442	Myricetin	318.036	9.4356	6.53138	6.59805	6.71954	6.86709	6.63316	6.74374	6.75356	6.52967	6.42411	6.54254	6.26684	6.45854	6.14072	6.74028	6.38974	6.4963	6.85685	6.81025	6.57969	6.48425	6.61985	6.61875	6.47654	6.77316	6.85325	6.98609	6.89714	6.80097	6.91943	6.61597	6.75165	6.35724	6.85417	6.17379	6.69192	0.0420626	0.0736579
n309	Gossypetin	318.038	12.4001	6.20003	6.38971	6.28773	6.03719	6.22575	6.73251	6.90867	6.66258	6.62445	6.61224	6.22792	6.30382	6.40449	6.30769	6.40141	6.15481	6.60151	6.45248	6.53546	6.45183	6.26901	6.18193	6.20555	6.29148	6.3165	6.36398	6.0623	6.30326	6.44378	6.37344	5.77482	5.81138	6.10602	5.74036	5.99908	1.58824e-08	1.97627e-07	*
n1853		318.063	1.65276	0	5.8555	0	0	0	0	0	0	0	0	0	6.2169	0	0	0	5.94927	0	0	0	0	0	5.79157	0	6.13702	5.99566	5.7961	5.90277	0	0	0	0	5.97576	0	0	0	0.510736	0.577447
p858		318.07	1.81571	6.25389	5.96242	6.08023	6.14333	6.00865	0	0	0	0	5.49481	0	0	0	0	5.18234	0	0	0	0	0	0	5.66009	0	5.56204	0	0	5.42042	0	0	0	0	5.73705	0	0	0	0.00404226	0.0112877
p443		318.295	16.3	7.89799	7.92019	7.93969	7.9498	7.94295	7.69334	7.66095	7.65949	7.70785	7.7111	7.71764	7.7838	7.66116	7.58859	7.60571	7.7169	7.80401	7.74858	7.73773	7.79141	7.79078	7.73672	7.77577	7.75761	7.74535	7.71363	7.61026	7.6694	7.67734	7.79793	7.94744	7.87325	7.87319	7.91083	7.90182	4.41022e-10	7.58321e-09	*
n310		319.019	18.4724	5.13241	0	0	5.06277	5.21253	5.36051	5.37846	5.4518	5.29235	5.387	5.12946	0	5.39427	5.39458	0	5.46442	5.48487	5.50928	5.46118	5.36729	5.40738	5.46028	5.28179	5.22988	5.45041	5.29499	5.36566	5.46012	5.4884	5.40491	0	0	5.25086	5.20695	0	0.0232083	0.0467643
p444		319.298	16.3102	6.27055	6.32637	6.37832	6.40227	6.31548	5.99954	6.05681	5.92405	6.01608	6.09927	6.06498	6.10922	5.98206	5.90312	5.87649	6.02159	6.15614	6.13132	5.99178	6.14137	6.16391	6.16875	6.11905	6.16103	6.13803	5.94243	5.95188	5.94543	6.04988	6.12486	6.38333	6.26099	6.24921	6.28167	6.31671	2.39709e-09	3.36736e-08	*
p445		320.051	4.01437	0	5.78566	5.33089	5.17722	0	5.05837	0	5.72881	0	5.2812	0	5.40507	0	0	0	5.183	5.27936	5.3719	5.20068	5.1619	0	5.12449	0	5.37755	5.18531	5.48926	5.34717	5.19858	5.53897	5.3442	5.16378	5.20378	5.14317	0	0	0.117735	0.166107
n311	Dihydromyricetin	320.053	5.69028	7.01502	7.24283	7.35284	7.20009	7.27313	7.18586	7.33714	7.23518	6.61569	7.004	6.63382	6.44276	6.64995	6.39083	6.75444	6.37843	6.5275	6.35966	6.63656	6.37527	5.73396	6.19308	6.23306	6.3032	6.38238	6.05339	6.01228	6.22829	6.15098	5.72681	6.59751	6.85032	7.03159	6.38392	6.88782	1.80536e-09	2.60344e-08	*
p860		320.087	3.3406	5.55641	5.54682	5.46575	5.53664	5.55967	0	0	5.2847	5.21995	5.44452	5.50086	5.68557	5.50779	5.51222	5.67946	5.31483	4.88351	5.36636	5.35805	6.00286	5.67293	0	5.34396	0	0	5.92612	6.09311	5.75927	6.1215	5.49333	5.69162	5.80658	5.74588	5.68	5.70145	0.00392202	0.0110192
n312	4-Coumaroylshikimate	320.09	10.5865	0	6.28058	5.86227	0	6.30416	6.36841	6.39371	6.36191	6.07157	6.04292	6.31043	6.36178	6.33305	6.32184	6.17148	6.12828	6.39762	6.26082	6.3009	6.12336	0	6.50558	0	6.17534	0	6.17332	6.55521	6.39531	6.26544	6.38468	6.15088	6.30727	6.59406	6.38642	6.55348	0.00695663	0.0176188
n2029	4-Coumaroylshikimate	320.09	3.37155	5.97916	0	5.99832	5.8304	0	0	0	0	6.22116	6.22739	0	6.21523	0	0	0	0	0	0	0	6.33558	6.1178	0	6.5091	0	5.80246	0	6.35733	0	0	0	0	0	0	6.23015	0	0.663723	0.7194
n313		320.103	8.72473	6.06279	5.94458	6.42378	6.4772	5.68785	5.35378	6.71734	6.32166	6.91167	6.99325	6.17246	6.61832	6.16803	6.04991	6.11334	6.33936	6.26451	6.28667	6.44457	6.27421	6.56642	6.16057	6.68367	6.83737	6.24545	6.1113	6.35126	6.07213	6.22181	6.55581	5.82846	6.16011	6.10662	6.21625	5.97028	0.319846	0.384791
n2170	Mugineic acid	320.122	2.61174	0	0	5.55513	5.56932	0	0	0	5.65513	0	0	0	0	5.43402	0	5.41037	0	0	5.35669	5.65817	5.45281	0	0	0	0	0	0	0	5.27625	0	0	0	0	0	0	0	0.273988	0.34055
n314	Mugineic acid	320.123	1.80934	6.09984	5.63929	5.45189	5.53664	6.24874	6.42889	0	0	6.68058	6.50807	6.56256	6.47588	0	0	0	6.38386	0	5.65104	0	0	0	0	0	0	0	0	0	0	0	0	0	0	0	0	0	0.00161399	0.00519154	*
n3193		320.126	3.69382	0	0	0	0	0	0	0	0	0	0	0	0	0	0	0	0	0	0	0	0	5.76039	5.73661	5.53662	5.77161	5.63737	5.87007	5.83439	5.60754	5.7615	5.54277	5.93053	5.83085	5.70916	5.94482	5.88704	3.17789e-44	1.91386e-42	*
n2634		320.147	4.87172	0	0	0	0	0	0	0	0	0	0	6.00894	5.74631	5.47685	5.60425	5.55881	0	0	0	0	0	5.76735	5.8445	0	0	5.47102	0	0	0	5.656	0	5.59196	5.55033	0	0	0	0.000246542	0.00106586	*
n315	(15S)-15-Hydroxy-5,8,11-cis-13-trans-eicosatetraenoate	320.236	18.3749	5.21506	5.52472	5.17807	5.21388	5.58742	5.05609	0	0	0	5.7914	0	5.35223	5.41256	0	5.71187	5.62076	5.2522	5.21935	5.47573	5.31016	0	5.62338	0	5.72481	5.64513	5.57192	5.57525	5.72523	5.4426	5.42686	0	5.2218	0	0	0	0.0145296	0.0319511
p446		320.307	27.8615	0	4.94435	0	0	0	4.99732	0	5.17505	0	0	5.27059	4.99539	5.11918	5.11794	5.12994	5.00124	4.9401	4.99616	4.99356	4.98623	0	0	5.27855	5.19833	5.06318	0	4.99148	5.11811	0	4.97754	0	4.93889	4.9476	0	5.29374	0.0800892	0.120845
n1586		321.057	5.5243	5.53844	5.96767	6.17709	6.07042	5.65476	0	0	0	0	0	0	0	0	0	0	0	0	0	0	0	0	0	0	0	0	0	0	0	0	0	0	0	0	0	0	2.19955e-36	8.98464e-35	*
n1587		321.107	1.73763	0	0	0	5.61466	6.02576	0	0	5.86558	0	0	0	0	5.92424	5.88398	0	5.8637	0	5.56857	0	0	0	5.95031	0	0	0	5.82982	0	0	0	0	0	0	0	0	5.67413	0.961928	0.97213
n317		322.005	28.9126	5.94421	5.90726	5.92159	5.87733	5.90865	6.16045	6.12099	6.07192	6.15833	6.10454	5.98186	5.96509	6.03571	6.02564	6.01415	5.99746	5.99398	6.00154	6.04681	5.97991	5.90883	5.97799	5.95036	5.88018	5.95405	5.97142	5.98198	6.02443	6.00748	6.03839	5.91098	5.87132	5.94604	5.91052	5.89831	5.18042e-11	1.12825e-09	*
n1265		322.036	2.54937	5.88186	5.76623	5.72603	5.79693	5.55108	0	5.68915	0	0	0	0	0	0	5.81648	0	0	0	0	0	0	5.70649	5.91383	5.72746	5.47048	5.75497	0	5.92941	0	5.63642	0	5.70292	5.87222	5.54494	5.73056	5.4905	9.66962e-06	6.68827e-05	*
n1266		322.1	8.68658	0	0	5.69333	5.88457	0	0	6.20523	0	6.3678	6.44064	0	6.00061	0	0	5.72589	5.6813	0	5.59691	5.97506	0	6.03279	5.37898	6.09079	6.28878	5.6609	0	5.81263	0	5.38435	5.9535	0	5.38373	0	0	0	0.257897	0.325323
n319		322.127	3.06957	7.47675	7.17658	7.14885	7.22913	7.15876	6.73323	7.07941	6.91192	6.82263	6.97167	6.95878	6.90723	7.01238	7.06001	7.03411	6.74487	6.91301	7.16006	6.99707	7.07205	6.92864	6.89647	6.80002	7.06227	7.01809	6.95836	6.83291	7.01806	6.94794	6.848	6.97285	6.89223	7.05865	6.89337	6.94124	0.00104605	0.00360288	*
n320	Butyl (S)-3-hydroxybutyrate glucoside	322.163	5.1031	6.71518	6.65743	6.67301	6.68225	6.62088	6.18062	6.48023	6.29445	6.5502	6.53283	6.36238	6.98094	6.59801	6.40269	6.35804	6.27223	5.76227	6.43338	6.23878	6.43442	6.3829	6.39767	6.64778	6.28086	6.261	6.47875	6.56112	6.32876	6.41064	6.46473	6.77744	6.72862	6.70253	6.73379	6.7884	0.000953981	0.00334112	*
n3074	Rapanone	322.213	22.9904	0	0	0	0	0	0	0	0	0	0	0	0	0	0	0	0	5.11208	5.48122	0	5.06194	5.38194	5.36415	5.19564	5.24279	5.31542	0	0	0	0	0	0	0	0	0	0	7.11943e-09	9.3583e-08	*
n1857	Rapanone	322.219	26.9713	5.6066	5.63109	5.62091	0	0	0	0	5.1732	0	5.05165	0	4.9678	0	0	0	0	0	0	0	0	0	0	0	0	0	5.06862	4.93073	5.24434	0	0	5.33785	4.95021	5.01271	5.44327	5.35196	0.00328912	0.00948577
p1738		324.103	1.90996	0	0	0	0	0	0	0	0	5.52744	5.37803	0	0	0	0	5.21162	0	0	0	0	0	5.45526	5.44175	0	0	0	0	0	0	0	5.13865	0	0	5.37747	5.14733	5.33589	0.269401	0.336127
p448		324.103	2.40922	5.22227	0	5.37498	0	5.29887	5.90133	5.52275	0	0	5.66996	5.4247	5.29021	5.31382	5.35212	5.49789	0	0	5.34752	5.52746	5.48043	5.26701	5.22256	0	0	5.37195	5.31874	0	5.50817	0	0	5.57424	5.14964	0	0	0	0.602486	0.658331
n321		324.142	3.86627	7.35271	6.89298	6.89431	7.0233	6.88224	6.40169	6.69332	6.23917	6.12832	6.41488	6.39143	6.40115	6.53031	6.57889	6.51875	6.46065	6.59488	6.61535	6.27886	6.57624	6.35985	6.42119	6.5772	6.79075	6.49879	6.4703	6.36516	6.81692	6.39379	6.52541	6.72486	6.51026	6.91163	6.46008	6.56037	0.00011987	0.000589554	*
n322		324.198	23.3481	0	0	0	0	0	5.32302	5.21391	5.21896	5.40445	5.34749	5.4808	5.43246	5.52236	5.44296	5.46541	5.43958	5.60736	5.65093	5.51671	5.55959	5.56566	5.57013	5.56731	5.51207	5.4447	5.42355	5.49602	5.48663	5.50516	5.44472	0	0	0	0	0	6.52874e-47	4.39239e-45	*
n323/n2805		326.056	3.25503	6.92666	6.83995	6.717	6.57329	6.87053	7.1139	6.85394	6.68625	6.54704	6.6826	6.9686	6.3217	6.67878	6.91729	6.85276	6.76352	6.7947	6.58181	6.49839	7.01071	6.70193	6.87212	6.87054	6.61077	6.49093	6.53418	6.8599	6.74642	6.88098	6.98774	6.84965	6.82103	6.87971	6.94564	6.93968	0.798497	0.834246
n324		326.086	1.43776	7.4903	7.64289	7.53702	7.33117	7.61546	7.52362	7.71799	7.81431	7.56326	7.59511	7.83354	7.43328	7.60947	7.72014	7.55376	7.77398	7.70986	7.4663	7.61428	7.6944	7.6614	7.64633	7.43061	7.48533	7.5365	7.69629	7.6579	7.88249	7.71162	7.82344	7.59634	7.66365	7.68129	7.55749	7.66427	0.0739361	0.113334
n325	4-O-beta-D-Glucosyl-4-hydroxycinnamate	326.1	3.39975	7.79232	7.78984	7.65886	7.68304	7.66853	7.90711	7.90042	7.89686	7.82503	7.71593	7.89055	7.79815	7.81036	7.83754	7.94834	7.73684	7.6833	7.9425	7.81227	7.84266	7.8599	7.89937	7.74354	7.92899	7.85229	7.82697	7.82508	7.87643	7.86315	7.95175	7.75862	7.79155	7.75722	7.75803	7.83286	0.0175329	0.0374395
n326	Hinokitiol glucoside	326.135	4.89124	6.13582	6.39511	6.19414	5.73601	6.01907	6.21117	6.59134	6.21759	6.55027	6.27471	6.1169	6.23282	6.46203	6.05151	6.48172	5.73983	5.87936	5.93788	6.38445	6.03101	6.30345	6.21381	6.33263	6.64536	5.90881	0	6.16101	0	0	6.42342	6.00297	6.27382	6.3362	6.16029	6.09245	0.000631916	0.0023385	*
p450	8-(3,3-Dimethylallyl)spatheliachromene	326.15	11.6607	6.46592	6.72107	6.87574	6.32465	6.76385	6.61853	6.53385	6.70988	6.97919	6.59385	6.85713	6.88415	6.7277	6.69472	6.74321	6.26961	6.37221	6.74101	6.42738	6.55958	6.52829	6.60543	6.79069	6.90267	6.62488	5.97556	6.78295	6.66273	6.70299	6.53248	6.71973	6.74238	6.6093	6.82439	6.71601	0.181315	0.238451
n1267		327.089	1.51631	0	6.47279	0	0	5.60068	0	6.44962	0	5.97869	0	0	0	0	6.58266	0	6.22266	0	0	0	6.36696	0	6.52361	5.9235	0	5.56859	6.13224	6.38829	6.68957	6.3471	6.72449	6.27447	0	6.55771	0	6.5381	0.238595	0.304502
n327		327.104	3.39772	6.87901	6.80822	6.61824	6.76832	6.65297	6.958	7.05496	7.0492	6.92144	6.74116	7.00463	6.88959	6.92231	6.93002	7.08746	6.83106	6.60455	7.11732	6.94078	6.90755	7.00242	7.03573	6.77344	7.06333	6.94846	6.86493	6.96091	7.02735	7.01336	7.13049	6.90329	6.90818	6.77347	6.86316	6.90426	0.0310166	0.0587697
n1589		327.196	19.6634	5.48752	5.42234	5.46741	5.29552	5.05857	0	0	0	5.29524	5.10478	0	0	0	0	0	0	0	0	0	0	0	0	0	0	0	5.07092	5.09535	5.17018	5.27007	5.06533	5.27147	4.99183	5.09156	5.20403	5.41774	7.51468e-11	1.5614e-09	*
p861	3-dehydrosphinganine (C20)	327.312	19.5434	0	0	0	5.0262	4.9934	0	0	0	5.0587	5.10838	4.91925	0	0	5.01968	0	0	5.03028	0	0	5.0846	0	0	0	5.23304	0	0	0	0	0	4.99955	5.04715	5.03355	0	0	0	0.983095	0.986711
p1423		327.996	17.6258	0	0	0	5.20701	0	0	0	0	5.21224	5.22272	0	5.23705	4.92112	0	0	0	0	0	0	0	0	0	5.28602	0	0	5.23779	5.39522	0	5.31911	0	0	0	0	5.27797	0	0.507334	0.574962
n2030	Acid orange 7 (free acid)	328.053	3.12643	5.83471	0	0	0	0	0	0	5.86447	5.86466	5.98354	6.05657	5.74244	5.8577	6.01129	5.82673	5.77003	5.78658	5.69416	5.78347	5.89186	0	5.8147	6.41254	0	5.80468	0	5.81386	0	5.8911	5.83205	5.8242	5.81011	5.77151	5.78503	5.82807	0.0292894	0.0562546
n328	7-Hydroxy-6-methyl-8-ribityl lumazine	328.101	1.40546	6.86001	6.95028	6.88777	6.69957	6.89301	6.884	7.04193	7.05754	6.98085	7.04897	7.03548	6.81924	6.89171	7.13771	7.00902	6.99317	7.02777	6.90173	6.96983	7.06004	7.08024	7.03019	6.97674	6.91211	6.75688	6.86053	6.74462	6.95564	6.85765	6.93644	6.62512	6.72897	6.7674	6.62366	6.69622	9.691e-05	0.000487056	*
n329	Anisatin	328.116	2.61435	6.2063	6.10409	6.40777	6.12599	6.2559	5.97776	0	0	6.2466	0	0	6.11115	0	0	5.91836	0	0	0	0	0	5.93961	0	0	0	0	5.85181	6.16149	6.03545	5.87375	5.99213	6.01854	0	0	0	6.01673	0.00189096	0.00595621	*
p1067	dihydrohomopteroate	328.129	4.661	0	5.22889	4.97257	5.16504	0	0	0	0	0	5.00562	0	0	0	5.20368	5.35211	0	0	0	0	0	0	0	0	0	5.39257	0	0	0	5.32786	0	0	5.03974	0	0	0	0.51625	0.581035
n330	Decursin	328.131	11.5602	7.12625	7.18373	7.19216	7.23455	7.11388	7.10467	7.0018	7.08247	7.08726	7.18474	7.06145	6.71577	7.19955	7.17428	7.23204	7.07736	7.0275	7.12271	7.05329	7.18131	7.1512	7.1433	7.15581	7.08432	6.95965	7.07136	7.1145	7.1403	7.16403	7.07947	7.14039	7.13495	7.15086	7.1232	7.14893	0.742871	0.794642
p1068		328.15	11.845	6.04895	6.10923	6.03922	5.98366	6.03813	0	0	0	0	5.58352	0	0	0	5.78055	0	0	0	0	0	0	5.86615	5.87044	5.97645	5.89676	5.6628	0	0	0	5.8308	0	0	0	0	5.76216	0	3.46056e-05	0.00020342	*
n331		328.152	7.52252	5.60029	5.96043	6.06528	5.84719	5.9186	6.69847	6.2231	6.08678	5.7378	5.75929	6.21603	6.23608	5.58681	6.15138	6.15451	5.90287	5.95526	6.18526	6.15035	6.20037	6.32876	6.55547	6.39409	6.43946	6.00241	6.14127	6.50945	6.36695	6.3849	6.4594	6.52269	6.52628	6.67721	6.61924	6.59001	0.000495962	0.00190313	*
p451	sphinganine (C20)	329.329	19.1453	8.06797	8.09252	8.08218	8.10428	8.10776	7.70882	7.69104	7.63897	7.77816	7.7808	7.77718	7.77563	7.67955	7.68526	7.62726	7.71241	7.7901	7.79936	7.73575	7.85254	7.84341	7.73423	7.80584	7.73768	7.67775	7.81882	7.72689	7.66199	7.68706	7.76976	8.12368	8.03326	8.03504	8.05186	8.08334	2.77079e-13	7.63252e-12	*
p452	robustaquinone A	330.072	15.1845	6.70148	6.42995	6.62901	6.36134	6.81409	5.88048	6.39325	6.39213	5.78976	6.12987	6.05254	6.9013	6.21395	6.06304	6.0652	5.75883	6.13225	6.34195	5.43181	6.17178	5.84927	0	0	5.84959	0	5.597	5.46988	0	0	0	0	0	0	0	0	9.49389e-07	8.19005e-06	*
n332	3,7-Di-O-methylquercetin	330.074	15.1817	7.07436	6.85359	6.89406	6.75119	7.02309	6.75624	7.00595	6.91436	6.6304	6.76535	6.68354	7.13385	6.8508	6.67743	6.55187	6.43253	6.65382	6.79219	6.24319	6.20621	6.49089	6.30166	6.2303	6.49532	6.36627	6.32268	6.19204	6.3908	6.52241	5.94325	0	0	0	5.78311	5.90718	1.80867e-05	0.000116277	*
p453		330.093	2.78079	6.47383	6.46366	6.3667	6.51532	6.42145	5.77653	6.0643	0	5.40257	0	5.66335	5.61764	6.21874	6.11515	6.19396	6.42214	5.94115	0	0	5.97722	5.83066	0	0	5.68803	6.05777	6.37102	5.70707	6.10531	6.37619	6.08006	6.56752	6.20212	6.57739	6.02989	6.58708	0.0616206	0.097392
n333		330.096	1.88018	6.44502	6.51786	6.50478	6.4461	6.51041	6.52302	6.58145	6.55528	6.58565	6.51161	6.61018	6.62958	6.54513	6.45239	6.6427	6.52255	6.48748	6.61289	6.64139	6.58096	6.59586	6.5622	6.62864	6.57584	6.59311	6.57908	6.67907	6.57074	6.64625	6.41879	6.53533	6.57335	6.4652	6.56253	6.51034	0.120765	0.169442
n334		330.132	4.1457	6.7092	6.40614	6.5842	6.78603	6.52256	6.62263	6.47104	6.49741	6.25738	6.46802	6.51611	7.01023	6.64502	6.53576	6.39238	6.39358	6.1855	7.28247	7.34961	6.39178	7.50833	6.60022	6.73454	6.44624	7.31337	7.28027	7.43803	7.02864	7.23211	6.79636	7.01989	7.04802	6.75696	6.77721	7.01901	0.0264516	0.0517492
p454	(+)-5-deoxystrigol	330.146	11.2612	7.6275	7.90203	7.70063	7.52467	7.75586	7.57653	7.57628	7.68015	7.38826	7.54242	7.61962	6.94852	7.48922	7.48817	7.50824	7.6089	7.67983	7.6088	7.58522	7.63836	7.52144	7.75299	7.77577	7.95344	7.70692	7.56183	7.85594	7.55209	7.49282	7.61715	7.62167	7.66706	7.51586	7.60246	7.57907	0.0335464	0.0622732
n335	8-Epiiridodial glucoside	330.168	9.94651	6.1087	5.75427	6.05444	5.94984	5.43963	5.80468	0	0	5.50679	5.49933	0	0	0	0	5.47765	5.51628	0	0	0	0	0	0	0	5.84432	0	0	0	0	0	5.21186	0	5.44394	0	5.25247	0	0.0344875	0.0636072
n336		330.278	26.7286	0	0	0	0	0	5.12191	0	0	4.9997	5.10302	5.12186	0	0	0	5.25751	0	5.26225	0	5.27243	5.16923	5.02761	4.90912	4.98857	5.21905	5.13325	5.08433	5.15835	5.1952	5.1202	5.22953	0	0	0	0	0	0.000218925	0.000964704	*
p455		330.332	19.1529	7.31561	7.34181	7.34515	7.36184	7.37307	6.74812	6.70644	6.31045	6.87566	6.85965	6.81647	6.82728	6.62625	6.63872	6.53323	6.64097	6.77919	6.83516	6.64385	6.93112	6.95299	6.71255	6.87955	6.75495	6.61923	6.87401	6.65187	6.58279	6.60118	6.80223	7.38824	7.25866	7.25465	7.3042	7.33043	5.47981e-10	9.08171e-09	*
n337		331.046	12.1108	6.31548	6.3499	6.33252	6.33973	6.29663	6.49376	6.4723	6.48609	6.53526	6.50942	6.42506	6.47979	6.46758	6.50315	6.54948	6.54221	6.60413	6.49961	6.5263	6.52757	6.51651	6.5559	6.4667	6.50915	6.52835	6.50737	6.54676	6.58582	6.52641	6.44381	6.23403	6.35163	6.46805	6.33968	6.44199	2.24404e-07	2.10818e-06	*
n338		331.078	15.1814	0	5.95448	0	0	0	5.86051	6.11579	6.07315	5.79419	5.85153	5.71836	0	5.88387	0	0	5.52916	0	0	0	0	0	0	0	5.45979	0	5.367	0	0	5.61266	0	0	0	0	0	0	0.0131642	0.0294297
n1590		331.099	2.77405	5.82396	5.63367	5.61265	5.77773	5.66085	0	0	0	0	0	0	0	0	0	5.71322	0	0	0	0	0	0	0	0	0	0	0	0	0	0	0	0	0	5.91164	0	0	2.25909e-06	1.84594e-05	*
p1070	5'-O-beta-D-Glucosylpyridoxine	331.125	1.61755	0	6.18507	6.58366	6.41913	0	0	0	0	0	0	5.1995	5.58059	0	0	0	0	0	5.73188	0	0	0	0	0	0	0	0	5.95355	5.30441	5.72213	0	5.93165	5.0086	5.62431	5.35323	5.25143	0.00550912	0.0145657
n2277	Ciprofloxacin	331.135	3.99607	5.50247	0	0	5.63958	0	0	0	0	0	0	0	0	0	0	0	0	0	6.2751	6.38591	0	6.60155	0	0	0	6.31536	6.27833	6.45798	5.96964	6.17882	6.21664	5.87502	6.00127	0	5.78901	0	0.0088032	0.0212143
p456		331.148	11.2663	6.85093	6.95056	6.78337	6.47303	6.82763	6.44787	6.41425	6.48608	6.23783	6.28146	6.19813	0	0	6.34547	6.41153	6.25831	6.43496	6.46994	5.5756	6.37237	6.34175	6.58832	6.6696	7.03109	6.38287	0	6.85027	6.38538	0	6.40883	6.61271	6.7006	6.63861	6.58176	6.55169	0.0544542	0.0881988
p866		331.334	19.068	5.35572	5.36848	5.52196	5.57407	5.50519	0	0	0	0	0	0	0	0	0	0	0	0	0	0	0	0	0	0	0	0	0	0	0	0	0	5.68172	5.42402	5.33999	5.71125	5.59829	3.75713e-43	2.09735e-41	*
p457	Corniculatusin	332.052	11.2853	6.77778	6.55949	6.77995	6.77023	6.66875	6.83494	6.82203	6.61693	6.42972	6.7466	6.58376	7.14005	6.54842	6.70694	6.56986	6.63452	6.78915	6.66335	6.35619	6.64388	6.62463	6.90757	6.60104	6.66361	6.72525	6.79755	6.78429	6.83508	6.83512	6.60989	6.70544	6.3946	6.84684	6.67278	6.69974	0.839013	0.866285
n340	Corniculatusin	332.054	13.6744	5.40306	5.52956	5.35931	0	0	5.77607	5.78017	5.64589	5.30107	5.66356	5.71314	5.63933	5.66541	5.71411	5.54251	5.53364	5.82339	5.52776	5.65875	5.51287	5.6651	5.60302	5.4551	5.55346	5.57934	5.63475	5.66658	5.69525	5.66302	5.50361	0	0	5.44965	0	0	6.7613e-05	0.000360376	*
n2032	1-O-Galloyl-beta-D-glucose	332.075	1.89482	0	0	0	0	0	0	0	0	0	0	0	6.61582	6.4302	5.979	0	0	0	0	0	5.94918	6.10479	0	0	0	0	0	6.16073	6.18393	0	6.36889	0	6.30823	6.08396	6.1171	0	0.0773807	0.117432
p458	(2S,3S)-2-Hydroxytridecane-1,2,3-tricarboxylate	332.181	11.8305	6.3035	6.04157	6.74975	6.58078	6.49649	6.34295	6.36589	5.84526	6.26179	6.07652	5.97092	6.6662	6.43457	6.26622	6.25955	5.84394	0	6.23831	0	6.14149	5.91705	6.15125	5.94474	6.43908	5.7963	5.697	6.14765	5.7916	5.96013	6.35452	0	6.0704	0	6.17014	5.98013	0.0499887	0.0831448
p459		333.054	11.2758	0	0	0	5.57484	5.41358	5.56971	5.45701	0	0	5.60921	0	5.81557	0	0	0	5.57198	0	0	0	0	5.45366	0	0	0	5.53493	0	5.51953	0	5.57667	0	5.40453	5.26393	0	0	0	0.910498	0.927119
p460		333.286	14.9019	7.07758	7.09877	7.07607	7.07997	7.11061	7.07009	7.01593	6.95148	7.04126	7.0016	6.99726	7.11332	6.87681	6.84346	6.83066	6.97886	7.10807	6.9965	7.01027	7.1262	7.12479	7.06271	7.08706	7.10511	7.05028	6.96866	6.84086	6.88082	6.92803	7.17454	7.11485	6.99612	7.00028	7.09564	7.0185	0.0224281	0.0456344
n342		334.033	5.64112	6.17493	6.44125	6.27559	6.21463	6.43769	6.20018	6.44366	6.58154	6.2141	6.36236	5.97617	5.67737	6.35971	6.48051	6.61153	6.55974	6.47736	6.55653	6.47249	6.5479	6.4285	6.40776	6.09594	6.33802	6.43479	6.55001	6.36623	6.47191	6.64311	6.49713	6.29765	6.31443	6.56459	6.19541	6.42605	0.170082	0.226941
n2636		334.067	1.65865	0	0	0	0	0	0	0	0	0	0	6.03043	6.1368	6.00562	5.92899	5.95507	6.22577	6.06661	0	0	6.0702	5.96962	6.1227	5.96672	6.09791	6.20964	6.17306	6.22671	6.22706	6.08125	5.39603	6.06375	5.93048	0	0	0	1.35726e-06	1.13931e-05	*
n343		334.082	6.98631	6.73851	6.65045	6.89225	7.11953	6.58072	6.59184	7.19941	6.8684	7.55456	7.57447	6.95324	7.17554	7.04632	6.97857	7.1082	6.95726	6.65416	6.86826	6.94985	6.96808	7.1643	6.95439	7.11909	7.36405	7.03411	6.70287	6.98123	6.92041	6.88684	7.28289	6.83697	7.09924	7.08288	7.1975	6.8432	0.159641	0.21489
n1269		334.108	1.8357	5.86646	0	5.96027	0	0	0	6.22833	6.46088	0	0	6.14937	6.09001	6.29682	6.32952	6.52773	6.05123	6.17942	5.99365	6.43161	6.2454	0	0	5.99552	6.41067	0	0	6.05996	0	0	6.1972	0	6.12916	0	0	6.29357	0.0887042	0.130966
n344		334.142	10.6273	6.2332	5.96684	6.12394	6.31527	6.22611	5.73154	6.04693	6.17253	5.73299	6.1579	5.98087	6.31079	6.13499	6.08204	6.26208	5.94005	5.936	5.97545	5.93223	5.5109	5.92432	5.73744	5.69016	5.86605	5.96455	6.0565	5.79498	6.05866	5.76712	5.92915	5.71122	5.88264	5.62054	5.6853	5.85777	0.000944521	0.00331307	*
n345		334.163	10.2919	6.04011	5.8949	5.88336	5.99182	5.91996	5.98459	5.7483	0	0	5.94143	5.89557	6.39863	5.85188	5.85827	5.9607	5.54658	5.69315	5.69561	5.64861	5.77207	5.99806	5.89333	5.95858	5.91646	5.84135	5.76481	5.94709	5.78667	5.86724	5.54547	5.89294	5.91325	5.95841	6.01023	5.9689	0.0364992	0.0663543
p1071	Pipericine	335.318	22.7082	5.62348	5.66424	5.3352	5.54478	5.53118	5.67615	5.78569	5.73048	5.71501	5.78447	0	5.683	0	0	5.64802	0	5.61671	0	0	0	5.65993	5.6661	0	0	0	0	5.81313	5.71293	0	0	5.48587	0	5.59248	0	0	0.0421313	0.0736959
p461	Pipericine	335.318	25.9889	0	0	0	0	5.1871	5.57694	0	0	0	0	6.02788	5.59405	6.02237	5.91596	5.77066	6.02929	5.6839	5.74497	5.69927	5.81486	5.8968	5.61561	5.9733	5.88372	5.84293	5.70259	5.64375	5.932	5.68734	5.7769	0	5.51453	0	0	5.97321	1.7218e-05	0.000110807	*
n346	Pterostilbene Phosphate	336.079	6.97495	6.02982	5.73761	6.34105	6.57465	5.97179	5.87427	6.6421	6.38077	7.02006	7.04892	6.39287	0	0	6.42551	6.54913	6.41781	6.10523	6.13954	6.3843	6.34123	6.62784	6.41787	6.5639	6.81985	6.48856	6.09314	6.43255	6.36895	6.30612	6.73569	6.13863	6.44267	6.54399	6.6577	6.18038	0.0449866	0.0771826
p867	Pterostilbene Phosphate	336.08	1.41606	6.75042	6.05099	6.308	6.16249	5.75561	0	5.66239	6.21745	5.78506	0	0	0	0	5.84539	0	5.80793	5.78189	5.85804	5.58253	6.08675	5.57791	5.84389	5.88008	5.86358	6.00741	0	5.68012	5.70615	5.97495	0	6.31378	6.03232	0	0	6.46798	0.0245782	0.049135
n347	Altersolanol A	336.085	6.06375	6.59791	6.78629	6.70615	5.94321	6.82622	6.837	6.98079	6.88426	6.62813	6.88342	7.04657	6.69515	6.55725	6.85031	6.85422	6.67549	6.94904	6.81486	7.02689	6.76096	6.75024	6.90683	6.67866	6.86025	6.64172	6.6603	6.5921	6.83101	6.74343	6.67194	6.48858	6.32005	6.66353	6.18896	6.488	0.0139183	0.0307398
n348		336.142	6.60394	6.30367	6.29762	6.04284	5.96787	6.1184	6.04772	0	5.91726	0	5.97045	5.88204	5.95609	5.72271	5.80861	5.79077	5.61882	0	5.9753	0	5.86889	6.22777	5.86993	5.90096	5.71767	5.93445	6.11122	5.80806	5.88665	5.81271	5.72601	6.13812	6.37659	6.08305	5.99448	6.42758	0.0516823	0.084972
n2638		336.16	17.7936	0	0	0	0	0	0	0	0	0	0	5.01885	5.50062	5.33346	5.43536	5.13732	0	0	0	0	0	0	0	0	0	0	0	0	0	0	0	0	0	0	0	0	9.70932e-39	4.53199e-37	*
n2172/n2389		336.179	11.2146	5.91474	0	5.31257	5.67371	0	0	0	5.58287	0	5.59217	0	6.05155	5.27408	0	5.79258	0	0	0	0	0	0	5.46712	0	0	0	0	5.68974	0	0	0	5.56757	5.74065	5.65905	5.5682	5.69342	0.0197916	0.0414881
n2704		336.229	23.7735	0	0	0	0	0	0	0	0	0	0	0	0	5.06993	0	0	0	5.62009	5.7813	0	5.69838	5.67972	5.76005	5.68215	5.44552	5.52752	5.51463	5.4809	5.4102	5.6604	5.45124	0	0	0	0	0	8.44252e-08	8.61709e-07	*
n349		337.275	17.6072	5.6404	5.62723	5.62856	5.64588	5.64095	5.33777	5.33778	5.34197	5.3677	5.33167	5.05613	0	0	0	0	0	4.94377	5.10676	0	5.12576	5.11231	4.94014	5.00163	5.08757	5.03136	5.02451	5.08344	0	0	5.25655	5.59045	5.60639	5.60386	5.59036	5.66685	0.000925977	0.00326807	*
p462		337.335	27.8775	7.73743	7.81358	7.61881	7.64197	7.68558	7.82342	7.77803	7.93589	7.77739	7.9333	8.01017	7.86237	8.0591	8.00185	7.95875	8.07948	7.94169	7.91617	7.97551	7.96572	7.87217	7.90332	8.0122	7.94603	7.99626	7.91215	7.87704	8.02506	7.86634	7.92999	7.77462	7.82542	7.82177	7.80227	8.0258	2.17303e-05	0.000137094	*
n350		337.979	28.9401	5.12574	5.10682	5.10968	5.13779	5.09261	5.53739	5.54018	5.52226	5.59409	5.54839	5.16404	0	5.20759	0	5.16866	5.24397	5.20674	5.19115	5.23747	5.19841	5.16028	5.18186	0	0	0	0	0	0	0	0	5.10868	0	0	5.12253	5.09844	0.000422706	0.00169009	*
n351	L-Ascorbic acid-2-glucoside	338.086	1.63485	5.8687	6.1747	6.2378	6.36805	6.15575	6.27242	6.29109	6.18576	6.19254	6.23272	6.33576	6.60653	6.0506	6.21833	6.42161	6.17339	6.08028	6.21152	6.10366	6.371	6.39215	6.13939	6.35122	6.34925	6.20122	5.7479	6.05932	6.01519	6.44081	5.90683	6.19251	6.33832	6.3689	6.30434	6.17516	0.116679	0.164821
n352	1-Caffeoyl-4-deoxyquinic acid	338.101	2.98272	6.86568	6.74262	6.8801	7.05465	6.76467	6.97447	7.00293	6.64963	7.26061	7.00709	6.85059	7.85017	7.35668	7.32298	6.92868	6.70079	7.29476	7.07974	6.92213	7.14488	0	7.0746	6.6484	7.08875	0	0	7.03327	6.92742	0	0	6.85537	6.95206	6.59898	7.13182	6.96599	0.00743271	0.0186615
n353	Columbamine	338.14	13.3359	5.66359	5.47269	5.77061	5.33553	5.90825	5.68264	5.62314	5.53861	5.26662	5.62394	5.42647	5.55127	5.38841	5.5675	5.9007	5.27991	5.595	5.85863	5.29807	5.75658	5.36573	0	0	5.49408	0	0	0	5.38076	5.73294	5.40432	5.35018	5.62762	5.64481	5.26932	5.3465	0.00646212	0.016619
n354		338.158	9.96431	6.26204	6.31513	6.08841	6.17363	6.24948	5.89843	6.35347	6.15067	6.15744	6.2735	6.20573	5.84403	6.13954	6.26265	6.34459	5.80791	6.12804	6.19054	5.89015	6.11602	6.16278	5.99103	6.13361	6.15955	6.20287	6.01424	5.94174	6.2064	6.07968	6.16796	6.04227	6.24129	6.20289	6.10997	6.22626	0.391566	0.460654
n1593		338.213	23.985	5.71808	5.74736	5.78856	5.26045	5.03881	0	0	0	0	0	0	0	0	0	0	0	5.28554	5.42057	0	5.30006	5.46847	5.29813	5.45669	5.67714	5.33785	5.72406	5.30319	5.43447	5.5556	5.71028	5.65359	5.24284	5.48559	5.75738	5.81064	1.85824e-10	3.60493e-09	*
n2475		338.214	22.6536	0	0	0	0	0	0	0	5.59097	5.66125	0	5.23507	5.42848	5.46912	5.34181	5.38483	0	0	0	0	0	0	0	0	0	0	0	0	0	0	0	0	0	0	0	0	8.02488e-08	8.26205e-07	*
p463		338.338	27.8744	7.04123	7.13162	6.91095	6.92707	6.9471	7.15271	7.09079	7.27525	7.08912	7.27264	7.36391	7.18027	7.41128	7.34729	7.30135	7.4368	7.27782	7.24276	7.30478	7.29875	7.20181	7.2375	7.3639	7.30023	7.34741	7.23832	7.20766	7.37046	7.18421	7.26169	7.08721	7.1483	7.14004	7.11598	7.38595	2.49783e-05	0.000154527	*
p464		339.25	10.3896	0	6.35105	0	5.96434	5.96996	6.56762	6.13935	6.31422	5.98429	6.06977	6.44442	6.5963	5.8385	6.44804	6.09964	6.43456	0	6.30993	0	6.33052	0	6.48939	6.14575	0	6.37979	0	6.33044	6.48298	6.50829	0	5.83922	6.26287	0	6.22619	0	0.5249	0.588166
p1181		339.34	27.8615	0	0	0	0	0	0	5.42152	5.64175	0	0	5.91881	5.47061	5.7838	5.7454	5.67098	5.92978	5.68888	5.82114	5.62576	5.57726	5.77006	5.54389	5.74179	5.81308	5.7982	0	0	5.79059	5.48013	5.68142	5.35773	5.44779	0	0	5.85626	0.000446197	0.0017594	*
n1271		340.101	1.45238	6.46346	6.49682	6.36619	6.47964	6.32066	6.44394	6.34007	6.41187	6.54363	6.52998	6.53507	6.61238	6.51965	6.56012	6.56237	6.41545	6.3859	6.51544	6.45747	6.51554	6.03331	6.41429	6.46367	6.52236	6.49832	6.47356	6.51815	6.44592	6.45679	6.3627	6.46241	6.39809	6.48242	6.4279	6.4814	0.213676	0.275311
n357		340.174	5.74048	5.90426	5.75472	5.81285	5.77938	5.79987	6.08442	5.77641	5.76951	5.98695	6.00086	5.90107	6.33893	5.79769	5.81679	6.23482	5.67074	5.62335	5.59387	5.56205	5.57465	5.85459	5.71803	6.18207	5.84637	5.50016	5.7377	5.91021	5.79046	5.71978	5.59295	6.1024	6.14755	6.18296	6.10213	6.11949	0.000221381	0.000973651	*
n1595		340.208	23.377	5.96289	5.00266	5.81031	5.77368	5.15212	0	0	0	0	0	0	0	0	0	0	0	0	5.64545	0	0	0	5.78232	0	0	5.84056	5.85694	5.94244	6.01025	6.00413	6.01484	6.09982	0	5.90841	0	5.64587	5.00807e-05	0.000278104	*
n1272		340.208	22.181	0	0	0	0	0	6.04937	5.99691	6.16762	6.19298	6.14907	0	0	5.4768	0	0	0	0	0	0	0	0	0	0	0	0	0	0	0	0	0	0	0	0	0	0	5.37311e-11	1.1586e-09	*
p466/p1691		341.364	20.4021	5.11342	5.14392	5.42887	5.26953	5.51309	5.97299	5.6308	5.83715	6.04286	6.08711	5.8857	6.10232	6.04332	5.83641	5.75449	6.10511	6.07634	6.12321	6.04014	5.98122	5.99338	6.0365	5.9982	6.00747	5.97747	5.83127	5.92632	5.57328	5.78144	5.96533	5.25714	5.19467	5.22611	5.18046	5.2788	6.68334e-12	1.57496e-10	*
n360		342.051	2.00706	6.62743	6.77082	6.51762	6.47107	6.55304	6.6868	6.55142	6.6309	6.60937	6.68582	6.7133	6.67556	6.74444	6.76613	6.66438	6.36727	0	0	0	6.78704	0	0	6.92497	6.67161	0	6.74678	6.60082	0	0	0	6.57582	6.76708	6.68438	6.81677	6.66765	0.00552587	0.0145931
n361	Caffeic acid 3-glucoside	342.095	3.0412	7.02192	7.01581	6.85622	6.78377	6.92373	6.90107	6.90867	6.86863	6.94957	7.03171	7.00573	7.30768	6.93347	7.02253	7.08513	6.83959	6.77055	7.04456	6.90271	6.95158	7.01063	6.87957	6.95282	6.99524	6.92413	6.99296	7.08014	7.08627	7.18511	7.06781	6.84751	6.95742	7.04695	6.80418	6.82334	0.0125473	0.0282438
n362	Melibiose	342.117	1.33717	7.02025	7.04982	7.02637	6.96149	6.99689	7.25301	7.15975	7.20814	7.15168	7.09423	7.12344	7.17875	7.10545	7.03263	7.09514	7.12232	7.03894	7.12057	7.09668	7.18408	7.12164	7.07854	7.12965	7.11717	7.06588	7.08055	7.15481	7.1721	7.12238	7.16452	7.09011	7.06123	7.07601	7.05879	7.06046	8.70749e-05	0.000446632	*
n1597	Coniferin	342.132	5.41755	0	0	6.20064	6.2092	6.07932	0	0	5.95271	6.52507	6.29623	6.49178	5.89473	6.17676	6.11679	6.18365	6.24815	6.07358	6.18287	6.09875	5.98318	5.61482	6.06319	6.1317	5.82559	6.14243	5.49998	6.32447	6.11891	6.36124	6.29637	6.20711	6.18385	0	6.17989	0	0.180802	0.238188
n1273	Phaseollidin hydrate	342.147	11.2526	0	6.0317	5.82452	0	5.92791	0	5.86784	0	5.70725	0	5.80058	0	0	0	5.82717	5.73314	5.72568	5.78505	5.73703	5.77304	0	5.78997	0	6.0317	5.90273	0	5.96108	0	0	5.78377	0	5.88253	0	5.84015	5.81617	0.543991	0.604229
n2282	Phaseollidin hydrate	342.147	12.9246	5.49843	0	0	5.99804	0	0	0	5.53912	0	5.84701	0	0	0	0	0	0	0	0	0	0	0	0	5.32217	0	0	5.72729	0	5.58382	0	0	5.70255	0	5.44349	0	0	0.491667	0.561379
p467	cocamidopropyl betaine	342.286	16.9068	5.80252	5.96358	5.74973	5.64897	5.71565	5.99205	5.75184	5.7585	5.9987	5.91086	6.0041	5.82478	5.74422	6.06335	5.78408	5.9266	5.83273	6.08738	5.83404	5.84492	5.9954	5.76584	5.94927	6.20963	5.86567	6.06599	5.97788	5.96624	5.97888	5.94273	5.68688	5.7654	5.91211	5.78852	5.87656	0.0970033	0.141394
n1274		343.099	3.04484	6.0193	5.9513	5.73267	6.00822	5.88337	5.80282	5.81353	5.74954	5.88982	6.04132	5.91947	6.35428	6.12423	5.99875	6.09345	0	0	6.07585	0	5.91888	5.90558	0	5.94745	0	5.94968	5.91883	6.03347	6.07435	6.19276	5.94022	0	5.86146	5.95576	0	5.73138	0.0352147	0.0646573
p468	N-(1-Deoxy-1-fructosyl)tyrosine	343.125	3.4056	6.62776	6.68364	6.37204	6.51109	6.51137	7.9257	7.81302	7.6413	7.64752	7.46608	7.5326	7.28479	7.22104	7.25743	7.26417	6.73159	6.71181	7.12935	6.95169	6.84332	6.84709	6.97648	6.56757	6.93164	6.76223	6.6987	6.66774	6.76201	6.81897	6.80194	6.66345	6.5542	6.54984	6.5194	6.75463	3.024e-13	8.22231e-12	*
p469		343.163	4.89913	7.34226	7.47508	7.3952	6.92481	7.42834	8.14928	8.26447	7.9644	8.23255	8.03021	7.8713	7.84032	7.53761	7.76969	7.77773	7.35454	7.00818	7.41975	7.56361	7.5206	7.46158	7.59946	7.56418	7.76476	7.19696	6.94622	7.47209	7.08178	7.27496	7.38724	7.35533	7.43404	7.47874	7.46531	7.45716	1.30179e-07	1.26515e-06	*
n364		344.045	1.33969	7.32847	7.15551	7.26709	7.16448	7.41539	7.09359	7.13067	6.12487	7.12182	6.24934	7.11012	6.22277	7.23657	7.07225	6.19403	7.23851	6.94668	7.08788	6.10984	6.3184	7.17132	7.01479	7.07527	7.24025	7.33171	7.07395	0	0	7.05874	6.15362	7.25028	7.25366	7.16502	6.98733	7.32053	0.0204122	0.0424003
n365		344.111	4.90335	7.31345	7.48425	6.50009	6.47333	6.57243	6.59119	6.51095	6.41819	6.354	7.05158	6.92471	7.18848	6.6538	6.31772	6.39262	6.19896	6.90852	6.63838	6.67118	6.86632	6.78284	6.62796	6.69015	6.53598	6.68603	6.68316	6.77081	6.79001	6.6224	6.98055	6.60783	6.84565	6.74773	6.62205	6.64093	0.794453	0.832683
p470		344.128	3.40393	0	0	0	0	0	6.54572	6.42596	5.95319	6.08678	5.9333	0	0	0	5.72239	0	0	0	0	0	0	0	0	0	0	0	0	0	0	0	0	0	0	0	0	0	1.27308e-10	2.5478e-09	*
n1275	Dihydroconiferin	344.147	8.71118	7.24137	7.18405	7.65937	7.67208	6.98187	7.94101	7.87485	7.56769	8.0184	8.09892	7.42666	7.89088	7.46385	7.36943	7.66128	7.56201	6.39319	7.5616	7.63168	7.53778	7.80954	7.39201	7.90233	8.06993	7.47739	7.31866	7.61546	7.24251	7.48777	7.77049	6.94717	7.39672	7.35398	7.45933	7.21797	0.024712	0.0493246
p472	Malabaricano	344.161	11.6594	6.84086	7.04955	7.1573	6.70077	7.04649	6.95465	6.86658	6.99963	7.24591	6.92859	7.18881	7.22514	7.08739	7.03807	7.0795	6.63791	6.77721	7.09284	6.90046	6.94724	6.94078	6.98931	7.12515	7.20846	6.923	6.50749	7.15813	6.99259	7.04476	6.91762	7.0474	7.07401	7.05321	7.13268	6.95094	0.228246	0.292764
n366		344.22	18.0268	5.06274	5.14552	5.13607	5.18953	5.04577	5.66604	5.58001	5.58821	5.60901	5.61193	5.42821	5.4213	5.28678	0	0	0	5.31162	5.31652	0	5.32099	5.28021	5.32213	5.25729	5.34126	5.26685	5.2561	5.23784	5.30456	5.31409	5.25738	5.01532	5.02555	5.14957	5.09857	5.13593	0.080805	0.12174
n367	10,20-Dihydroxyeicosanoic acid	344.294	26.7322	0	4.99215	0	0	0	5.17017	5.07133	5.23536	5.41009	5.25805	5.37536	5.3225	5.33615	5.41348	5.4708	5.45234	5.45208	5.35826	5.47979	5.43333	5.32983	5.19917	5.07698	5.44709	5.26157	5.4012	5.43837	5.32767	5.33404	5.48508	0	0	0	4.87894	0	6.04082e-08	6.39513e-07	*
n368		345.061	12.786	0	5.53715	5.51306	0	5.55556	5.7443	5.84224	5.8018	5.74976	5.91115	5.87681	5.81128	5.6923	5.74068	5.96608	5.83879	5.82635	5.77535	5.74491	5.83045	5.90164	5.92265	5.79845	5.89096	5.88191	5.83528	5.77845	5.81343	5.76727	5.783	5.6144	5.65768	5.72441	5.69794	5.69834	0.0131074	0.0293313
p1926/p473	Murrayacinine	345.176	3.96881	0	0	0	0	0	5.69259	5.90189	5.85734	5.71108	5.53444	0	0	0	0	5.19628	0	0	0	0	0	0	0	0	0	0	0	0	0	0	0	0	5.153	0	0	0	2.07306e-07	1.97254e-06	*
p474		345.324	17.7386	8.07758	8.10493	8.10294	8.12165	8.11625	7.87042	7.84794	7.84148	7.9433	7.94113	7.92452	7.95496	7.85698	7.82441	7.80371	7.89773	7.95853	7.95553	7.90144	7.96264	7.99157	7.90725	7.93422	7.90538	7.88586	7.92741	7.80053	7.84057	7.83606	7.94457	8.13801	8.05411	8.03874	8.06162	8.0989	2.24601e-09	3.19612e-08	*
p475	Tomentin	346.067	12.0382	6.39143	6.21326	6.35376	6.39456	6.31324	6.29883	6.21061	6.17585	6.0747	6.3156	6.14576	6.8294	6.18108	6.03402	6.11027	6.04435	6.16623	6.11337	6.00056	6.17617	6.19787	6.43955	6.19492	6.17305	6.28721	6.34247	6.24458	6.2762	6.32311	6.17138	6.1365	0	0	6.32052	6.29701	0.0380406	0.0681808
n369		346.09	2.43794	6.55606	6.51399	6.48213	6.48932	6.42512	6.3217	6.23735	6.30483	6.27851	6.38763	6.14688	6.63829	6.44057	6.48297	6.60535	6.35901	6.4414	6.50442	6.32735	6.36714	6.26185	6.37209	6.40222	6.72415	6.49595	6.46816	6.39257	6.42214	6.57294	6.23204	6.24786	6.20243	6.01405	6.24013	6.09715	0.002692	0.00807952
n370	miraxanthin V	346.117	11.4975	7.24386	7.04915	7.04069	6.99263	6.97021	7.29608	6.98365	7.14838	7.00721	6.95981	7.17739	7.04549	7.1323	7.01277	7.21285	6.99285	6.94726	7.06305	6.97131	7.20617	7.02976	6.99682	7.13625	7.00465	7.01519	7.04021	7.08043	7.10485	7.14828	7.09203	6.98949	7.09294	6.92422	7.07148	7.0281	0.647864	0.703545
n372		346.127	4.96459	0	0	5.69208	6.26916	0	5.74199	6.4313	0	6.06549	0	0	0	0	0	0	0	0	6.21946	0	0	0	0	0	5.73039	6.45803	0	6.05904	0	6.16797	0	0	5.97072	0	0	0	0.557003	0.615394
p477		346.139	6.73388	5.97684	5.83921	5.7893	5.85341	5.92608	5.62917	5.79793	5.46204	5.44758	5.98509	5.72468	5.9372	5.90777	6.11249	5.88194	5.69251	5.83976	5.91985	5.53966	5.88314	5.87869	5.71933	6.04215	5.77563	5.45242	5.71333	0	5.5268	5.7244	0	5.58646	5.79499	5.93691	5.59074	5.78583	0.0227478	0.0459172
n373	Gibberellin A3	346.142	4.7112	6.48623	6.31343	6.18564	6.51174	6.47058	6.38192	6.06487	6.21639	6.18046	6.43141	0	0	6.44757	6.40781	6.4088	6.2154	6.21646	5.83582	6.11151	6.43585	6.19877	6.31034	6.44243	6.18139	6.33815	6.41389	6.44475	6.14797	6.4883	6.2682	6.42306	6.38704	6.41145	6.38514	6.42962	0.0505123	0.083772
n374	Nepetaside	346.163	11.0721	6.48963	6.75411	6.65706	6.45104	6.53411	6.62204	6.56676	6.26256	6.9442	6.74308	6.70126	6.7628	6.68267	6.38462	6.60299	6.56864	6.61707	6.51074	6.32268	6.54507	6.45873	6.7523	6.72156	6.64152	6.54533	6.40595	6.67067	6.58805	6.51012	6.54535	6.50188	6.68503	6.47838	6.58718	6.60908	0.808394	0.841987
p478		346.327	17.7423	7.28525	7.30482	7.31778	7.34858	7.32385	6.9771	6.95896	6.89238	7.07375	7.08556	7.05683	7.08483	6.92114	6.89095	6.87065	6.98483	7.05597	7.05712	6.95217	7.08551	7.15302	7.00336	7.0532	7.02333	6.9766	7.02026	6.84707	6.87287	6.87773	7.08063	7.36379	7.23916	7.22453	7.26774	7.31768	3.35049e-09	4.6433e-08	*
n2806		347.185	17.5145	0	0	0	0	0	0	0	0	0	0	0	0	0	5.04306	0	5.11655	5.05791	5.11215	5.06137	5.04928	0	0	0	0	0	5.10174	5.02798	0	5.06966	0	0	4.98081	5.02465	0	0	0.000240437	0.0010454	*
p1072		347.255	2.46864	0	0	5.3843	5.75047	0	0	5.53206	0	0	5.74158	0	0	0	5.42985	5.75608	5.21973	5.71849	0	5.29642	0	5.55043	0	0	0	0	0	5.80362	0	0	5.53378	5.8501	5.51577	0	5.3414	0	0.923663	0.938435
n376		347.268	18.4909	5.57085	5.60659	5.57397	5.53204	5.53622	5.82656	5.86581	6.07924	5.82241	5.80373	5.80478	5.70309	5.67003	5.70028	5.71557	5.90791	5.74639	5.76129	5.76367	5.7869	5.74371	5.73004	5.75694	5.7732	5.72717	5.75669	5.62167	5.76218	5.77659	5.77626	5.58244	5.64238	5.60096	5.61822	5.61552	1.13433e-07	1.12361e-06	*
p869		347.329	17.6789	5.64374	5.57538	5.55965	5.68504	5.70785	0	0	0	0	0	0	0	0	0	0	0	0	0	0	0	0	0	0	0	0	0	0	0	0	0	5.55284	5.54244	5.52584	5.50833	5.61988	4.08716e-54	4.92307e-52	*
p479		348.081	1.59344	5.98467	6.92988	6.15404	0	0	6.6094	5.81326	0	0	5.83284	0	0	0	0	7.43619	0	5.59996	0	0	0	6.19511	0	0	0	0	0	6.1567	6.42993	7.14586	0	5.97834	6.55912	6.39008	6.85232	5.94827	0.0873059	0.129235
n1277	Calopogoniumisoflavone B	348.098	3.60264	5.89907	5.99534	5.64287	5.64075	6.25442	6.10712	6.31037	5.98028	6.48152	6.24016	5.93533	5.97205	6.11104	6.12379	6.02235	6.24754	6.09283	5.99832	6.27719	6.07807	6.10085	6.00742	6.15656	5.88953	5.99011	6.00508	0	0	6.35789	6.39817	6.12283	5.71625	6.13144	5.86063	6.36027	0.0669018	0.103943
n377	Musca-aurin-VII	348.106	1.43497	8.32089	8.24754	8.30675	8.25792	8.30459	8.29243	8.28466	8.24606	8.31811	8.33515	8.29736	8.49784	8.35917	8.27036	8.31801	8.23386	8.20939	8.20436	8.13626	8.17186	8.11094	8.15103	8.22916	8.38899	8.25195	8.22	8.35882	8.23575	8.3032	8.19108	8.23107	8.20556	8.21338	8.19198	8.19712	0.00650081	0.0166674
p870		348.116	4.8616	0	0	0	0	5.09507	0	5.26034	0	4.91391	0	0	5.25166	0	0	0	0	0	0	0	0	5.01985	0	0	5.34246	0	0	0	4.98994	0	5.35883	0	0	0	5.1	0	0.778693	0.824286
n378	Leonuridine	348.142	7.99378	0	5.50382	0	5.40721	0	5.22031	5.815	5.71687	0	0	0	0	0	0	5.55233	0	5.52054	0	0	0	5.33418	0	0	0	5.77863	0	0	5.3521	5.25667	0	5.16575	0	0	0	5.26401	0.895858	0.914502
p480	Gibberellin A1	348.155	11.7535	6.17519	6.09928	6.3018	6.09142	6.26283	5.73973	5.82168	5.92501	5.67286	5.83607	5.72385	5.88113	5.84956	6.00687	5.89396	0	0	0	5.82915	0	6.04386	5.92088	5.91616	5.8127	5.9452	6.01489	5.97272	5.95675	6.0177	5.95252	6.12935	6.11696	6.06278	6.11748	6.08464	3.46471e-08	3.87893e-07	*
n379		348.179	11.6768	6.8416	7.02443	6.9311	6.86717	6.83762	6.9539	6.79729	6.61541	6.77353	7.11027	7.14316	7.09299	6.95262	6.85738	6.87193	6.92322	6.96278	6.8796	6.73442	7.03994	6.77898	7.19562	6.80448	6.7949	6.86741	6.86274	6.80402	6.71282	6.54612	6.78792	6.60769	7.03987	6.86862	6.81501	6.91598	0.275653	0.342216
n380		349.11	1.5485	7.32194	7.25477	7.325	7.24153	6.32227	7.13736	6.54288	7.23194	7.38755	7.42579	7.223	7.61344	7.34529	7.19295	7.43273	7.29363	7.25256	7.33298	7.02389	7.26947	7.11762	7.14201	7.34786	7.49381	6.30644	7.25107	7.4313	6.23104	7.3679	6.37242	6.83087	6.29615	6.39034	7.19364	7.16696	0.337784	0.403401
p481		349.208	11.8437	6.43286	6.20073	6.93545	6.81356	6.78609	7.20119	7.11882	6.31849	6.35705	6.77049	6.56138	7.16828	6.98144	6.80698	6.72412	6.07336	6.37132	6.62643	6.2809	6.41974	0	6.44609	0	6.75253	6.11337	5.8414	0	0	6.22987	6.17428	6.01215	6.19909	6.15074	6.31902	6.18272	0.0290842	0.0559424
p871		349.28	13.2059	5.84401	5.90386	5.86617	5.83857	5.90251	0	0	5.22424	0	0	0	5.32677	0	0	0	0	0	0	0	5.48566	0	0	0	0	0	0	0	0	0	5.4385	5.89646	5.80767	5.73638	5.82659	5.82098	1.33703e-05	8.88284e-05	*
n381		349.283	16.4445	5.39038	5.42504	5.19764	5.20499	5.16572	5.39878	0	0	0	0	0	0	0	0	0	0	0	0	0	0	0	0	0	0	0	0	0	0	0	0	5.23409	5.36497	5.18378	5.34193	5.38338	3.88409e-12	9.34059e-11	*
n382	3-Feruloyl-1,5-quinolactone	350.101	3.24913	7.30456	7.3585	7.25417	7.11567	7.20205	7.25181	7.44553	7.51847	7.40309	7.5016	7.5967	7.46963	7.44022	7.45725	7.38201	7.30786	7.31281	7.27225	7.29026	7.42798	7.41469	7.3078	7.596	7.44765	7.26676	7.23523	7.32036	7.28606	7.36408	7.45994	7.24088	7.19867	7.28969	7.31597	7.30975	0.00391544	0.0110192
p872		350.192	3.52566	5.7969	0	6.08343	0	5.76939	0	0	0	0	5.21108	0	5.54314	5.70948	0	0	0	0	5.54293	0	0	0	5.74062	0	0	0	0	0	0	5.49851	0	5.64074	5.472	5.38457	5.69986	5.50018	0.0581088	0.0928685
n383		350.194	12.2893	7.33091	7.25942	7.27984	7.32925	7.16239	7.21823	7.08619	7.03562	7.02118	7.20378	7.03305	7.13936	7.21965	7.11966	7.12559	6.99567	6.95571	7.03217	6.87764	7.01654	7.00974	7.13937	7.14554	7.17932	7.06699	7.1399	7.16522	7.06281	7.16763	7.08693	7.20169	7.25372	7.122	7.19326	7.21197	1.1799e-05	7.96065e-05	*
n384		350.213	23.7787	5.53461	5.56727	5.49065	5.44962	5.30766	5.05928	4.979	5.18388	5.0238	5.25544	5.25365	5.68807	5.68444	5.48038	5.45999	5.44305	6.22412	6.35205	5.56301	6.20672	6.24364	6.3318	6.24009	6.20572	6.16134	6.12441	6.08152	6.07178	6.16199	5.93127	5.84858	5.73807	5.71537	5.65872	5.70678	2.27089e-09	3.20462e-08	*
n2177/n1278		350.231	15.0457	5.35244	5.29953	5.72277	5.10671	5.71575	5.81884	5.75136	5.87795	5.69632	5.4162	0	5.3537	0	0	0	0	0	0	0	0	0	0	0	0	0	0	0	0	0	0	0	0	0	0	0	9.90186e-13	2.5157e-11	*
n385		351.104	3.24865	6.46159	6.208	6.42932	6.25509	6.33748	6.40773	6.52629	6.29498	5.80744	6.32823	6.27559	6.6567	6.61707	6.65413	6.39018	0	0	6.33864	0	6.45155	6.54306	6.4962	6.63422	6.61155	6.44846	6.40565	6.50425	0	0	6.38222	6.05451	6.28353	6.42446	6.50877	6.47331	0.00850194	0.0207291
p2063/p482		351.313	23.1497	5.66759	5.58072	5.20643	5.24175	5.22808	5.63849	5.60279	5.61515	5.51103	5.75485	5.58013	5.62496	5.37286	5.46528	5.6401	5.56263	5.37767	5.32824	5.2218	5.55298	5.44078	5.47818	5.48788	5.57991	5.4376	5.44512	5.58854	5.83299	5.4505	5.39765	5.41307	5.37153	5.17095	5.34795	5.47685	0.0525991	0.0859244
n1863	Semilicoisoflavone B	352.093	2.67333	0	5.53753	0	5.43818	0	0	0	0	0	0	0	0	0	0	0	0	0	0	0	0	0	0	5.63291	0	0	5.4678	0	0	0	0	5.47797	5.63223	5.52877	5.66074	5.49781	0.00021043	0.000936291	*
n1279		352.165	13.9207	5.81341	5.64518	5.84862	5.58045	5.47183	0	5.59983	0	0	0	0	0	0	0	0	0	0	0	0	0	0	0	0	0	0	0	0	0	0	0	0	0	0	0	0	5.29301e-10	8.96165e-09	*
n386		352.21	14.2757	6.04854	6.14941	6.0763	5.91241	5.98267	5.70589	6.07151	6.01827	5.72771	5.71306	5.52464	5.47477	5.82964	5.35268	5.5918	5.43677	0	0	0	0	5.51615	5.70512	5.72845	5.42462	5.46851	5.42371	5.64437	0	0	0	5.80434	5.90155	5.83165	5.77733	5.64612	9.67508e-06	6.68827e-05	*
n387		352.229	24.9251	5.73646	5.73526	5.63024	5.68397	5.60749	5.88781	5.73885	5.89446	5.90593	5.84964	5.948	6.0169	6.02481	6.01313	5.96038	5.99346	6.10143	6.0837	6.06274	5.90296	6.01946	5.99065	6.01976	5.99162	5.92413	6.0472	5.98221	6.01616	5.93006	6.05529	5.81245	5.74149	5.78819	5.7397	5.7641	4.13015e-11	9.35179e-10	*
n1280	2,5-Diamino-6-(5-phospho-D-ribosylamino)pyrimidin-4(3H)-one	353.075	3.27911	0	0	0	0	0	0	5.84368	5.81614	0	0	5.98825	5.67721	5.81063	0	0	0	0	0	0	0	0	0	5.8045	0	0	0	5.36378	0	0	0	0	5.20194	0	5.27949	0	0.252669	0.319786
n1600		353.27	16.2787	0	0	5.14138	5.26536	5.17345	0	0	0	5.15549	5.199	0	0	0	0	4.93031	4.94807	0	5.06591	0	0	5.00066	0	0	0	0	0	0	0	0	5.16588	4.97502	5.30992	5.05176	5.0891	5.33001	0.0875034	0.129386
p1741/p483		353.327	18.8135	6.16941	6.22588	6.25339	6.21964	6.17533	5.58389	5.62526	5.28334	5.81985	5.71396	5.75298	5.8423	5.45161	5.07993	5.26987	5.64111	5.77065	5.80839	5.34259	5.94488	5.61641	5.57604	5.80256	5.54485	5.38057	5.91375	5.59063	5.67442	5.33467	5.09909	6.3087	5.99142	6.11918	6.21266	6.12704	9.16659e-06	6.39384e-05	*
n2393		354.117	1.76242	6.36193	0	0	0	0	0	0	0	0	0	0	0	0	6.85152	6.53242	6.34573	0	0	6.52553	0	6.63949	7.05265	0	0	6.4746	6.40292	0	0	6.64786	0	0	6.48571	6.42738	0	0	0.593557	0.650127
n389		354.117	1.48943	6.58035	6.66056	6.53792	6.44964	6.60122	6.61281	6.47844	6.68612	6.5081	6.81051	6.89256	6.74194	6.6314	6.73226	6.67903	0	6.53807	6.54938	0	6.67215	0	0	6.9302	6.78724	6.59532	6.6485	6.75777	6.78055	6.56355	6.7123	6.82134	6.85599	6.6987	6.65193	6.88296	0.07021	0.108347
n390		354.209	28.6385	6.14716	5.81357	5.52805	5.57085	6.03013	6.11798	6.0274	6.01684	6.08806	6.0428	6.11119	6.10185	6.05196	6.00742	5.98493	6.01835	6.06094	6.01227	6.07526	5.97903	5.94977	5.91359	5.89441	6.05815	5.9011	5.9194	5.81967	6.10413	5.84969	5.88402	5.62996	6.0612	5.76145	6.09609	5.8101	0.069326	0.107272
p485		355.271	28.6636	5.06652	5.01634	0	5.0276	0	5.2204	0	0	0	5.13125	0	0	0	5.05423	5.15769	0	0	0	5.21043	0	5.06048	5.15751	0	0	5.16179	0	5.1042	5.17908	5.23161	0	5.08609	0	0	5.01594	5.02065	0.860499	0.884875
n391		355.273	20.2163	5.47984	0	0	0	0	5.14086	5.55174	5.24715	4.89874	5.09462	5.73759	5.19584	0	0	5.32472	5.17926	0	0	0	5.37562	0	5.11279	0	4.97955	0	0	5.6008	0	0	0	0	5.15308	0	5.20253	5.16887	0.184844	0.242257
p486		355.344	19.5222	7.68594	7.70851	7.70282	7.71511	7.71901	7.11336	7.13219	6.95329	7.23794	7.23748	7.19771	7.14649	7.0549	7.03807	6.95269	7.07558	7.16465	7.24545	7.03459	7.29875	7.29435	7.08927	7.20653	7.09195	7.02637	7.28462	7.16104	6.95413	7.03192	7.13344	7.74776	7.64761	7.63431	7.65964	7.70854	1.14275e-12	2.86503e-11	*
p1358		356.108	6.34216	5.44634	0	0	0	0	0	0	0	5.54555	0	0	5.14622	5.5372	0	0	0	5.25933	5.53347	0	5.59546	5.57249	5.87144	5.35908	5.83141	5.74822	0	0	5.4905	5.49671	5.37657	0	5.38655	0	0	0	0.06428	0.100829
p487		356.108	3.19653	5.76903	5.87808	5.79361	5.83958	5.92169	5.18392	0	0	0	5.48306	0	0	0	5.73793	0	0	5.46229	0	5.45185	0	0	0	0	5.4773	0	0	5.76099	0	5.49561	0	5.64085	5.38701	5.33886	5.63764	5.38668	0.0118735	0.0270734
n392	Gentiopicrin	356.111	4.23626	7.7073	7.80617	7.7101	7.63177	7.64474	7.81885	7.77526	7.79344	7.76663	7.69975	7.8548	7.6221	7.75461	7.77375	7.85487	7.6291	7.68013	7.84373	7.76582	7.78772	7.84109	7.87983	7.71865	7.85684	7.75496	7.77345	7.79316	7.81311	7.81506	7.89046	7.76298	7.77556	7.73606	7.76272	7.79193	0.129996	0.180294
n393	xi-3-Hydroxy-5-phenylpentanoic acid O-beta-D-Glucopyranoside	356.147	12.5915	6.16377	5.96358	5.82567	6.0686	6.36247	6.15834	6.1779	6.10964	6.02243	5.9696	6.12622	6.69288	5.80512	6.03453	5.77858	6.03389	5.77534	5.75134	5.90158	6.16781	5.92626	5.78338	6.21457	5.71091	5.84582	0	0	0	0	5.61397	0	0	0	0	0	2.99905e-12	7.3476e-11	*
p488		356.347	19.5102	6.71906	6.73895	6.78042	6.77605	6.79117	5.54671	0	0	0	0	5.71484	5.75305	0	0	0	0	0	0	5.48946	5.91009	5.7781	0	5.79148	0	0	0	5.88406	0	0	5.60464	6.84653	6.61309	6.52242	6.70115	6.74149	0.0044352	0.0122208
n1868		357.114	4.25152	0	6.85201	6.6046	0	0	0	0	0	0	0	6.73065	0	0	0	0	0	0	6.78864	6.60701	0	6.80654	7.03163	6.72115	6.8567	6.56997	6.71743	6.65425	6.83503	6.71875	6.79632	0	0	0	0	6.61804	0.000638332	0.00235843	*
n394		357.114	6.32951	6.38352	0	0	5.82078	5.74273	6.30359	6.57435	6.17508	6.29383	6.33001	6.43664	6.24559	6.43344	6.34529	6.4909	5.95702	0	0	0	6.24769	0	0	0	0	0	6.37357	0	0	0	0	6.24451	6.40736	6.12196	6.10253	6.31073	4.04038e-05	0.000230987	*
n395	N-palmitoyl threonine	357.289	19.6728	6.07354	5.1852	0	4.99477	0	5.91217	5.99463	5.82056	5.50352	5.61307	6.19651	5.80754	5.19379	5.31743	5.82002	5.89262	5.68811	5.17889	5.37575	5.84722	5.50203	5.6823	5.14707	5.55061	5.26319	5.15258	6.08147	5.58158	5.68574	5.06263	5.09887	5.70418	5.3979	5.67072	5.82065	0.0255329	0.0504699
p2043/p489		357.359	20.8707	6.0419	5.98783	6.11525	6.09998	6.1545	5.73746	5.48221	5.41143	5.82201	5.80005	5.59074	5.7105	5.47176	5.59506	5.31892	5.53473	5.83957	5.90312	5.69955	5.986	5.60911	5.77906	5.72517	5.69796	5.46242	5.78487	5.50695	5.69568	5.50402	5.47731	6.17772	5.74137	5.98835	6.03222	6.02551	7.81656e-06	5.55414e-05	*
n396	Cellobionate	358.112	1.54087	6.93568	6.82973	6.89182	7.01221	6.77576	6.78872	6.84612	6.93149	6.91128	6.87751	6.87574	7.05185	6.87774	6.93659	6.80996	6.85307	6.82267	6.85299	6.80475	6.97066	6.98777	6.90753	7.01364	6.8981	6.87948	6.91582	6.87906	6.97435	6.91408	6.82716	6.94559	7.07995	6.96142	7.011	6.97798	0.075753	0.11555
p874	Tarennoside	358.124	3.002	5.93937	5.83682	5.93814	5.94489	6.17607	0	5.92629	5.94824	5.5828	0	5.71954	0	0	6.06054	5.82426	5.80391	5.70496	0	0	6.00154	0	0	5.55989	0	5.83104	0	5.96429	0	0	5.54827	6.00814	0	0	5.81653	6.01274	0.535255	0.597858
n397	Tarennoside	358.127	6.97813	7.6757	7.58832	7.81967	8.05099	7.51745	7.4878	8.08017	7.86155	8.45895	8.49102	7.94938	8.18534	8.03968	7.98376	8.10616	7.92278	7.6144	7.83524	7.9028	7.94222	8.1294	7.9157	8.07591	8.34112	7.96888	7.64517	7.95146	7.88336	7.84542	8.25444	7.78186	8.05464	8.01222	8.14996	7.77419	0.148425	0.202172
p490	(+)-Pinoresinol	358.14	15.465	6.62162	6.655	6.29554	6.73753	6.37143	7.26109	7.15463	6.91748	7.10761	6.974	6.90841	6.98888	6.96755	6.88957	6.76619	6.8818	6.99268	7.27398	7.38307	7.06568	7.44173	7.15727	7.13498	6.98661	7.24161	7.20447	7.34668	7.04606	7.10747	6.96152	6.3934	6.65956	6.39908	6.58486	6.35923	2.26717e-08	2.76143e-07	*
n1281		358.163	11.9707	5.82164	5.90301	5.87273	5.96158	5.86281	0	5.24821	0	0	0	0	5.79596	0	0	0	0	0	0	0	0	0	0	0	0	0	0	0	0	0	0	5.86404	5.8189	5.69737	5.84415	5.91277	4.26999e-09	5.8476e-08	*
n398		358.163	9.18609	0	0	0	0	0	6.58413	0	6.04883	0	0	5.57699	0	0	5.84273	6.02101	5.68669	5.48606	5.68163	5.81055	5.99853	0	5.95398	5.97188	0	0	5.85859	6.42684	5.80667	6.04294	5.96982	0	0	6.41347	6.66996	0	0.0133021	0.029627
n1282		359.13	6.97506	0	0	6.94288	6.88734	0	0	7.07915	0	7.69922	7.72996	7.00774	7.36713	7.20593	7.04379	7.26099	7.0069	6.52845	6.66507	6.713	6.97162	7.31242	6.73856	7.13107	7.56901	7.1156	0	6.97556	0	6.8247	7.39696	6.92479	7.24372	6.98387	7.36809	6.47609	0.0516138	0.084972
p493		359.14	2.56148	0	5.50323	0	0	5.41242	6.77375	0	0	6.13074	6.25018	6.0721	5.99244	0	5.70883	0	5.63823	0	0	0	0	0	0	0	0	0	5.54432	0	0	5.86068	0	0	5.18691	0	0	0	0.304175	0.368606
p492		359.14	2.039	5.4035	0	5.36696	0	5.45394	6.91768	7.00878	6.26155	6.43722	6.56953	0	6.00548	5.64552	5.8746	0	5.63169	5.6832	0	5.71283	0	0	5.48752	0	0	0	0	0	5.60644	0	0	0	0	5.54516	5.56479	0	0.0469367	0.0799081
n399	7-Deoxyloganate	360.142	10.9722	6.2147	6.19878	6.38156	6.19557	6.25676	6.2197	6.33687	6.10894	6.09612	6.37923	6.11522	5.84436	6.12742	6.3221	6.34433	6.352	6.15313	6.43733	6.1354	6.3763	6.48709	6.18603	6.33602	6.34013	6.20544	6.28847	6.43127	6.33583	6.58143	6.21983	6.26235	6.4318	6.18971	6.40187	6.23804	0.262493	0.329304
n400		360.192	19.1441	5.14281	5.1767	5.13912	5.19817	5.04817	5.55183	5.49352	5.39031	5.50492	5.54383	5.28292	5.19843	5.27359	5.22003	5.24046	5.21389	5.31804	5.29579	5.34503	5.30973	5.26477	5.278	5.25714	5.1891	5.30174	5.27614	5.17218	5.37561	5.26371	5.23121	5.2052	5.22515	5.162	5.1807	5.15475	1.18236e-09	1.75238e-08	*
p1606	tributyl citrate	360.213	21.1115	0	0	0	0	0	0	0	0	5.61838	0	0	5.01057	0	6.0449	0	0	0	6.43279	6.35327	5.50309	0	0	6.37028	0	5.43074	0	0	0	0	0	5.06887	5.47039	5.16266	0	0	0.179402	0.236753
n1284	2-HYDROXY-1,2,3-PROPANETRICARBOXYLIC ACIDTRIBUTYL ESTER	360.215	13.4454	0	0	5.37795	0	0	0	6.03349	0	5.51696	0	0	6.17747	5.31343	0	0	0	5.3602	5.69511	0	0	0	0	5.39683	0	0	0	0	0	0	0	5.07578	5.63536	5.29238	5.42169	5.46087	0.0479894	0.0811173
n1285		361.101	6.93577	5.81671	5.79678	6.05073	6.30983	5.5855	6.04453	6.42527	6.0463	6.69974	6.72873	6.16637	6.4882	6.34668	6.28551	6.41073	6.06674	5.70724	6.03231	5.78104	6.20159	6.33563	6.03963	6.32514	6.53007	5.94015	5.54758	6.17297	6.03444	5.8197	6.43914	5.98243	6.27076	6.23329	6.36914	5.61618	0.0482546	0.0814452
n401	De-O-methylsimmondsin	361.138	4.15812	6.31967	6.14927	6.23219	6.31395	6.09552	6.1828	5.83119	5.91398	5.98959	6.00788	5.99026	6.40968	6.0865	6.11466	6.25983	5.97266	5.73529	5.96461	5.63916	6.08212	5.87132	5.88808	6.16567	6.16583	5.67575	5.82702	6.08375	5.8677	6.04852	5.99365	6.13368	6.16173	6.25352	6.26588	6.11026	0.00299158	0.00877146
p495		361.232	28.8309	4.86805	5.37657	4.86026	5.4672	5.46845	5.66257	5.60235	5.6219	5.5776	5.55228	5.5102	5.52125	5.55825	5.58326	5.57471	5.61004	5.54488	5.63865	5.59601	5.56223	5.58191	5.51494	5.59311	5.68734	5.50842	5.69265	5.55189	4.96438	5.62941	5.53085	5.21648	5.30441	5.41828	5.37502	5.5099	0.00863912	0.0209742
p496		361.319	16.3855	7.96205	7.99403	8.00963	8.03038	8.0051	7.87949	7.84667	7.8135	7.88876	7.91937	7.8955	7.95147	7.8414	7.7773	7.77023	7.86085	7.95746	7.91846	7.89598	7.93666	7.95721	7.89649	7.9185	7.91553	7.89371	7.88424	7.75654	7.83915	7.84282	7.95519	8.03328	7.95122	7.94366	7.97661	7.976	8.93996e-05	0.000455363	*
n402	1,5-Dihydroxy-4,8-bis(hydroxy(hydroxymethyl)amino)anthraquinone	362.077	2.21399	6.95194	7.00526	6.91095	6.80041	6.95325	7.03808	6.93316	6.87586	6.84238	6.66686	6.8662	6.55759	6.93179	6.95787	7.04182	6.74694	6.8614	7.01055	6.95079	6.99195	6.96305	7.08727	7.00156	7.00164	7.00043	7.00942	7.09797	6.89573	6.87094	7.00161	6.93141	7.03793	7.04844	6.95611	7.04633	0.237533	0.303315
n403	Isochamanetin	362.114	4.89193	6.97829	7.0471	6.98115	6.71985	7.01172	7.17781	7.31321	7.05512	7.34937	7.14655	6.98931	6.99014	6.82479	6.99212	7.1203	6.89408	6.69437	6.96453	7.06381	6.98978	6.99623	7.068	7.13158	7.25663	6.8964	6.82088	7.06885	6.95491	6.93262	7.11114	6.9919	7.06726	7.10703	7.0563	7.08415	0.0104972	0.0244222
n404		362.158	11.4996	7.07575	6.78015	6.95745	7.05974	7.05059	7.03623	7.0886	6.982	7.12917	6.98977	6.92616	7.03754	7.27715	7.22531	7.03723	7.20985	6.97499	7.01194	6.67313	7.01504	7.15946	7.05012	6.88163	7.14981	7.02018	7.06442	6.95262	6.81196	6.91307	6.92178	7.24356	7.09	7.17855	7.14614	7.12257	0.0936099	0.136915
p497	(-)-secoisolariciresinol	362.171	11.6573	6.00001	5.73559	6.43951	6.03469	6.3038	6.0833	6.03216	6.17893	6.42002	6.16456	6.38705	6.28307	6.21968	6.36676	6.30238	5.85471	5.98625	6.2045	6.0999	6.00969	6.19995	6.19119	6.34551	6.42833	6.15274	5.93502	5.53218	5.70364	6.14604	6.0197	6.16988	6.27878	6.15763	6.30791	6.12444	0.0051038	0.0136945
n405	Gibberellin A19	362.173	10.4515	6.10628	5.94691	5.96367	6.0664	5.86866	5.72754	0	0	0	5.79849	0	5.48361	0	5.87967	5.71923	0	0	5.71211	0	0	5.77793	5.89585	5.93816	5.93495	5.58096	5.72915	5.85375	5.6521	5.71071	5.59209	5.80461	5.85136	5.71799	5.81657	5.80889	0.000862405	0.00308175	*
n2541/n406	17,21-Epoxy-9-fluoro-11beta-hydroxypregn-4-ene-3,20-dione	362.194	12.5166	6.39464	6.48665	6.45532	6.61027	6.35545	6.51977	6.21252	6.18181	6.54541	6.62862	6.51419	6.83862	6.60315	6.31448	6.24652	6.6249	6.39683	6.42609	5.98672	6.41092	6.31547	6.7033	5.93107	6.51691	6.35781	6.36314	6.6439	6.32146	6.26206	6.20503	6.45341	6.84227	6.33857	6.36441	6.54486	0.822198	0.852633
n407		362.268	22.1779	5.61471	5.54986	5.49154	5.54325	5.54075	5.59603	5.55351	5.53344	5.61739	5.679	5.59682	5.65025	5.60802	5.5739	5.78242	5.57765	5.66535	5.63619	5.67833	5.65853	5.70981	5.56407	5.64131	5.68338	5.47974	5.62094	5.51189	5.64356	5.52751	5.76746	5.53246	5.50274	5.52246	5.47194	5.60573	0.101227	0.147081
p498		362.321	16.3933	6.99777	7.06323	7.08521	7.10428	7.08728	6.93841	6.90406	6.75801	6.93116	6.99292	6.9419	7.02155	6.76113	6.72292	6.65054	6.83961	6.97994	6.92881	6.88619	6.9671	7.01888	6.90631	6.95903	6.98233	6.93322	6.8865	6.72275	6.77891	6.79575	7.00553	7.10583	7.00381	6.96685	7.01764	7.02216	0.00082732	0.00296564	*
n408		363.99	28.8408	5.51295	5.54097	5.5039	5.52731	5.51925	5.60577	5.60733	5.6224	5.59353	5.59952	5.59071	5.53993	5.58425	5.58155	5.56284	5.59365	5.59098	5.58052	5.64934	5.61682	5.52949	5.56219	5.53843	5.53892	5.53094	5.60557	5.54289	5.62395	5.59308	5.59335	5.55381	5.49738	5.53329	5.51261	5.50229	5.51727e-08	5.87174e-07	*
n409		364.074	2.21319	6.39851	6.45165	6.33968	6.21259	6.38317	6.48716	6.35354	6.30408	6.26471	6.07584	6.29057	6.02069	6.37388	6.41787	6.50025	6.19201	6.29298	6.44066	6.39848	6.45048	6.42378	6.55069	6.45853	6.45461	6.42815	6.45775	6.54503	6.32488	6.30287	6.46409	6.38521	6.47482	6.48608	6.4152	6.48769	0.189975	0.248554
p500		364.098	1.44336	6.50521	7.2382	7.07607	7.28721	7.04223	7.07421	7.03692	7.02445	7.46459	7.52116	7.75984	7.96622	6.23614	7.37099	7.0795	6.80253	6.43967	7.14652	6.55247	6.66215	6.52105	5.71567	7.44404	7.52332	6.34356	7.02787	7.33713	7.28028	7.45843	7.03736	7.10278	7.31797	7.472	7.67636	7.26048	0.124178	0.173062
n410	Bumetanide	364.111	4.87562	6.34265	6.05308	0	0	6.41116	6.43637	6.70721	0	6.79407	0	0	6.44123	6.17904	0	6.56879	0	5.75223	0	0	6.43937	0	6.39056	0	6.71348	0	0	6.52551	0	6.40033	6.56236	6.43525	0	6.54207	0	6.42554	0.981022	0.985331
n1603		364.116	5.89239	6.54605	6.67175	6.52625	6.39912	6.62555	0	0	6.35043	0	6.50096	6.74135	6.37273	6.42723	6.69841	6.71093	6.72198	6.72472	6.62246	6.71688	6.92853	6.68126	6.75772	6.81464	6.48833	6.22924	6.69819	6.72018	6.26049	6.80838	6.52728	6.41061	6.57835	6.45914	6.43191	6.4714	0.000231439	0.00101012	*
n2038		364.129	4.21165	0	0	6.10867	0	0	0	0	0	5.67518	0	0	0	0	0	5.47098	0	5.66755	0	5.35055	0	5.86123	5.62881	5.77899	5.82348	5.97571	0	5.71809	0	0	5.58192	5.90009	5.87611	5.8288	5.8274	5.64896	0.00460828	0.0125783
n411	Gibberellin A8	364.152	10.7449	7.24265	7.06379	7.20614	7.22525	7.30623	7.12644	7.16413	7.28215	6.8442	7.44402	7.28697	6.83131	6.89507	7.05565	7.09218	6.8386	6.83747	6.79239	6.76434	6.7135	6.66341	6.79776	7.0517	6.97537	6.8523	7.11138	6.84853	6.94489	6.75252	6.81516	6.72718	6.84951	6.84127	6.7718	6.8028	6.23229e-05	0.000336832	*
n412		364.174	7.48927	6.40189	6.27222	6.22588	6.34987	6.06833	6.21259	5.57751	6.02378	6.16945	6.07681	6.0052	5.99998	5.80725	6.18309	6.20932	5.91473	0	5.92896	0	5.95746	6.12441	6.19269	6.18275	6.21986	6.05946	0	6.11165	0	6.12848	6.04119	6.26201	6.07499	6.2454	6.24517	6.28609	0.0488846	0.0821301
n413		364.21	12.6973	6.40153	6.16038	6.03641	6.26339	6.0101	6.07449	5.81715	5.70905	0	0	5.8934	6.17456	6.04655	5.82921	6.08898	0	0	5.73093	0	5.90795	5.82956	5.87435	5.80878	6.06146	5.66898	5.90339	6.00657	5.82333	5.96282	5.86955	5.98303	5.70688	6.0829	6.08666	5.11378	0.00593225	0.0155229
n3078		364.229	24.5264	0	0	0	0	0	0	0	0	0	0	0	0	0	0	0	0	5.63115	5.74793	0	5.52821	5.68461	5.70369	5.57934	5.57836	5.45563	5.32496	5.02379	5.14325	5.25839	4.93802	0	0	0	0	0	5.40073e-10	9.01445e-09	*
n414		365.119	5.89365	0	5.50396	0	0	5.504	5.48897	0	0	0	0	5.69891	0	0	5.7231	5.55467	5.76723	5.81025	5.57209	5.56286	5.95592	5.53763	0	5.91106	0	0	5.5075	5.6494	0	5.7496	0	0	5.70249	5.38934	5.50619	0	0.257261	0.325058
n1604		365.156	6.62703	5.44654	5.68824	5.61629	5.81535	5.51672	0	0	0	0	5.36619	0	5.57507	0	0	5.73973	0	0	0	0	0	0	0	5.76862	0	0	0	5.88024	0	0	0	5.42228	5.36851	0	5.3869	0	0.0153006	0.0333261
p875/p1182		365.365	25.5557	5.79133	5.19968	5.30979	5.09738	4.77644	5.50538	5.43386	5.72037	5.48711	5.40653	5.43837	5.83599	5.31333	5.64011	5.64669	5.45662	5.90611	5.64906	5.72379	5.55184	5.39081	5.54672	5.57586	5.70343	5.47805	5.10204	5.38175	5.25612	5.78872	5.55025	5.45834	5.08843	5.33454	5.64021	5.30792	0.0933959	0.136833
n415	Salicin 6-phosphate	366.072	3.91273	0	5.88413	5.51063	5.81578	0	5.92673	0	0	5.98008	5.89678	0	5.80722	0	6.00483	0	5.29287	5.48879	5.49959	6.00235	5.55674	5.83159	6.07701	5.77567	5.97446	5.83778	0	6.1206	5.61015	0	0	0	0	0	0	0	0.0107319	0.0248923
p876		366.077	2.60046	5.45956	5.56242	5.59244	5.49184	5.37401	0	0	0	0	0	0	0	0	0	0	0	0	0	0	0	0	0	0	0	0	0	0	0	0	0	0	0	0	0	0	1.49648e-49	1.1435e-47	*
n416		366.081	1.53308	5.50736	6.235	6.4924	6.55351	6.26124	6.11327	6.57468	6.25105	6.0441	6.48608	6.40761	5.43888	6.09409	6.3034	6.15259	6.18032	6.16141	6.39651	6.09048	6.27329	5.98366	6.25276	6.06955	6.3037	6.38977	6.13246	6.03521	6.00454	6.38144	6.42469	6.38969	6.18738	6.41701	6.09092	6.13976	0.923007	0.938185
n417		366.117	1.42109	8.65817	8.62152	8.63284	8.59648	8.6444	8.57625	8.62127	8.64062	8.65278	8.67052	8.65528	8.70162	8.69805	8.64569	8.6704	8.64842	8.64976	8.63899	8.61047	8.61159	8.5881	8.60897	8.6261	8.68533	8.6332	8.65694	8.65977	8.63474	8.6531	8.5875	8.5864	8.58375	8.59424	8.55065	8.58021	0.00129211	0.00432025	*
n418		366.145	10.0065	6.77336	6.44167	6.76786	6.27167	6.45215	6.54602	6.21235	5.65941	6.2984	6.53354	6.32181	0	5.94967	0	6.04942	6.20411	6.17851	5.38434	5.47253	6.06022	0	6.56732	0	6.50513	0	0	5.40202	0	0	6.01399	0	6.1002	0	6.10061	5.65838	0.0477086	0.0807111
n419		366.189	13.6415	6.17732	6.28297	6.17422	6.2231	6.46977	6.14715	6.41447	5.81067	6.26653	6.31279	5.86269	6.66693	6.50608	5.86489	5.93174	6.0542	5.7174	5.89904	5.71017	5.73799	6.02887	5.94416	5.90628	5.79766	5.95566	6.37848	6.14989	6.20013	5.96994	6.10076	6.21013	6.63765	6.06963	6.4609	6.41323	0.00645004	0.0166118
n420		366.255	23.9059	5.99389	5.90405	5.89637	5.92862	5.81649	5.63427	5.35574	5.44964	5.4924	5.7263	5.58133	5.54481	5.56372	5.57334	5.61923	5.55934	5.59949	5.61452	5.63124	5.6267	5.68349	5.51737	5.61192	5.61122	5.43309	5.57112	5.53944	5.71303	5.54146	5.66079	5.85115	5.8248	5.82095	5.84865	5.9718	2.83438e-08	3.31908e-07	*
n421	N-[2-(4-Chloro-phenyl)-acetyl]-N'-(4,7-dimethyl-quinazolin-2-yl)-guanidine	367.12	1.7707	7.02056	6.95171	6.90756	7.58687	6.84039	6.83022	6.83709	6.61041	6.95797	6.92099	6.77785	6.8902	6.78906	0	0	7.41011	7.07729	6.90376	6.64134	6.90226	6.82833	6.87048	7.49125	6.82773	6.85286	0	7.02246	0	6.87049	6.47286	7.44188	7.69141	7.07787	6.77112	6.92993	0.0433275	0.0750681
n423		368.096	1.45507	8.00941	7.99039	8.15065	8.00646	8.06228	8.03899	8.24678	7.73103	8.05014	8.02882	7.73009	7.83316	7.80727	7.93599	7.90255	0	7.7373	0	7.90807	7.42058	7.84882	0	6.24853	0	8.10332	7.73739	7.85773	7.76781	8.09893	7.8978	8.16057	8.1735	8.13369	8.03316	8.11534	0.026237	0.0515183
n424	5-O-Feruloylquinic acid	368.111	3.48662	6.59153	6.73971	6.61172	6.70644	6.71581	6.75031	6.58187	6.22706	7.04026	6.65323	6.59352	6.43137	6.66747	7.10536	6.62483	6.46648	7.00843	6.61906	6.74592	6.76745	0	6.7215	6.35501	6.87773	0	0	6.80192	6.58988	0	0	6.56242	6.90557	6.53561	7.06722	6.64195	0.00816581	0.0200593
n425/n2395		368.132	2.46198	6.07906	6.23198	6.13206	6.24707	5.61195	6.29736	6.5394	6.12839	5.99635	5.81228	6.37691	5.92791	5.83421	6.37897	5.94602	6.10399	6.24069	6.0313	0	0	6.00609	5.99975	5.97945	5.99045	5.90796	0	0	6.19888	6.21535	6.00224	5.55321	6.06052	5.91446	5.6345	6.12713	0.0954656	0.139419
n426		368.142	9.9139	6.14174	5.81909	6.16725	5.98039	5.70386	5.74968	0	0	5.55668	5.66101	0	0	0	0	0	5.65983	5.47158	0	0	0	0	0	0	0	0	0	0	0	0	0	0	0	0	0	0	5.80842e-06	4.2588e-05	*
n427		368.161	11.8339	6.25425	5.84102	6.38063	6.32273	6.14162	6.2713	6.14575	5.72014	6.19474	6.05659	6.15097	6.61044	6.24268	5.98435	6.13488	5.74393	5.94944	6.03483	5.6604	6.02979	5.77674	5.94889	5.73146	6.11399	5.80192	5.85356	6.02392	5.80412	5.94401	5.91333	6.02774	6.03658	5.9045	5.97233	6.07508	0.0109647	0.0253296
n428	(2S)-2-Butanol O-[b-D-Apiofuranosyl-(1->6)-b-D-glucopyranoside]	368.169	6.59518	5.97684	5.85047	5.60641	5.47629	5.66895	6.35843	6.2627	6.16308	5.33099	6.81154	6.09848	6.03964	5.48252	6.04756	5.97983	6.18454	5.96	5.43185	5.48808	6.03254	5.94018	5.59643	5.35766	5.94762	6.02969	5.93484	5.82787	5.81371	5.56885	5.53197	5.88838	6.00873	5.78134	5.65669	5.80921	0.236968	0.302763
p877		368.181	5.37621	0	0	5.51051	5.63711	5.46372	0	0	5.39159	0	0	0	0	5.30387	0	0	0	0	0	0	5.45196	5.32976	0	0	0	0	5.39433	5.49029	0	5.20564	0	0	5.45977	0	0	0	0.538943	0.600371
n429		368.205	10.3976	6.7145	6.72282	6.48501	6.61054	6.59912	6.97428	6.59364	6.12763	6.44618	6.5987	0	6.64921	6.76733	0	6.93625	6.43281	6.31804	6.26477	6.47009	5.88346	6.32816	0	0	6.39497	6.07389	0	0	6.32939	6.3073	6.33272	6.8672	6.80735	6.83442	6.89947	6.95125	0.10324	0.149627
n430		368.22	16.787	5.4992	5.5489	5.56076	5.5924	5.58205	5.7521	5.71618	5.72573	5.7763	5.74837	5.64936	5.61436	5.65245	5.71665	5.61755	5.67837	5.69278	5.71395	5.71381	5.67497	0	5.63368	0	5.6143	5.6791	5.69095	5.53002	5.71966	5.7122	5.63637	5.65891	5.66873	5.63821	5.58393	5.59771	0.0335943	0.0623116
n1605		368.252	23.9007	5.32256	5.18861	5.27449	5.24263	5.2403	0	0	0	0	5.13876	0	0	0	0	0	0	0	0	0	5.00947	0	0	0	0	0	0	0	0	0	0	5.13854	0	5.16072	5.15232	0	6.54507e-05	0.00035164	*
n1606	Tetracosanoic acid	368.366	23.4426	5.033	5.33533	5.49326	5.36311	5.07844	0	0	0	0	0	0	0	0	0	0	0	0	0	0	0	0	0	5.52365	4.93978	5.51196	5.40854	5.33375	5.35282	5.38072	5.32824	4.78987	5.32704	5.34252	5.23656	5.36276	1.15912e-10	2.34772e-09	*
n431		369.1	1.43336	7.07226	7.07071	7.22593	7.0614	7.12348	7.06206	7.34273	6.82494	7.18338	7.03313	6.83875	6.91312	6.78316	6.9561	6.97974	6.73469	6.82634	6.767	6.9784	6.72432	6.87887	0	0	0	7.17261	6.85826	6.87077	6.8089	7.15785	6.94009	7.23844	7.26137	7.19787	7.06506	7.18186	0.000425401	0.00169733	*
p501		369.161	4.50699	0	0	0	5.05629	5.00282	5.93187	5.95479	5.79191	5.69575	6.23039	5.78061	5.06174	0	0	0	0	0	5.66202	0	5.35039	0	0	0	5.24094	0	0	0	5.27447	0	5.11442	0	0	0	5.28203	0	0.0811276	0.122074
p1849/p1499		369.395	22.0532	0	0	0	0	0	5.25541	4.77055	5.1624	5.37076	5.04259	0	5.30776	0	5.35679	0	4.95561	5.25188	5.01017	4.89841	5.1243	4.8521	0	4.90036	0	0	5.0018	5.20858	5.28168	4.7979	4.97007	0	0	0	0	0	1.23081e-06	1.03419e-05	*
n432		370.087	15.9975	6.79358	7.03749	6.95972	7.03177	7.18086	7.15639	7.17289	7.30121	7.03718	7.16874	7.21849	6.70687	7.23047	7.12276	7.20051	7.21723	7.24268	7.18388	7.23522	7.21769	7.21752	7.22259	7.19929	7.21623	7.19341	7.26342	7.26785	7.27683	7.14584	6.81806	6.9372	7.16101	7.04111	7.09606	6.71192	0.0842338	0.126018
n1288	sinapaldehyde glucoside	370.127	11.6494	0	0	0	5.8089	5.78561	0	5.81563	0	5.45329	0	5.70707	6.23358	0	0	0	5.45921	0	0	0	0	0	0	0	0	6.15026	0	0	0	0	0	0	0	5.49031	0	0	0.768261	0.817976
n1289		370.163	12.0899	6.18559	6.02721	6.39776	6.18441	6.19351	0	5.50105	0	0	5.93254	0	6.42667	0	5.80534	0	5.47094	0	0	0	0	0	0	0	0	0	0	0	5.48844	5.50665	5.63272	0	0	5.54392	0	0	0.012867	0.0289065
p502		370.197	12.2633	6.9537	6.83013	6.96427	7.05753	6.70066	7.06594	6.81681	6.78333	6.90201	6.49782	6.29584	6.61907	6.55572	6.65933	6.68038	6.40382	6.36288	6.46515	6.19304	6.72789	6.52592	6.40069	6.74331	6.7599	6.38208	6.39285	6.62503	6.38362	6.70162	6.32846	6.92582	6.68868	6.80853	6.84811	6.79621	0.000286691	0.00121419	*
p504		370.317	18.6911	5.16091	5.42883	0	5.03539	0	5.27107	0	0	5.27722	5.35842	0	5.34395	0	5.3178	5.14854	5.31764	5.37801	5.44162	5.2859	5.27063	0	5.25743	0	0	0	5.38734	0	0	0	5.44653	0	5.13265	5.20047	5.15348	0	0.316529	0.381402
n433	Sinensetin	372.121	14.19	6.54854	6.61655	6.47522	6.27142	6.70284	6.87178	0	0	6.84257	6.91498	6.99795	7.16007	6.9382	6.89674	6.93751	6.90654	7.02532	6.87246	6.95653	6.89725	7.02043	7.01355	6.69139	6.78651	6.86719	6.77356	6.87467	6.87339	6.737	6.77558	6.57646	6.56552	6.62762	6.59827	6.58672	0.0423205	0.0739397
n434		372.128	1.35412	7.21285	7.36055	7.24977	7.13012	7.27442	7.1948	7.209	7.37328	7.19342	7.2866	7.41463	7.31107	7.28467	7.32571	7.27724	7.29019	7.2683	7.24322	7.27261	7.4072	7.31983	7.28756	7.42488	7.38218	7.28902	7.37193	7.37567	7.48139	7.36752	7.35728	7.57618	7.44453	7.42968	7.3601	7.63271	0.00023678	0.00103146	*
n435	Syringin	372.142	3.59433	6.95586	7.13306	6.98069	6.78386	7.20765	6.73931	7.15663	7.01191	7.21686	7.16318	7.0717	6.60933	7.06568	7.17154	7.13133	7.1385	7.0456	6.94331	7.20155	7.03503	6.89708	6.93756	7.0536	6.96932	6.95334	7.04929	6.73535	6.65478	7.27007	7.32977	7.16906	6.8853	7.05999	7.01839	7.29987	0.944958	0.959219
n436		372.179	12.5041	5.51328	5.5293	5.63834	5.5744	5.42346	5.48122	5.37367	0	0	5.59372	0	5.49322	5.48104	0	0	0	0	0	0	0	0	0	0	0	0	0	5.52356	5.35747	0	0	0	5.52645	5.47288	5.49675	0	0.00749345	0.0187651
p506		372.212	12.3423	6.0033	5.77404	6.52125	6.46374	5.88086	5.64691	5.70817	6.0659	5.90582	5.93513	0	7.46011	5.94679	6.00389	0	6.18807	0	5.61806	0	5.79946	5.84089	5.73996	0	5.85426	0	5.73945	5.41016	0	0	0	6.33462	5.88123	6.09608	5.81056	5.98625	0.108846	0.156758
p507		373.135	4.2241	6.21469	5.975	6.06755	5.93757	5.94222	7.54306	7.3771	7.00087	7.23794	6.96085	6.9954	6.54127	6.5328	6.57426	6.57322	5.81998	6.12865	6.25412	6.29414	6.20801	6.4467	6.57395	6.13023	6.46712	6.01761	5.93898	5.88141	6.1569	6.4045	5.77347	6.03113	5.83359	5.9083	6.2116	6.23545	1.26363e-09	1.84719e-08	*
p2064/p508		373.172	6.27799	6.88086	7.16215	6.75728	6.49935	6.88218	7.7845	7.90759	7.55698	7.8603	7.54629	7.33494	7.01727	6.88334	7.38049	7.17863	6.46766	6.30371	6.84448	6.95317	6.67515	6.75232	6.9654	6.84572	7.13335	6.52435	6.40687	6.96448	6.49253	6.58405	6.10788	6.7448	6.7522	6.54994	6.93561	6.66372	7.36868e-08	7.62678e-07	*
p509		373.355	19.2042	7.66432	7.68983	7.68953	7.70263	7.70839	7.36697	7.32124	7.26708	7.49082	7.48424	7.42885	7.4427	7.3231	7.33702	7.25186	7.36068	7.42212	7.45257	7.36478	7.48345	7.52273	7.37342	7.41442	7.37246	7.28436	7.43732	7.29458	7.30282	7.30143	7.39457	7.72355	7.6236	7.60234	7.64309	7.6854	1.9911e-09	2.84446e-08	*
n1291	Secologanate	374.122	6.97369	0	5.4341	0	6.10694	0	0	6.25353	0	6.64721	6.66509	6.01649	0	6.25476	0	0	0	0	0	0	0	6.28994	5.91187	6.21816	6.46835	6.03641	5.51149	0	0	0	6.38336	0	0	0	6.18904	0	0.0400556	0.0709033
n438	Secologanate	374.122	2.0263	6.14818	0	6.15237	0	6.06171	6.05392	0	0	0	0	0	5.95461	0	5.87683	5.9222	5.47575	5.9108	5.88524	5.81712	5.90059	0	5.97269	5.71659	0	5.79971	0	5.94226	5.97236	5.87802	0	5.88576	5.85782	5.90828	5.79767	5.77561	0.143546	0.19658
n440/n3466	Deoxyloganin	374.158	3.82178	6.12176	6.20777	6.21934	6.11332	6.12974	5.74872	0	5.78624	0	5.78726	5.75176	6.01374	5.88332	5.83867	6.0781	5.75376	5.73533	5.52046	5.672	5.71936	5.95577	5.55931	5.99038	5.80521	5.73054	6.0206	5.95799	5.83769	5.94329	5.77312	5.85611	5.96665	5.95654	5.88538	6.07338	0.0209458	0.0433512
n441	6-Epi-7-isocucurbic acid glucoside	374.194	13.0324	6.41892	6.47121	6.48518	6.2864	6.42376	6.6009	6.52264	6.58043	6.38576	6.60182	6.29052	6.25454	6.35896	6.53501	6.62019	6.31203	6.11584	6.18733	6.38542	6.33317	6.63267	6.61574	6.4284	6.43362	6.25025	6.33092	6.63111	6.49389	6.66265	6.31099	6.44548	6.58894	6.43164	6.52628	6.51746	0.0397188	0.0705255
p511		374.357	19.2178	6.64264	6.6814	6.64599	6.70619	6.70953	6.14031	6.02508	6.26574	6.32431	6.32319	6.2519	6.23519	6.1261	6.22847	5.78462	6.22935	6.03753	6.31175	6.09342	6.35226	6.37347	5.14922	6.19999	6.06942	5.92273	6.23531	5.81458	0	0	5.80919	6.71537	6.55663	6.48409	6.609	6.66681	0.00902482	0.021635
p1931/p1075		375.15	3.43631	0	5.14258	5.13346	0	0	5.88632	5.71386	5.4587	5.96622	5.34229	0	0	5.0209	0	0	0	0	5.07043	0	0	0	0	0	0	0	0	0	0	0	0	5.03744	0	0	5.03467	0	0.00112699	0.00382406	*
p512	6-O-methyl-N-deacetylisoipecoside aglycon	375.167	15.4625	6.84633	6.85854	6.54886	6.94556	6.67668	7.9026	7.7832	7.53529	7.72478	7.57966	7.45558	7.53799	7.452	7.38237	7.24684	7.29033	7.33741	7.5116	7.66111	7.36671	7.61678	7.38288	7.35618	7.22352	7.42266	7.35435	7.45477	7.21076	7.27496	7.11654	6.65793	6.82718	6.61634	6.78859	6.59901	5.26305e-12	1.25309e-10	*
n3079/n443		375.229	10.5164	5.31122	5.42202	5.06417	5.34888	5.51176	5.84787	5.82108	5.50193	5.2434	5.823	5.64231	5.53897	5.42637	5.60452	5.33118	5.39411	5.87738	5.54462	5.68926	5.85137	5.90117	5.92438	5.51174	5.64997	5.18913	5.85554	5.91159	5.22757	5.55362	5.62998	5.46612	5.66562	0	5.33397	0	0.0282274	0.0544778
n445	Riboflavin	376.137	2.66584	6.33212	6.30617	6.35672	6.45122	6.2481	6.53718	6.32108	6.31238	6.47726	6.37462	6.36184	6.39402	6.26793	6.37047	6.52495	6.12943	6.22695	6.29372	6.23873	6.19075	6.34503	6.40928	6.54928	6.45865	6.29927	6.40522	6.3867	6.30849	6.45361	6.32124	6.42655	6.40903	6.39065	6.48519	6.38054	0.00436762	0.0120783
n446	Ailanthone	376.152	6.95042	6.13321	6.20837	6.26829	5.62356	6.27455	6.34391	6.07578	6.21253	5.90961	6.00218	6.06175	5.97758	6.03913	6.0338	5.71195	5.8914	5.90647	5.95664	5.80917	6.02691	6.07313	5.66095	6.08219	5.70295	5.89656	6.09408	6.09162	5.92496	6.0255	5.72571	5.84894	5.78832	5.91427	5.88352	5.9129	0.163582	0.219549
p514	Kanzonol V	376.17	15.4617	0	0	0	0	0	7.09423	6.94013	6.36912	6.8096	6.55155	6.2896	6.4736	6.20847	6.16229	6.02791	6.09538	6.19401	6.10389	6.51579	6.18378	6.5527	6.17723	6.16413	6.56126	6.2266	6.09316	6.26421	6.00846	0	0	0	0	0	0	0	1.34371e-10	2.66485e-09	*
n1293		376.174	3.29427	6.16835	5.94475	6.47327	6.62168	6.08454	6.76522	5.77761	5.99926	5.9529	6.11935	6.02108	6.16316	6.22767	5.86734	5.98953	6.08254	5.75596	6.06484	5.7515	6.12467	6.30007	6.20122	6.15869	6.30042	6.05579	6.28955	6.23291	5.5778	5.94865	5.87033	6.01689	6.19536	6.14612	6.29521	6.05247	0.37201	0.439456
n447	2,3-di-0-hexanoyl-alpha-glucopyranose	376.21	13.8637	6.75325	6.97745	7.06176	6.96505	6.78183	6.40838	6.85353	6.19937	6.24393	6.10484	6.07707	6.3628	6.36488	6.04406	5.98442	5.96661	0	5.78517	0	5.83684	5.62874	5.65341	5.69227	5.3072	5.95256	0	0	0	0	0	0	5.74714	0	5.62434	0	1.95083e-06	1.60998e-05	*
n3080		376.229	24.2942	0	0	0	0	0	0	0	0	0	0	0	0	0	0	0	0	5.314	5.77369	0	5.22808	5.64887	5.47888	5.38359	5.41252	5.26503	0	5.09814	5.15774	5.29267	0	0	0	0	4.86911	4.79716	0.000228656	0.000999878	*
p880		377.239	11.8501	5.6872	5.49092	5.94606	5.66756	5.7964	0	0	0	0	0	0	0	5.41328	5.47729	0	0	5.27466	5.43042	0	0	0	0	0	0	0	5.2964	5.5669	0	0	0	0	0	0	5.49302	5.39248	0.00871178	0.0211022
p515	Triethanolamine myristate	377.312	14.9461	5.78613	5.88633	5.7085	5.5568	5.85092	5.23332	0	0	5.26389	0	5.27002	0	5.19225	5.1228	0	5.28435	0	5.3474	0	0	0	0	0	5.34416	0	0	0	0	0	0	5.85136	5.74594	5.234	5.80785	5.85048	0.000702962	0.00255186	*
n448		378.085	15.4207	0	6.25273	0	5.53355	6.07595	6.15912	6.11496	5.7406	6.31031	5.97939	5.65786	6.35394	6.18369	5.92222	6.09271	6.09783	6.05114	6.12712	5.74301	5.61247	5.77168	5.93654	6.05461	6.14426	6.0622	6.13083	5.31034	6.07025	5.85117	6.00848	6.14139	5.60855	0	0	6.00978	0.0659359	0.102932
n449		378.094	1.39747	7.47801	7.59553	7.5089	7.39587	7.57783	7.59083	7.39359	7.37331	7.41358	7.31723	7.46062	7.3305	7.4947	7.50169	7.48667	7.16278	7.17853	7.41317	7.45056	7.61797	7.47668	7.4636	7.61454	7.46685	7.38392	7.56391	7.62153	7.38061	7.41946	7.55008	7.56156	7.63659	7.64797	7.64809	7.63691	0.0201014	0.0420191
n450		378.108	4.41782	6.20469	6.24412	6.24355	6.02439	6.23552	6.26334	6.29016	6.1036	6.39333	6.28878	6.05586	5.75745	5.97167	6.20586	6.11512	6.07153	6.02826	6.10921	6.23297	5.99678	6.22601	6.05151	6.18294	6.06818	6.01428	6.02988	6.13454	6.13875	6.28384	6.16029	6.22456	6.18763	6.28937	6.1767	6.25816	0.0128374	0.0288684
n1871	Chaparrinone	378.168	8.89139	5.54257	5.61504	0	5.65033	0	0	0	0	0	5.67789	0	0	5.6185	5.77145	5.62464	5.42198	0	0	0	5.98159	5.63709	5.90618	0	5.73487	0	0	5.66192	5.64385	0	5.61787	0	5.56524	0	0	0	0.672985	0.728403
n452		378.226	14.0759	6.26967	5.88688	6.31373	5.88145	5.72897	5.86981	6.35736	5.92249	6.19307	5.93343	6.04638	6.48377	5.79377	5.80488	6.0754	5.31337	5.72885	6.07637	5.81814	5.94948	5.93413	5.39029	5.99571	5.95471	5.80316	5.69863	5.73975	6.03271	5.68676	5.67311	5.53298	5.85075	5.92354	5.91732	5.60393	0.156682	0.21153
n1296		378.245	25.18	5.52329	5.60726	5.41551	5.35291	5.32896	5.26601	5.25722	5.68505	5.1422	5.3299	5.39068	5.59465	5.60473	5.3896	5.45787	5.45976	6.009	6.13061	5.5851	5.97149	6.00538	6.03526	6.01506	6.03216	5.95079	5.70892	5.83526	5.84962	5.92662	5.7643	5.691	5.6647	5.63884	5.71586	5.56765	7.21963e-07	6.47535e-06	*
p516		379.182	11.5225	5.18212	0	0	0	0	5.91888	6.15891	0	0	5.77858	5.67458	0	5.87279	0	0	5.51096	0	0	0	5.37468	5.53458	0	0	5.51486	0	0	0	0	0	0	5.58926	5.32602	5.41594	5.34755	5.4228	0.0528287	0.0862379
p517		380.073	1.39164	8.20093	8.26227	8.28858	8.21112	8.22911	8.27421	8.36764	8.33088	8.11833	8.21327	8.06487	8.02155	8.18819	8.23699	8.1874	8.14753	8.2349	8.24005	8.03727	8.29157	8.24073	8.19924	8.11168	8.18213	8.22117	8.22172	8.2474	8.27511	8.24143	8.22569	8.20577	8.16175	8.17368	8.14613	8.16146	0.0927939	0.136126
n453		380.075	5.67739	6.05617	6.29636	6.41533	6.27291	6.35342	6.04249	6.29208	6.3249	6.16135	6.04461	5.55046	0	5.46056	0	5.80989	0	0	0	5.56962	0	0	4.98474	0	0	0	0	0	0	0	0	5.48947	5.91534	6.14133	5.15643	5.87429	9.37207e-07	8.11712e-06	*
n454	Diphyllin	380.091	1.39868	6.87628	6.99347	6.87937	6.77375	7.00885	7.01481	6.78556	6.81367	6.82616	6.70955	6.8861	6.74469	6.92187	6.91485	6.85153	6.56811	6.72424	6.65495	6.73757	6.99522	6.88116	6.83065	6.98482	6.85828	6.63298	6.98184	7.01756	6.75766	6.83164	6.92998	6.96523	7.03868	7.06513	7.01451	7.04347	0.012956	0.0290778
n455		380.111	3.30996	6.06808	6.15158	6.14215	6.02625	5.96612	6.14893	6.08156	6.36906	6.26751	6.3357	6.36321	6.25646	6.18731	6.21754	6.06414	6.09315	5.91565	5.9252	6.07779	6.30058	6.18517	6.09857	6.33949	6.05056	5.89304	6.13249	6.33969	6.13055	6.36649	6.24445	5.93683	6.02032	6.0164	6.27748	6.05929	0.0656931	0.102623
p1361	16-iodo-9-hexadecenoic acid	380.121	15.4601	5.13593	0	0	0	0	0	0	0	0	0	0	0	0	0	5.08026	0	0	5.61823	5.62948	5.41403	5.76058	5.6101	5.44829	5.3559	5.65619	0	5.73626	0	0	0	0	5.14721	0	0	0	0.00476702	0.0129173
n456		380.124	4.61766	5.52653	5.68703	5.94081	6.18734	5.48296	5.39828	5.76198	5.89226	5.744	6.16377	0	0	5.79	5.93289	6.01121	5.82467	5.8027	5.68167	5.69563	5.71475	5.58044	5.82689	5.81362	5.67364	5.69439	5.68124	6.02149	5.86389	6.00811	5.80035	5.94335	5.68699	5.75302	5.86918	5.84114	0.0578319	0.0927231
p1426/n457/n3343		380.168	10.2819	6.18281	5.47277	5.55824	5.07869	5.52553	5.95186	5.6838	5.93639	5.99013	6.11117	6.02549	0	0	6.05496	6.25978	0	0	0	5.73554	6.00182	5.78302	5.81328	6.16443	5.94722	5.39912	5.69428	5.95742	5.63122	5.9172	5.66051	5.79411	5.76917	5.81915	5.99806	5.82858	0.0161344	0.0348765
n2183		380.169	8.99033	0	0	5.40536	5.24282	0	0	0	5.48942	0	0	0	0	5.42918	0	0	0	5.64714	5.41841	0	0	0	0	0	6.03641	5.41466	5.81017	0	0	0	0	0	0	0	0	5.4114	0.961062	0.9718
n458		380.205	10.0873	5.5597	5.60995	5.59787	5.69548	5.53724	5.73335	0	0	5.51664	0	0	0	5.63898	0	0	0	5.60217	0	0	0	0	5.50919	5.54388	5.801	0	0	5.44086	0	0	0	0	5.7363	5.69763	5.60506	0	0.0850393	0.126948
n1297		380.205	14.9094	0	0	0	0	0	0	5.65038	0	0	0	0	0	0	0	0	0	0	0	0	0	0	0	0	0	5.2348	0	0	0	0	0	5.80452	5.82117	5.80098	5.83639	5.90774	4.09958e-07	3.79623e-06	*
n459		380.224	17.1791	5.96737	5.65918	6.00844	6.1992	6.09448	5.47003	5.15575	5.55574	5.29857	5.26272	5.36988	5.46109	5.26498	5.40395	5.7213	5.34522	0	5.22711	0	0	5.31183	5.40513	5.20729	5.24081	5.33986	5.64852	4.95849	5.28203	5.2261	5.1886	5.31518	5.54346	5.29239	5.20478	5.5041	0.000168192	0.000782214	*
n460		380.26	26.7285	5.66413	5.58868	5.49078	5.4695	5.51364	5.96184	5.87999	5.95609	5.98803	5.92156	6.04149	5.99821	5.979	6.0675	6.08459	5.97679	6.09928	6.03027	6.10745	6.06892	5.96106	5.91174	6.00075	6.00214	5.81579	6.01624	6.02758	5.98233	5.94437	6.02963	5.54167	5.62933	5.57547	5.62247	5.62533	1.23652e-15	4.17041e-14	*
p518	Celecoxib	381.074	1.39139	6.84096	7.03542	7.10294	6.92005	6.88499	6.70871	7.14515	6.87172	6.85602	6.67247	0	6.50414	0	6.80866	6.79755	5.80178	6.5981	6.85881	6.61363	6.91118	6.81994	6.69992	6.13652	6.85508	6.82863	6.71332	6.88643	6.8655	6.84209	6.86626	6.89308	6.78206	6.62501	6.70696	6.76576	0.0305093	0.0581456
n1609		382.104	1.74208	6.09012	6.06564	6.13565	6.08336	6.02019	0	0	0	0	0	0	0	5.8817	0	0	0	0	0	0	0	0	0	0	0	0	5.86592	0	0	0	0	0	0	0	0	0	8.07712e-07	7.16239e-06	*
n1298		382.222	22.6746	6.08788	6.04131	6.12076	6.06794	6.01983	6.16416	6.04619	6.23612	6.06547	5.98258	6.2175	6.01468	6.13379	6.20113	6.20768	6.20992	6.26591	6.2091	6.31426	6.21316	6.21547	6.19805	6.19915	6.05186	6.201	6.30863	6.23826	6.29716	6.27713	6.15509	6.19747	6.13922	6.10604	6.10847	6.06393	0.000810451	0.00291431	*
n462	Sarcostin	382.236	13.8472	0	5.67639	5.38437	0	5.49919	5.48543	5.5172	5.49906	5.49411	5.51091	5.72262	0	5.31489	0	0	5.42218	5.37481	0	0	5.80323	5.68443	5.77715	0	0	0	5.20788	0	5.63138	0	0	0	0	0	0	5.44848	0.283417	0.349044
n2397		382.24	25.3629	5.53098	0	0	0	0	0	0	0	0	0	0	0	0	0	0	0	0	0	0	0	0	0	5.04105	0	5.46078	0	5.19705	0	0	4.99825	5.60082	4.94966	4.93543	5.29732	0	0.0202936	0.0422648
p1076/p1278		384.08	1.55638	0	6.36237	6.10315	0	0	0	0	0	0	0	0	0	0	0	5.79768	0	0	5.74655	0	0	5.61883	5.36178	0	0	0	0	5.66997	5.92106	0	0	0	5.58328	0	0	0	0.763347	0.813123
n464		384.092	1.51568	7.44211	7.44382	7.52166	7.56099	7.50127	7.42087	7.64143	7.36396	7.29399	7.44262	7.35973	7.38571	7.3613	7.31932	7.4101	7.28325	7.36469	7.38684	7.42288	7.26227	7.24722	7.20001	7.1682	7.46368	7.4761	7.34625	7.29471	7.32174	7.47049	7.38455	7.53824	7.53645	7.51426	7.4643	7.52796	0.00476644	0.0129173
n465	Acetyl-maltose	384.127	1.41385	9.06282	9.05113	9.03839	9.03184	9.04297	9.089	9.10018	9.08894	9.07779	9.11186	9.09476	8.98171	9.10261	9.10166	9.04981	9.12221	9.14361	9.12915	9.12534	9.07857	9.11274	9.11392	9.03607	9.05919	9.12419	9.12458	9.0157	9.1349	9.10886	9.00278	9.03279	9.01504	9.03331	8.96116	9.03348	0.00463989	0.0126477
n466		384.142	10.9675	5.75093	0	0	0	0	5.85393	0	0	5.81754	5.9095	6.16613	6.10148	5.61634	5.64633	6.19903	0	0	0	5.94787	5.56004	0	0	5.99063	5.70376	0	0	5.83543	5.62886	5.87556	0	5.50162	6.13222	5.92538	5.95147	5.86781	0.049043	0.0822289
p881	5'-(N-methylcarboxamido)-N(6)-benzyladenosine	384.155	11.7588	5.54779	5.5185	5.41925	5.478	5.61869	0	5.19129	5.32077	0	0	5.27879	5.46263	5.25489	5.42338	5.61315	0	0	0	0	0	5.3521	0	5.40921	0	5.12214	0	5.3272	5.47161	0	0	0	0	0	0	0	0.000123904	0.000604197	*
p1362		384.308	18.871	4.9139	0	0	4.56759	0	0	0	0	0	0	0	0	0	0	5.12647	0	0	4.89682	5.12437	0	0	0	5.15709	4.84964	4.82276	0	0	4.48181	5.06608	0	0	0	4.53748	4.79956	0	0.619041	0.6743
p882		384.308	19.5074	4.72073	0	4.8721	0	4.86919	0	0	0	0	0	0	0	0	0	0	4.93561	5.0126	4.95098	4.94638	5.11036	5.01048	0	0	4.98136	4.92362	4.94013	0	4.83385	0	0	4.86431	4.8824	0	5.1091	0	0.00615054	0.0160465
n2043		385.093	16.0829	0	0	0	5.38166	0	0	0	0	5.15144	5.39482	0	0	0	0	0	0	5.4069	0	0	0	0	5.64744	0	0	0	0	0	0	5.2898	5.31615	0	5.22386	5.43666	0	5.36395	0.535451	0.597858
n1299		385.095	1.52408	6.38782	6.25903	0	0	6.21509	0	6.39539	0	0	0	0	0	6.14685	6.03713	0	0	0	0	6.21668	0	0	0	5.87948	0	6.40043	6.08522	0	0	0	0	6.27315	0	0	0	0	0.791911	0.831543
n467	Anthocyanin 3'-O-beta-D-glucoside	385.131	1.40506	8.25413	8.24163	8.22769	8.22102	8.23229	8.27587	8.28896	8.27981	8.26552	8.2973	8.27696	8.16399	8.2925	8.28773	8.23785	8.31235	8.33592	8.32279	8.31437	8.26893	8.30314	8.30289	8.22645	8.24911	8.31514	8.31317	8.20027	8.3227	8.2988	8.18846	8.21844	8.20445	8.22062	8.14653	8.22567	0.00490029	0.0132158
n468	O-Feruloylgalactarate	386.082	14.8333	0	0	0	5.48045	5.75951	5.71711	5.76461	5.56873	5.70596	5.6892	0	6.0855	0	5.83795	6.1389	5.40148	5.89471	5.24727	5.64331	5.56382	0	5.33045	0	5.70625	5.91956	5.33494	5.80472	5.63128	5.86309	5.62835	0	0	0	0	0	0.000991706	0.00345801	*
n469	1-O-Sinapoyl-beta-D-glucose	386.122	2.2148	7.44422	7.489	7.49882	7.40297	7.40631	7.65877	7.73977	7.74115	7.56632	7.42725	7.60106	7.35764	7.60812	7.60548	7.67943	7.58085	7.61437	7.74725	7.66099	7.60278	7.63182	7.73036	7.55157	7.69357	7.71341	7.57239	7.66532	7.71268	7.61499	7.67762	7.5022	7.51864	7.51052	7.42913	7.54921	0.0016851	0.00539752	*
n470		386.132	1.43264	7.22082	7.25552	7.25201	7.2453	7.25487	7.15704	7.30174	7.19457	7.22987	7.33408	7.21252	7.07175	7.21102	7.22913	7.10525	7.16455	7.37757	7.26399	7.33085	7.21627	7.20276	7.23441	7.19255	6.98794	7.20112	7.21405	6.97402	7.17393	7.33483	7.15213	7.12576	7.07921	7.22533	7.03702	7.06666	0.0523634	0.0857231
p1077		386.132	2.16919	0	5.28591	5.58257	0	0	0	0	0	0	0	0	0	0	5.29124	5.45994	5.37758	0	0	0	0	5.12866	0	5.36327	0	0	0	0	5.2492	0	0	5.1866	0	5.23868	0	0	0.771469	0.820627
n2479		386.143	2.53338	0	0	0	0	0	0	0	5.92495	6.25891	6.20815	6.45646	0	0	0	0	0	5.99652	0	6.27409	6.08029	0	0	6.2584	5.84337	0	0	0	0	0	5.94091	0	0	0	0	0	0.150957	0.205255
n471	Methylsyringin	386.158	4.88622	8.16214	8.2235	8.15085	7.89808	8.13828	8.26617	8.40007	8.2318	8.41233	8.22488	8.17621	8.18009	8.01703	8.2074	8.33018	8.0497	7.86099	8.12364	8.20862	8.16416	8.18565	8.25166	8.2932	8.44695	8.05863	7.97909	8.25226	8.10671	8.12661	8.2664	8.14105	8.25366	8.27282	8.22575	8.23981	0.0546162	0.0883362
p520	Burseran	386.171	17.0593	7.04123	7.16215	6.87234	6.90837	6.86829	7.27935	7.32337	7.3237	7.34649	7.34575	7.24229	7.36706	7.30688	7.28872	7.16968	7.3021	7.40531	7.37239	7.32057	7.32185	7.05077	7.35981	7.35423	7.31647	7.16838	7.24905	7.2705	7.21675	7.27496	7.35263	6.78532	6.81268	6.75941	7.09564	6.99194	3.06165e-08	3.51669e-07	*
n2044		386.194	5.36909	5.9732	0	0	6.34767	0	0	0	0	0	0	0	0	6.01089	0	0	5.76483	0	0	0	0	6.14119	5.71756	6.03769	6.24904	6.00437	6.14074	6.09975	0	6.03587	0	6.05942	6.18447	6.07703	6.12189	6.12388	0.000614242	0.00228418	*
p521	acrylic acid	386.201	5.38773	7.67486	7.51967	7.631	7.73075	7.50226	7.50527	7.35992	7.33088	7.37478	7.41705	7.13125	7.33309	7.36013	7.24987	7.41443	7.00401	6.7618	7.2839	6.41373	7.35644	7.33813	7.26043	7.49218	7.48044	7.12491	7.24905	7.51643	7.02328	7.37236	7.0128	7.47941	7.47065	7.49833	7.59967	7.3715	0.000536534	0.00203491	*
n472		387.125	2.21845	6.62808	6.69682	6.69944	6.60108	6.60869	6.87397	6.94806	6.96288	6.74183	6.55127	6.75074	6.55602	6.81142	6.79662	6.91525	6.77334	6.81331	6.98151	6.85538	6.79949	6.82432	6.94678	6.7545	6.90819	6.92904	6.77102	6.88538	6.92813	6.80534	6.89671	6.70396	6.72596	6.71444	6.62845	6.73569	0.00762753	0.0189611
n473/n3325		387.161	4.83825	7.42879	7.50161	7.431	6.97211	7.41983	7.53658	7.68787	7.51274	7.69611	7.49585	7.45245	7.4623	7.01718	7.48647	7.61073	7.25722	6.73633	7.40017	7.48279	7.05129	7.46694	7.48501	7.57606	7.7346	7.32432	7.20966	7.51115	7.38218	7.39596	7.55019	7.41998	7.53391	7.55794	7.51209	7.52083	0.0425968	0.0742522
p522		387.174	17.0518	5.86071	0	0	0	0	6.16318	6.1847	6.15289	6.20408	6.20433	6.06595	6.27606	6.18691	6.11452	6.18128	6.18744	6.27227	0	0	6.16906	6.22042	6.24072	6.22754	6.27274	6.01442	0	6.1126	0	6.15885	0	0	0	0	0	0	5.06309e-05	0.000280199	*
p523		387.195	5.3956	6.40506	6.22928	6.11527	6.24464	5.88115	5.93302	5.8713	0	0	0	0	5.88643	0	0	0	0	0	0	0	0	0	0	6.00206	5.89579	0	0	0	0	0	0	5.88907	6.01391	5.84873	6.16498	5.91903	3.34334e-05	0.000197379	*
p524		387.223	12.267	0	0	5.4545	0	0	6.22482	5.96751	5.80958	5.99998	5.71235	0	0	0	0	5.51512	0	0	0	0	5.49329	0	5.27473	0	0	0	0	0	0	0	0	5.55241	0	0	5.39238	0	0.00489889	0.0132158
n474		388.035	28.8452	6.38042	6.37327	6.35771	6.37552	6.37398	6.54044	6.51074	6.5914	6.53731	6.51706	6.55333	6.49535	6.49123	6.47813	6.46076	6.48461	6.51003	6.4615	6.55077	6.47634	6.43904	6.45656	6.44825	6.42457	6.45057	6.4898	6.4339	6.52012	6.49088	6.48127	6.39585	6.40942	6.41102	6.37962	6.37424	3.52868e-10	6.45849e-09	*
n475		388.056	3.22424	6.92131	7.01787	6.98876	6.98292	6.87395	6.87956	7.02703	7.05745	6.88102	7.01734	7.06132	7.08769	7.04001	6.9978	6.96025	6.91203	6.9939	6.98574	6.93047	6.97932	6.97219	6.95361	6.96816	6.98609	6.90034	6.86172	6.99034	6.96455	7.03384	7.10128	6.94184	6.87696	6.94282	6.94294	6.92826	0.212421	0.274002
n1300		388.106	21.2196	5.97568	5.98566	5.83146	5.70731	5.48734	5.49031	5.41521	5.66637	5.858	5.54801	6.07054	5.44812	5.64319	5.86056	5.34876	5.29932	5.80969	6.11208	5.44665	5.94727	5.24449	6.17341	5.75059	5.81087	5.60844	5.83928	5.91308	6.19388	5.5577	6.17183	5.7313	5.21316	6.03431	6.10315	5.59515	0.675823	0.731129
n1302	Secologanin	388.137	6.97091	0	0	0	0	0	5.73438	6.07496	5.66511	6.57835	6.47572	0	6.25551	0	5.99911	0	0	0	0	0	0	6.11234	0	6.10716	6.31162	0	0	5.83849	0	5.78036	6.22035	0	0	0	0	0	0.000443213	0.00175065	*
n479	Tuberonic acid glucoside	388.174	4.67103	7.25644	7.31305	7.40419	7.28316	7.08476	7.31113	7.04799	6.8595	7.12892	6.90753	6.88464	7.06276	7.04095	6.91836	6.98442	6.87583	7.01036	0	6.56371	0	0	7.17187	0	0	0	0	0	0	0	0	0	0	0	0	0	6.11489e-08	6.43943e-07	*
n3140	Tuberonic acid glucoside	388.174	4.09876	0	0	0	0	0	0	0	0	0	0	0	0	0	0	0	0	0	6.89783	6.72057	0	7.17126	0	7.09033	7.18007	0	6.68968	7.15626	6.97964	7.0435	6.98463	7.11362	7.18724	7.24727	7.13144	7.23368	9.01951e-07	7.84363e-06	*
n1303	Tuberonic acid glucoside	388.174	12.8552	6.90972	0	0	0	0	6.60781	6.60392	6.48118	6.49803	6.50562	0	0	0	6.66247	0	0	0	6.4968	6.24274	6.5948	6.80245	6.58199	6.51826	6.7462	6.69076	6.56668	0	6.54831	6.87101	0	0	0	0	0	6.98071	0.00919171	0.0219353
p525	Rehmaionoside C	388.208	3.52694	6.2927	5.80879	6.79636	6.74003	6.86239	6.01589	5.90852	6.43266	5.45359	5.59427	5.65298	7.73968	6.13435	6.73675	5.95507	6.31939	6.39841	6.23593	5.4334	6.12236	6.07438	6.22198	6.11221	6.7483	6.04538	6.55566	6.24609	6.18924	5.4673	6.12257	6.39005	6.37158	6.28628	6.15629	6.60991	0.357088	0.423359
n2920/n480		389.06	3.21883	5.83067	5.92925	5.98638	5.99439	5.76459	5.88437	5.98427	0	0	5.90455	5.98216	6.14824	5.89594	5.84475	5.89222	5.90907	5.95976	5.92465	5.84617	5.78312	5.71157	5.84306	6.00669	5.89384	5.85341	5.64335	5.97423	5.84348	5.99943	5.94834	5.84579	5.86775	5.74989	5.85805	5.82342	0.0414653	0.0727791
p1078		389.066	15.9685	0	0	5.5159	0	0	0	0	5.63866	0	0	0	0	5.52475	5.44767	0	5.5757	0	0	5.54524	5.54963	5.57331	5.53492	5.52686	5.41062	5.48145	0	5.60038	0	5.71945	5.48317	0	5.36937	5.25509	0	0	0.153862	0.208346
n1304/n2921		389.133	4.78361	0	0	0	0	0	0	6.19626	6.05909	6.16412	0	0	6.10448	0	5.70983	0	0	0	0	0	0	0	0	6.08586	0	0	5.44896	5.66557	0	5.79736	0	0	0	0	0	0	0.0543577	0.0881049
n481	Balofloxacin	389.177	5.00173	6.51293	6.62019	6.66208	6.49894	6.23239	6.59449	0	0	5.50027	6.15205	5.91829	0	5.5777	0	6.36927	5.96361	6.2068	0	5.64105	0	0	6.48512	0	6.18933	6.1109	0	5.66134	0	0	6.15772	5.55104	6.43194	6.03626	6.23265	5.70713	0.249954	0.31758
p527		389.349	17.8138	7.2309	7.27486	7.26729	7.28721	7.26437	7.15271	7.1222	7.0315	7.24853	7.29153	7.1918	7.22246	7.0549	7.06996	6.99988	7.13063	7.19039	7.20325	7.12869	7.23769	7.29435	7.15093	7.16924	7.14827	7.07661	7.18954	7.00614	7.061	7.05311	7.2065	7.31411	7.19732	7.17368	7.21684	7.24981	0.0191546	0.0402749
n482	Monotropein	390.117	3.89812	6.71373	6.64869	6.55887	6.76326	6.58091	6.47177	6.50477	6.31477	6.58868	6.47912	6.63644	6.58645	6.319	6.82485	6.54964	6.14966	6.44941	6.52071	6.76164	6.44048	6.51204	6.39811	6.58775	6.80708	6.5929	6.39831	6.8242	6.52827	6.41882	6.14645	6.21671	6.15438	5.92021	6.34775	5.74301	0.00106041	0.00364686	*
n483	(-)-11-hydroxy-9,10-dihydrojasmonic acid 11-beta-D-glucoside	390.189	9.96407	7.83898	7.49681	7.81436	7.3591	7.55776	7.58444	7.22026	6.97001	7.28987	7.4195	7.47954	7.153	7.17065	7.07095	7.30177	7.35544	7.37772	6.76321	7.0112	7.03942	6.90206	7.64898	6.90722	7.5964	6.87506	6.66853	6.89468	6.548	6.69315	7.14633	7.00141	7.33248	7.08833	7.2114	7.06136	0.00132476	0.00441353	*
p529		390.276	26.605	5.66266	5.61504	5.39938	5.47354	5.60739	5.48221	0	0	5.35747	0	5.31658	5.47083	5.42728	5.32567	5.2911	4.99309	5.51615	5.49468	5.08112	5.55836	5.31731	5.26488	5.35587	5.48465	5.16444	5.69432	5.4411	5.35252	5.13434	5.35177	5.51151	5.39953	5.65666	5.60036	5.62033	0.00043008	0.0017106	*
n484		390.299	23.9046	6.66872	6.67976	6.65199	6.62877	6.62068	6.3686	6.26825	6.34433	6.35407	6.45195	6.41756	6.38006	6.45058	6.40513	6.44426	6.45095	6.32718	6.27883	6.5032	6.34284	6.37263	6.20057	6.26974	6.27474	6.20878	6.36105	6.28763	6.50884	6.3647	6.47031	6.59507	6.58731	6.63944	6.59027	6.72103	1.08678e-09	1.66189e-08	*
p530		390.351	17.8169	6.09934	5.79363	6.05206	6.05923	5.9943	6.0957	5.96054	5.95561	6.14765	5.90849	6.08805	6.07062	5.9744	5.90386	5.74087	6.05476	5.85201	6.03287	5.87186	6.16494	6.09968	5.87195	5.97649	6.01946	5.90935	6.051	5.97664	5.65362	5.99341	6.10948	6.11627	6.07905	6.03643	6.06951	5.82038	0.967568	0.975658
n1306		391.117	1.61351	7.73028	0	0	0	0	0	7.37814	7.94156	0	0	0	7.22168	7.50301	0	7.54857	7.46644	7.31979	7.42464	7.50985	6.99416	0	5.84332	7.04377	7.39132	0	0	7.32419	7.29048	0	7.21752	0	0	0	0	7.18508	0.168699	0.22549
n486		392.088	2.55577	6.74922	6.76177	6.58419	6.56866	6.56952	6.74387	0	0	6.68659	6.57771	6.57134	0	0	6.76196	0	0	0	6.73105	0	6.71426	6.76409	6.79774	6.84119	6.79917	6.72462	6.81975	6.80877	6.47678	6.65605	6.61684	6.68826	6.71922	6.82651	6.76741	6.65919	0.0125173	0.0282115
n1307		392.088	4.21572	5.87465	0	0	0	0	0	6.30952	6.34687	0	0	0	0	6.23947	0	6.28002	6.24377	6.22808	0	6.39841	0	0	0	0	6.31128	0	0	0	0	0	6.41368	0	6.00029	0	0	0	0.776668	0.823213
n487	Macarpine	392.113	1.43537	8.38867	8.07641	8.14491	7.48366	8.1164	7.76507	8.38942	8.57523	7.85412	7.63224	8.13497	8.2446	8.4384	7.65833	8.48264	8.43297	8.3517	8.073	8.48524	8.01464	7.82251	7.94022	8.08398	8.3736	7.87931	7.76284	8.33401	8.29581	8.00531	8.24243	7.82272	8.36108	7.79081	8.01542	8.21614	0.782026	0.826857
n1613/n2297		392.124	6.17854	6.61332	6.56085	6.74893	6.42592	6.3311	0	0	0	0	0	0	0	6.08298	6.23861	6.44495	0	0	6.38255	0	0	6.69825	0	0	6.33944	0	6.37369	6.59147	6.35752	6.34919	6.10839	6.28108	6.28092	0	0	6.16033	0.00210743	0.00656633	*
n489		392.205	11.8222	7.3243	7.09179	7.57834	7.56205	7.39828	7.37921	7.30796	7.02377	7.14976	7.15255	7.22703	7.84612	7.4943	7.35169	7.3536	7.03608	7.1882	7.35126	7.01655	7.29003	7.12654	7.31362	7.00749	7.39658	7.12425	7.06331	7.28518	7.0598	7.20715	7.23836	7.07484	7.27002	7.16348	7.18553	7.19603	0.0321873	0.0602886
n2711		393.09	15.4096	0	0	0	0	0	0	0	0	0	0	0	5.71416	5.58827	0	5.57654	0	0	5.46866	0	0	0	5.55797	0	0	5.46885	0	5.4059	0	5.60875	0	0	0	0	5.57021	5.42267	0.284709	0.349905
n490	9-Methyl-3-beta-granatanyl phenylcyclopentylglycolate hydrochloride	393.208	11.8172	6.61595	6.77001	6.88294	6.85301	6.72143	6.46758	0	0	0	0	0	0	0	0	0	0	0	0	0	0	0	0	0	6.72803	0	0	0	0	0	0	0	0	0	0	0	9.65486e-07	8.29682e-06	*
n1308		393.208	6.12851	0	6.13795	0	0	0	0	6.19133	0	0	6.23915	5.67764	0	6.22583	6.29511	0	6.39828	6.1436	6.27265	6.32392	6.39776	0	6.15465	6.18923	0	6.06777	5.99157	6.07901	6.16731	5.92488	6.16285	0	0	6.40294	0	6.06232	0.0578596	0.0927231
p531		393.344	23.0003	0	0	0	0	0	5.17758	5.15941	5.23438	5.0532	5.07	0	4.8111	0	0	0	0	0	0	0	0	0	0	0	0	0	0	0	0	0	0	0	0	0	0	0	1.50293e-10	2.95733e-09	*
n491		394.085	2.56001	6.10434	6.32973	6.17231	6.01957	6.15984	6.19793	6.07419	6.04617	6.18764	6.05007	6.11936	5.73683	6.1312	6.19065	6.2232	5.92252	6.10536	6.22073	6.22762	6.21052	6.19591	6.25785	6.30774	6.1776	6.20487	6.26559	6.33489	6.08143	6.16758	6.21416	6.17666	6.25799	6.30169	6.26444	6.21834	0.200881	0.260509
n1614	Millettosin	394.103	3.00598	5.51866	5.50759	5.62709	5.36865	5.72806	0	0	0	0	0	0	0	0	0	0	0	0	0	0	0	0	5.34803	0	0	0	0	5.50844	0	0	0	0	5.72358	0	0	0	8.35369e-05	0.000431071	*
n492		394.119	15.4636	6.62194	6.60754	6.31501	6.62501	6.39344	6.83972	6.81354	6.63804	6.77012	6.7363	6.62039	6.6172	6.78742	6.66121	6.62636	6.65888	6.77148	6.95919	7.16544	6.83056	7.14445	6.87173	6.80376	6.73121	6.98953	6.9917	7.11109	6.88753	6.85668	6.81665	6.45324	6.65428	6.50122	6.55867	6.48826	1.32334e-05	8.7757e-05	*
n493		394.221	7.20269	6.79509	6.92918	6.80114	6.97023	6.74437	6.57034	6.77297	0	0	0	6.66134	0	0	6.39944	6.75443	6.37975	0	6.53826	6.44808	0	6.27974	0	6.76186	0	0	0	6.65602	6.6065	6.47423	0	6.48517	6.59315	6.49796	6.61777	6.58781	0.190725	0.24925
n495		394.286	25.5336	6.07954	6.12944	5.95709	6.02675	6.05155	5.8658	5.67287	5.74193	5.87395	5.86498	5.75643	5.79253	5.8641	5.88782	5.89703	5.82507	5.88948	5.92923	6.0579	5.91351	5.97113	5.90019	5.92437	5.91765	5.77188	5.88309	5.90238	6.02122	5.85721	6.04962	6.03793	6.02585	6.02311	6.0483	6.06847	3.74881e-05	0.000219341	*
n1311		396.083	6.995	5.93558	5.60426	6.11447	6.45928	5.6084	0	6.31001	0	6.65134	6.66116	5.99554	6.51503	6.32351	6.23801	6.37418	6.2153	6.13934	6.22874	5.79864	6.16933	6.50545	6.24138	6.26155	6.65081	6.25471	6.11605	6.09659	6.24637	6.17888	6.65908	6.11089	6.44092	6.44312	6.50608	6.08483	0.0917712	0.134798
n497		396.116	15.4607	5.98054	6.06065	5.96237	6.03832	5.76378	6.29155	6.24665	6.01989	6.23914	6.18798	6.04409	5.97552	6.18543	6.08216	6.05742	6.0683	6.17623	6.38918	6.61358	6.24327	6.60917	6.3265	6.23496	6.59748	6.42758	6.44122	6.56998	6.33847	6.26327	6.26156	5.82073	6.06237	5.93136	5.96699	5.86643	2.70854e-06	2.16705e-05	*
p884		396.155	11.8857	5.65353	5.57203	5.36224	5.64959	5.53461	0	0	0	0	5.47944	0	0	0	0	0	0	0	5.42405	5.35584	0	5.34638	0	0	0	0	0	0	5.55564	0	0	5.70049	0	5.51447	5.62672	0	0.0121472	0.0275329
p885		396.192	18.1478	6.32216	6.3752	6.25162	6.41143	6.36852	0	0	0	0	0	0	0	0	0	0	0	0	0	0	0	0	0	0	0	0	0	0	0	0	0	6.29236	6.14737	6.30003	6.3226	6.36763	3.31088e-52	3.15415e-50	*
n498	Isopetasoside	396.219	13.8129	6.8302	6.58301	6.55949	6.58814	6.65944	6.29398	6.09304	6.15472	5.90603	6.03148	5.99356	5.96234	6.17044	6.27414	6.30329	6.12232	5.67721	6.16124	5.98472	5.96832	6.00568	6.16969	5.95665	6.24069	5.81917	6.08519	6.05957	6.15136	6.28299	6.18524	6.19445	6.2433	6.23624	6.14017	6.29602	8.25358e-07	7.26562e-06	*
n499		396.236	12.5057	6.05407	5.86992	6.11362	6.02274	5.44397	5.93528	6.20235	6.52053	5.95682	6.2506	5.96798	6.47539	5.66111	5.78966	6.19562	5.9969	5.7557	6.13083	5.65443	6.15795	6.1588	6.17761	6.30048	6.14508	5.72793	6.03383	6.39118	5.80424	6.15164	6.23083	6.23863	6.0775	6.25464	6.18404	6.35753	0.300762	0.365291
n1617		396.252	17.5857	5.74356	5.6829	5.56485	5.67897	5.64103	0	0	0	0	0	0	0	0	0	0	0	0	0	5.49697	0	5.60413	0	0	0	5.4372	5.29403	5.40342	0	0	0	5.5943	5.71552	5.65278	5.65118	5.65629	2.72407e-05	0.000165443	*
n500		396.283	25.5326	5.50364	5.59009	5.09619	5.40036	5.44777	5.20087	5.03067	5.34311	5.19541	5.24261	0	5.11931	5.20575	0	5.20227	0	5.29533	0	5.44561	0	5.3836	5.26693	0	0	0	0	0	5.39719	5.19394	5.33118	5.02706	5.30479	5.33928	5.23034	5.40555	0.0665674	0.103635
p1281		397.044	15.8946	0	5.29105	0	5.3245	0	0	0	5.54301	0	0	5.49472	0	5.21253	0	5.52562	5.43272	5.60862	5.38952	5.77848	5.52663	0	5.55057	0	0	5.62759	0	0	0	0	0	0	0	0	5.30727	0	0.0222573	0.0454892
p533		397.353	18.8201	5.27681	5.74272	5.52687	5.18079	5.7137	5.47932	5.14713	5.07773	5.20725	5.07476	0	5.37955	5.32156	0	4.90446	0	5.1241	0	0	0	5.36221	5.27518	5.43865	4.96879	5.23444	5.37074	5.36937	5.40426	5.1175	5.32304	5.4143	5.63768	5.28368	5.28928	5.55996	7.20721e-05	0.000381696	*
n1312		398.107	1.74467	6.70511	6.83716	6.88934	6.951	6.88728	0	6.98204	0	6.3911	6.55636	6.46133	6.42273	6.41497	6.43993	6.45188	6.34976	6.33707	0	0	0	6.65662	0	0	6.80412	0	6.41504	6.55749	6.32304	6.76749	6.47827	6.85935	6.91595	6.87124	6.82639	6.88971	0.0099655	0.0234476
n2643		398.107	1.46963	0	0	0	0	0	0	0	0	0	0	6.35401	6.45835	6.40719	0	0	6.60703	6.38739	6.76784	6.7811	6.26409	0	0	6.22042	0	6.82099	0	6.67482	6.33486	0	0	0	0	0	0	0	0.00061669	0.00228956	*
n501		398.235	28.7603	0	0	0	0	0	5.73149	5.67814	5.51168	6.02298	5.96662	0	0	0	0	0	0	0	0	0	0	0	0	0	0	0	0	0	0	0	0	0	0	0	0	0	2.5637e-39	1.24569e-37	*
n502		399.274	10.4874	6.52085	6.45355	6.27731	6.37154	6.53232	6.68831	6.53135	6.55595	6.61245	6.65066	6.52607	6.29609	6.6082	6.44255	6.4276	6.57017	6.65392	6.50932	6.76463	6.57332	6.64366	6.59942	6.58565	6.47331	6.56528	6.61603	6.57475	6.59285	6.59826	6.47509	6.4951	6.36289	6.50934	6.45056	6.46348	0.00318886	0.00926673
p534		399.37	19.5961	7.01641	7.04254	7.06357	7.0509	7.0782	6.54513	6.5025	6.43063	6.71837	6.73942	6.63925	6.59971	6.50868	6.50835	6.39424	6.52584	6.58848	6.65873	6.37358	6.64134	6.75848	6.53667	6.59716	6.51999	6.44169	6.67084	6.46903	6.42851	6.44724	6.47754	7.12076	6.9456	6.90237	6.98819	7.05721	2.3491e-10	4.47871e-09	*
n503		400.122	1.57202	6.83705	6.97595	6.92006	7.19457	6.83155	6.77182	6.80361	6.8367	7.20645	7.04862	6.97504	6.92795	6.85293	7.17268	6.81571	6.96008	7.0323	7.11408	6.83069	7.1589	7.07363	6.95149	6.92077	6.98269	7.10368	7.08349	7.03446	7.016	7.12898	6.61087	7.05684	6.93785	6.96873	6.92524	7.00899	0.961177	0.9718
n2549		400.277	10.6348	0	0	0	0	0	0	0	0	5.47381	0	0	0	0	0	0	0	0	0	5.69183	5.6847	0	5.40827	0	0	5.37991	0	5.33037	0	0	0	5.32769	5.35726	5.44302	5.20118	5.37062	0.00559223	0.0147353
p535/p1363		401.385	20.9945	5.36101	5.34439	5.36094	5.53782	5.30234	5.1014	5.07444	5.13121	5.42472	5.47037	5.47255	5.1793	4.97888	5.39589	4.91877	5.3302	5.16844	4.89734	4.90761	5.18648	5.35067	4.82842	5.17054	5.16648	5.00098	5.3826	5.09888	4.95348	4.94579	5.0898	5.72108	5.19651	5.5044	5.53753	5.35583	0.0200498	0.0419522
n505	1-Hydroxy-2-(beta-D-glucosyloxy)-9,10-anthraquinone	402.095	4.08123	0	5.97212	6.09368	0	6.02139	5.82295	6.12978	6.45649	0	0	6.3859	6.27586	6.32332	5.96814	5.85042	5.86126	0	5.72768	0	0	6.08676	6.17458	5.77894	5.89485	5.97475	0	5.75759	0	5.95284	5.61754	0	0	0	5.77638	0	0.0589875	0.0941412
p2166/p886	1-Hydroxy-2-(beta-D-glucosyloxy)-9,10-anthraquinone	402.1	4.31748	5.77704	5.64661	5.53956	5.06282	5.52865	5.79856	5.44861	6.02506	5.4434	5.67377	6.01811	5.45309	0	0	0	5.63952	5.66483	0	0	5.7649	5.48558	5.93435	5.66892	5.58732	5.29969	5.70493	5.21557	5.31808	5.60771	5.68893	5.38125	0	0	0	5.37991	0.0148833	0.0325723
n506		402.138	1.36454	6.94946	7.32061	7.3425	7.28169	7.31277	7.42538	7.38574	7.53234	7.44058	7.37865	7.41036	7.48	7.44515	7.34674	7.41063	7.47077	7.37573	7.44823	7.44478	7.48688	7.38224	7.37619	7.40569	7.39605	7.41888	7.40187	7.49411	7.49322	7.43674	7.47378	7.42689	7.36165	7.38177	7.343	7.38633	0.00137827	0.0045362	*
n507	Benzyl beta-primeveroside	402.153	4.4207	7.26057	7.18471	7.24399	7.0843	7.20292	7.11304	7.19086	7.19016	7.25741	7.19141	6.91354	6.8118	7.14822	7.3096	7.20349	7.08179	7.06879	7.13031	7.20968	7.1233	7.22172	7.01996	7.19572	7.11862	7.0698	7.0949	7.22803	7.21272	7.28711	7.13668	7.23889	7.17563	7.27061	7.19349	7.23644	0.243512	0.310257
p536	2-acetyltributylcitrate	402.224	22.2777	5.54815	5.49101	0	0	0	6.02585	5.7826	5.23638	6.99566	6.96149	5.34986	6.45171	5.63922	7.09606	5.72247	6.54688	5.75014	7.46729	6.90166	6.96098	5.33436	6.06219	7.31751	5.67342	6.95537	5.95826	5.86385	6.04537	5.43325	5.11333	6.85807	6.8497	6.67213	6.16566	6.5181	7.88815e-05	0.000411035	*
n508		402.31	16.9047	6.05483	6.19183	5.95504	5.92924	5.8703	6.31628	6.09147	5.97376	6.22262	6.1792	6.17204	6.21691	6.02629	6.1501	6.01026	6.10293	6.05141	6.19243	6.02919	6.02612	6.15533	5.93945	6.06407	6.29084	6.03546	6.22607	6.12095	6.15802	6.09273	6.14774	5.91468	5.9917	6.17482	6.03744	6.1163	0.245465	0.312397
n509		403.141	2.71184	5.87408	6.05149	5.69514	5.91055	6.06975	6.12224	5.91553	6.27676	0	0	5.99815	6.15012	6.17532	6.09966	6.10473	0	0	0	0	5.96957	6.19463	6.02647	5.84142	0	0	0	0	6.1857	0	6.07909	0	6.18986	0	6.01138	6.18254	0.0875268	0.129386
n510		403.156	4.34217	6.25236	0	5.77693	0	6.08064	5.90819	5.95389	6.22016	6.17254	6.18987	0	0	5.86494	6.35445	5.92104	5.84847	5.86602	6.09177	6.05311	5.93372	6.29502	0	5.98033	0	5.93027	5.86784	0	6.00395	6.24723	0	6.08019	0	0	0	0	0.12129	0.16997
p537		403.198	17.0592	6.13963	6.19858	5.98333	5.91921	5.85626	7.47215	7.41645	7.17901	7.36489	7.27022	7.01365	7.10285	6.96678	6.92889	6.68301	6.79215	6.83795	6.75756	6.78726	6.71065	6.28336	6.63778	6.63416	6.52394	6.32912	6.40728	6.41587	6.35385	6.39505	6.47325	5.92233	5.95098	5.87996	6.12675	6.03003	1.37049e-16	4.74726e-15	*
p538		403.218	5.2478	0	0	0	5.42026	0	5.61732	5.60889	5.21588	5.58495	5.5077	5.25149	5.56947	5.14039	0	0	0	0	0	0	5.24795	0	0	0	0	0	0	0	0	0	0	0	0	0	0	0	6.5179e-05	0.000350853	*
n511		404.009	28.9007	5.70971	5.74163	5.71354	5.70236	5.69888	5.92975	5.91726	5.83555	5.92945	5.92945	5.7906	5.72988	5.82866	5.76413	5.77109	5.78461	5.83114	5.77266	5.85299	5.78057	5.74827	5.76849	5.7359	5.73823	5.75441	5.79987	5.76835	5.82806	5.79524	5.80511	5.7473	5.76126	5.73562	5.70462	5.6789	8.37208e-10	1.31111e-08	*
n512		404.051	1.99635	6.33726	6.50805	6.47538	6.57689	6.27692	6.39695	6.6496	6.69407	6.54581	6.63919	6.46361	6.904	6.62614	6.56312	6.64846	6.5425	6.42184	6.6931	6.63614	6.48717	6.56851	6.51959	6.45995	6.57616	6.39952	6.48257	6.54764	6.54067	6.46731	6.64008	6.36823	6.45109	6.29725	6.5264	6.30863	0.0226906	0.0459172
n3327/n513		404.073	2.46295	5.98966	6.03794	5.9483	5.90915	5.62008	6.00795	5.89739	6.10353	6.08126	6.08891	5.88967	6.02498	5.88598	6.18122	6.09789	5.8589	6.39509	6.17075	6.07134	5.87464	5.80041	6.18744	6.15689	5.85469	6.14913	6.34934	6.11532	5.98196	5.70375	5.92066	5.62515	0	0	5.76974	0	0.000123438	0.000604197	*
n514	Mallotophenone	404.148	15.4611	0	0	0	0	0	5.34451	0	0	5.29159	5.2124	0	0	0	0	0	0	5.26549	0	5.69561	0	5.65847	0	0	0	0	5.44431	5.45775	5.32099	5.31587	5.48462	0	0	0	0	0	0.000331316	0.00136905	*
n515		404.169	4.62481	6.67274	6.76879	6.84026	7.03064	6.64044	6.53266	6.5785	6.79	6.58299	6.83903	6.65307	6.60819	6.78257	6.85453	6.8342	6.75368	6.66216	6.40357	6.66547	6.79642	6.58312	6.5585	6.72041	6.78585	6.65321	6.69871	7.0274	6.68299	6.89089	6.72014	6.77434	6.76068	6.77095	6.74355	6.75101	0.286845	0.351562
n516	7-Geranylformononetin	404.197	16.468	5.57185	5.51473	5.5058	5.36257	5.55363	5.49055	5.48379	5.0908	5.44691	5.19042	5.29939	0	5.29452	0	5.37012	5.39196	5.4444	5.42211	5.40348	5.53374	5.39651	5.54689	5.40093	5.54399	5.57856	5.38522	5.57159	5.70261	5.53532	5.41663	5.42596	5.52535	5.44656	5.43289	5.56641	0.0209396	0.0433512
p539		404.201	17.0628	0	0	0	0	0	6.4456	6.38297	6.21845	6.29934	6.0632	0	0	0	0	0	0	0	0	0	0	0	0	0	0	0	0	0	0	0	0	0	0	0	0	0	1.52749e-44	9.45705e-43	*
p1549/p540		405.197	9.17124	0	5.30799	0	0	0	6.21161	5.72608	5.72298	5.34694	5.69279	0	0	0	0	0	0	0	5.19899	0	0	0	0	5.49289	5.3201	0	0	5.35493	0	5.14208	0	0	5.26652	0	0	0	0.00945271	0.0224486
p541		405.234	11.3315	0	5.07438	5.13851	0	0	5.9412	5.74104	5.56934	5.45631	5.65437	0	6.30469	0	5.49762	5.48241	0	0	0	0	0	0	0	0	0	0	0	0	0	0	5.13689	0	0	0	5.21503	0	0.00109165	0.00372626	*
p542	Aminopentol	405.343	16.3982	7.07119	7.06991	7.06039	7.09532	7.06893	6.14646	6.12125	5.8656	6.231	6.27908	6.21111	6.23172	6.14781	6.02498	5.75983	6.17459	6.08183	6.20928	6.14935	6.30059	6.22641	6.17048	6.15836	6.13886	6.1164	6.29172	5.98238	6.12333	6.03303	6.21217	7.14083	7.03681	6.99216	7.04187	7.0185	3.13815e-16	1.07182e-14	*
p1504		405.4	2.53723	0	0	0	0	0	5.27462	5.16908	5.15544	5.05936	5.13398	0	5.08954	0	0	5.1654	0	0	0	5.33525	0	0	0	5.15973	5.06886	5.16602	0	5.00708	0	0	5.13926	0	0	0	5.12223	0	0.0263336	0.0516066
n3110		406.109	2.43081	0	0	0	0	0	0	0	0	0	0	0	0	0	0	0	5.65502	5.75579	5.79937	5.8687	5.60269	0	5.30629	0	0	0	0	5.37731	5.86263	0	0	0	5.68815	0	0	5.52551	0.000332575	0.00137045	*
n517		406.109	1.78486	5.62669	5.52312	0	5.67102	0	5.72561	5.68642	5.65307	6.7433	6.7868	6.94221	5.90387	6.50746	6.84171	5.52522	5.3791	5.93725	0	0	0	6.491	0	6.84089	6.69659	0	6.68118	0	0	6.70315	0	0	0	6.82514	6.82615	0	0.181162	0.238396
n518	Astringin	406.127	11.616	6.24899	6.00687	0	0	5.90264	5.95676	0	6.00824	0	0	5.85963	0	5.92702	5.72663	0	0	0	5.79259	0	0	0	0	0	5.84433	0	0	0	5.93782	0	5.93953	0	0	5.9366	0	5.89618	0.797916	0.834197
n1315	Astringin	406.127	6.65899	0	0	5.55369	0	0	0	6.5738	0	6.19843	5.521	0	0	0	6.31408	6.17025	0	6.35467	0	6.17294	5.97309	6.27693	5.47522	0	0	6.32789	6.38733	6.21751	0	6.34516	0	6.19935	0	0	0	0	0.650506	0.705743
n519		406.176	12.2655	6.18571	6.08538	6.12226	6.14168	5.88301	6.27938	6.02614	5.97133	6.17475	5.88032	0	0	0	5.88779	5.96213	5.8452	0	5.81676	0	6.02931	5.88342	5.91184	5.96117	6.00233	5.73736	5.83992	5.94599	5.91336	6.0471	5.85458	6.13736	6.10183	6.13369	6.05086	6.15915	0.0057555	0.015095
n520		406.184	10.5275	6.60549	6.56319	6.5116	6.56079	6.39109	6.4186	6.15613	6.19694	6.47571	6.56644	6.32665	0	0	0	6.32422	6.31278	6.46781	6.21773	6.25851	6.37636	6.67069	6.51455	6.66946	6.16968	6.41417	6.38296	6.47374	6.3365	6.38146	6.32335	0	6.51109	0	6.41174	0	0.00127683	0.0042754	*
n2048		406.184	11.2566	0	0	0	0	0	0	0	0	6.55643	0	6.20974	6.88987	6.48502	6.25985	6.56772	6.37724	0	6.08513	0	0	6.50326	0	0	0	0	0	0	0	0	0	6.64434	6.58896	6.47905	6.60345	6.65396	8.45036e-06	5.92796e-05	*
n522		408.098	14.194	0	5.33675	0	0	0	5.6053	0	0	0	5.7209	5.61033	0	0	0	5.51099	5.53296	5.81515	0	5.72136	0	0	0	5.3462	0	5.6246	5.52166	5.53315	5.57497	0	0	0	0	5.21913	0	5.21676	0.8923	0.911836
n1316	4-Methoxybenzenepropanol 1-(2-sulfoglucoside)	408.108	1.65571	7.12885	6.91081	6.97311	6.39049	6.84121	0	6.99925	7.2025	6.34703	0	6.59651	6.73976	7.2318	6.23395	7.13536	7.14284	7.09235	6.78024	6.9011	6.9251	6.10644	6.12062	6.67316	7.17748	6.71196	6.3745	7.2237	6.95761	6.68945	6.88616	6.72008	7.14024	6.93644	6.71561	7.07029	0.0445779	0.0766538
n523		408.192	12.8258	5.68138	5.60168	5.6869	5.54416	5.57162	5.74801	5.71374	5.34924	5.6387	5.66714	0	6.19473	5.57421	0	0	0	0	0	0	5.37999	5.64683	0	5.69994	0	0	5.67339	5.64384	5.68492	5.40425	5.44724	0	5.72306	5.53091	5.7205	0	0.00949508	0.0225028
n524		408.2	11.3514	6.39341	6.54708	6.43397	6.42371	6.49321	5.84475	6.04143	6.1073	6.51312	6.5882	6.63362	6.65582	6.56865	6.21667	6.16512	6.33745	6.45793	6.31972	6.25885	6.5158	6.17867	6.54119	5.94955	6.22812	6.30068	6.40365	6.17775	6.11108	6.09493	6.11394	6.07658	6.48661	6.0191	6.30955	6.28744	0.147047	0.200535
n525		408.236	13.1249	0	0	0	5.06263	0	5.83229	5.85872	0	5.65211	0	0	0	5.82698	5.88934	5.9107	5.70465	0	5.74135	5.67564	0	5.83568	0	0	0	0	0	0	0	5.73373	0	0	0	0	0	0	0.200015	0.259759
n1317		410.179	2.77711	5.47397	5.56468	0	0	0	0	5.56821	0	0	0	0	0	0	5.70097	5.68133	0	0	5.65814	0	5.45436	0	0	0	0	0	5.59047	5.72501	0	0	0	5.55621	5.6428	5.55349	5.61291	5.58276	0.0601435	0.0954534
n527		410.216	3.53827	0	0	6.9258	0	6.69084	6.46799	0	0	0	0	6.42649	6.55447	6.75997	6.60898	6.79586	6.37166	6.55467	6.56508	6.02314	6.58859	6.47846	6.80007	0	6.61677	0	6.50669	6.65202	6.42195	6.51378	6.44188	0	0	6.61385	0	0	0.00223568	0.00690946
n1319		410.216	12.0421	6.4911	6.39466	0	6.48621	0	6.29512	6.32705	6.2544	6.23195	6.26481	0	0	0	0	0	0	0	0	6.00675	0	0	0	6.07304	0	6.07649	6.19994	6.25602	6.09371	6.31076	6.12635	6.29801	6.45973	6.24059	6.47595	6.24523	5.19157e-05	0.000285189	*
n528		410.252	12.9904	6.37068	6.21987	6.30781	6.13302	6.32472	6.51207	6.50693	6.30204	6.28286	6.22223	6.32163	5.98388	6.55767	6.54178	6.49871	6.26225	6.26221	6.44358	6.2939	6.28155	6.43408	6.42665	6.30926	6.31192	6.18747	6.43665	6.38442	6.2997	6.44182	6.47634	6.36707	6.33123	6.41617	6.30446	6.36321	0.664583	0.719991
n529		411.175	1.93138	5.9387	5.9806	0	0	5.93953	6.11901	6.20176	0	0	0	6.34543	0	5.96002	6.20492	0	5.97165	6.11146	5.9818	6.03801	5.99324	6.2119	6.19339	6.22316	6.01494	5.99603	5.9894	5.95444	0	6.09742	0	6.04207	6.00386	5.95809	5.79911	5.87106	0.141763	0.194372
n530		411.336	23.1164	5.5006	0	0	0	0	5.04809	5.63144	5.51727	0	0	5.45976	5.26613	0	0	5.38407	5.31746	5.3152	5.28337	5.054	5.36904	4.948	0	0	5.30887	0	0	5.55082	0	5.18793	0	0	5.27212	0	5.32261	5.3631	0.310287	0.374868
n1320		412.046	7.01083	0	0	0	0	0	6.00062	5.87328	5.56595	6.20422	6.12557	0	0	0	5.25381	0	0	0	0	0	0	0	0	0	5.78058	5.57551	0	0	0	0	5.59381	0	0	0	0	0	7.69025e-05	0.000402449	*
n532	Dicaffeoylputrescine	412.158	4.49956	6.78477	6.41885	6.75042	6.52234	6.50802	6.58998	6.73599	6.69649	6.74776	6.89817	6.88124	0	6.86238	6.63209	0	6.59469	6.71326	6.99135	6.91075	6.73506	6.57821	6.66662	6.92529	6.7499	6.54902	6.89209	6.8093	6.79415	6.79682	6.64746	6.37121	6.63718	6.59241	6.79082	6.49203	0.0476112	0.0806569
n1621	Abscisic alcohol 11-glucoside	412.213	11.4167	6.37714	6.03206	6.10628	6.005	6.13354	0	0	0	0	0	0	0	5.82302	5.66886	0	0	0	0	0	0	0	0	0	0	0	5.4333	5.65338	5.60499	5.77946	5.61305	5.90689	5.85161	6.03606	5.6528	5.65581	5.09495e-11	1.11931e-09	*
n533	Heptadecanoyl carnitine	413.352	22.6974	5.95681	5.44909	5.05486	5.23745	5.06751	5.67525	6.03987	5.86085	5.49507	5.50743	6.05354	5.62157	5.44511	5.41517	5.74104	5.79056	5.7515	5.36646	5.55565	5.78494	5.57063	5.41585	5.30368	5.75539	5.36006	5.267	6.01769	5.62872	5.71185	5.50482	5.24517	5.62043	5.56117	5.75828	5.77783	0.338078	0.403541
n534	Asperuloside	414.117	5.11817	6.15558	5.97538	6.04011	6.35799	6.17319	5.65911	5.6073	5.65794	5.61692	5.77459	6.10577	5.93929	5.94844	5.96762	6.18994	5.88449	5.79465	6.02567	5.9392	5.54608	5.92993	5.78241	5.71904	5.9282	5.8967	6.16569	6.09962	5.98355	6.03467	5.59403	6.02104	6.08818	5.96617	5.94493	5.99608	0.000247464	0.00106783	*
n535		414.153	4.82672	0	0	0	0	0	6.17003	6.28583	5.79179	6.21374	5.75956	0	0	0	0	0	0	0	0	0	0	0	0	0	0	0	0	0	0	0	0	0	0	0	0	0	7.19996e-38	3.22871e-36	*
n1622		414.153	12.2759	5.53176	5.86361	6.36059	6.46883	5.28777	0	0	0	0	0	6.2326	6.53563	6.4189	6.11858	6.30716	5.77921	0	0	0	6.38378	6.43085	6.24491	5.93295	7.00551	6.50452	0	6.43895	0	5.79152	6.14139	5.9454	6.17901	5.91672	6.01262	6.02647	1.25528e-05	8.42579e-05	*
p889	Magnoshinin	414.203	18.1569	8.45937	8.52201	8.4414	8.5133	8.49646	0	0	5.26465	5.64913	5.74627	0	0	0	4.99743	0	0	5.2736	0	0	0	5.09551	0	0	5.10193	0	0	5.09531	0	0	0	8.49456	8.37987	8.44973	8.48029	8.5005	8.56766e-07	7.48076e-06	*
p890		415.207	18.1545	7.85994	7.92577	7.84488	7.91742	7.89812	0	0	0	0	0	0	0	0	0	0	0	0	0	0	0	0	0	0	0	0	0	0	0	0	0	7.89201	7.77492	7.84767	7.88359	7.90038	5.59747e-61	2.56144e-58	*
n1322		416.117	1.54515	5.58	6.07332	0	5.9721	0	0	5.87634	0	0	5.84209	5.98408	5.7276	0	0	0	0	0	0	6.14435	6.06116	0	0	5.95516	0	5.85856	0	0	0	0	6.2831	6.0545	6.13663	5.85057	6.08955	5.93369	0.273046	0.339562
n536		416.132	2.55554	7.2447	7.38447	7.36762	7.24759	7.25703	7.39482	7.49252	7.50005	7.45248	7.36408	7.43426	7.20125	7.41396	7.45584	7.52675	7.36149	7.44479	7.55715	7.50183	7.41799	7.48642	7.48186	7.4709	7.50354	7.49287	7.44106	7.52087	7.47674	7.46959	7.49998	7.35163	7.35983	7.35922	7.34427	7.34382	0.00061014	0.00227262	*
n537	Phenylethyl primeveroside	416.169	6.18717	8.03326	8.12253	7.99334	7.78239	7.9479	7.93123	8.05374	7.96322	8.05415	7.8789	7.88747	7.75621	7.76956	8.01359	7.99917	7.77059	7.65618	7.93678	7.97816	7.82586	7.95352	8.00591	7.99351	8.11028	7.81311	7.89653	8.0796	7.87014	7.92836	7.85386	7.94551	7.97845	7.99512	8.03386	7.95344	0.193709	0.252717
p891		416.209	18.1545	6.55998	6.64643	6.50375	6.59169	6.62288	0	0	0	0	0	0	0	0	0	0	0	0	0	0	0	0	0	0	0	0	0	0	0	0	0	6.58313	6.39296	6.50603	6.60373	6.57046	8.7045e-53	9.04405e-51	*
n1323/n3259		417.172	6.10071	7.32984	7.42689	6.92498	6.97033	6.91468	0	7.1097	6.70132	7.05298	0	0	0	0	6.79961	6.9478	0	0	6.82579	0	0	6.73415	7.16019	6.82373	7.31281	6.69394	6.76933	7.36506	0	7.19217	0	6.78562	6.84671	6.70749	7.33109	6.88475	0.0121205	0.0274997
p1079		417.176	15.4717	0	0	5.37202	5.57444	0	0	0	0	5.3077	5.33568	5.63852	5.65464	5.62383	5.6626	5.60494	5.83374	5.8267	5.95832	6.13428	5.90943	6.21547	5.97132	5.94954	5.85821	6.10068	6.03038	6.10445	5.89132	5.85245	5.77904	5.38865	5.52972	5.62511	5.53925	5.46279	0.000254271	0.00109103	*
p543		417.38	19.2632	6.5392	6.5582	6.56869	6.57222	6.57886	6.3438	6.30102	6.27678	6.4887	6.54467	6.39758	6.41597	5.85684	6.2517	6.25159	6.34924	6.2992	6.43891	6.24552	6.48927	6.50678	6.29837	6.35544	6.35142	6.15276	6.40866	6.22599	6.30084	6.19846	6.37392	6.59232	6.45555	6.43441	6.51714	6.54575	0.0026091	0.00785132
n1324	5'-Butyrylphosphoinosine	418.091	12.2661	0	0	6.02186	0	0	0	5.71003	0	0	0	0	6.03796	5.50141	5.85881	0	0	5.79451	6.27504	0	0	5.58775	5.70194	0	5.64537	0	5.6741	0	0	5.52984	0	5.55207	0	0	0	0	0.713397	0.764187
n1625	Barbaloin	418.127	13.8536	0	0	5.65267	0	5.70383	0	0	5.78037	0	0	6.49977	0	0	6.24436	0	0	0	0	0	0	0	6.18714	0	0	0	0	0	0	0	0	0	5.51672	5.41817	5.6028	0	0.315401	0.380244
n538	Euparotin acetate	418.163	15.4566	7.80931	7.77918	7.52132	7.78168	7.56854	8.03407	7.95687	7.87742	7.93699	7.87234	7.88501	7.90795	7.99743	7.91045	7.90378	7.87929	7.96177	8.14888	8.33999	8.01191	8.35633	8.07096	8.03234	7.94909	8.1731	8.14459	8.29931	8.05683	8.05032	8.00615	7.64131	7.83596	7.69305	7.74377	7.68316	3.13709e-06	2.46776e-05	*
n539		418.184	5.01837	0	6.0114	5.99435	0	5.80831	6.24993	0	0	0	0	5.91958	0	0	5.93487	0	0	0	6.05414	6.02591	5.87921	6.35598	6.28002	6.21312	6.0262	5.76913	6.18631	6.30351	6.18817	6.15874	6.02932	6.25386	6.33332	6.31351	6.32589	6.32836	0.00836536	0.0204397
n540		418.184	9.15053	6.43184	6.30625	6.31991	6.42216	6.09051	6.45782	6.13534	6.1747	6.23229	6.13138	0	6.45396	6.26776	0	6.34832	0	0	0	0	6.11966	0	0	0	0	5.76246	0	0	0	0	0	0	0	0	6.61461	0	0.000174986	0.000799309	*
n541		418.232	3.5752	0	0	0	0	0	5.56662	0	0	0	5.50762	0	0	5.36772	0	0	0	0	0	5.40137	0	5.36043	5.51926	0	0	5.54878	0	0	5.64637	0	0	0	5.23908	0	0	0	0.494127	0.56331
p1283/p1505		418.307	28.2679	4.9054	5.39176	0	0	0	5.58502	5.47856	5.58104	5.09598	5.61384	5.55782	5.00612	5.01798	5.561	5.1299	5.31679	5.9223	5.46279	5.38343	5.82017	5.21923	5.55553	5.32051	5.22985	5.03151	5.26788	5.44294	5.81984	5.22051	4.94451	5.58805	5.49655	5.53859	5.07842	5.53686	0.000176339	0.000803361	*
n542		418.33	25.5331	6.55335	6.5916	6.44477	6.50883	6.50764	6.31649	6.21536	6.3379	6.3461	6.35266	6.34127	6.35199	6.3826	6.43131	6.45906	6.37066	6.34941	6.33441	6.60468	6.38406	6.4	6.31365	6.31976	6.31711	6.21647	6.34277	6.30182	6.4802	6.32815	6.49754	6.5	6.49709	6.4874	6.51315	6.53566	0.000128502	0.000621319	*
n1326		419.143	6.17748	0	5.51122	0	0	0	0	5.48323	0	5.46349	0	0	0	0	5.53314	0	0	0	0	0	0	0	0	0	5.64436	0	5.37524	5.49374	0	0	0	5.43624	0	0	5.46164	0	0.788497	0.830124
n543		419.167	15.457	7.10006	7.07671	6.78136	6.80062	6.8329	7.35197	7.27405	7.18366	7.22266	7.15365	7.1321	7.2244	7.3236	7.24283	7.19557	7.19607	7.28635	7.50374	7.68468	7.37305	7.73486	7.40384	7.38145	7.2803	7.54158	7.48317	7.66787	7.4061	7.36613	7.32141	0	7.17918	7.00345	7.05725	0	0.0180169	0.0383405
p544		419.176	3.90272	0	0	0	0	0	5.87191	5.67812	5.40015	5.65894	5.53827	5.40199	5.07786	5.60762	5.81003	5.77404	0	0	0	0	5.54967	0	0	5.18687	0	0	0	5.28017	0	0	0	0	5.57234	0	0	0	3.78451e-05	0.000219993	*
n544		419.983	28.9253	0	0	0	0	0	5.38959	5.36931	5.10857	5.44175	5.41852	0	0	0	0	0	0	0	0	0	0	0	0	0	0	0	0	0	0	0	0	0	0	0	0	0	8.90665e-44	5.09429e-42	*
n1327	Melampodin A	420.142	13.2473	5.9488	5.84334	5.89086	5.91643	5.90728	5.8562	5.85454	5.72553	5.90542	5.89591	5.7375	5.95659	5.76055	5.88192	6.04265	5.85804	5.65085	5.71403	5.71247	5.56324	5.89048	5.76323	5.98468	6.40291	6.04864	5.8395	6.02545	5.68628	5.90468	5.89926	5.84621	5.95901	5.56853	5.88314	5.91435	0.0566009	0.0911594
n545	Aminophylline	420.2	12.6405	5.84233	0	0	0	0	6.59207	0	0	6.4523	0	0	6.18855	0	0	6.29309	6.05001	0	0	0	0	0	5.54693	0	5.59666	5.53776	0	6.33165	0	5.76851	0	6.22113	0	6.3264	6.69529	0	0.812414	0.843774
n1328		420.236	12.9709	0	5.56761	0	0	0	0	5.93279	5.71235	0	5.74034	0	5.57326	0	5.52355	5.86891	5.53995	5.22409	0	5.30957	0	5.83894	5.41402	0	5.39041	0	6.22874	0	5.48292	5.72158	0	0	6.08621	0	0	5.40542	0.84993	0.875975
n546	alpha,alpha'-Trehalose 6-phosphate	422.083	1.36956	7.2033	7.11528	6.97456	6.81268	6.99398	7.19055	7.05462	6.87722	6.84275	6.99301	6.73161	7.24101	6.98228	7.10974	5.77847	6.90018	7.09331	6.9556	6.9839	7.13547	7.17007	7.03862	6.95651	6.82497	6.95814	7.10227	6.77308	7.02773	6.85873	6.86754	6.75849	6.87179	6.95143	6.74997	6.81005	0.586313	0.644043
n547		422.15	17.0512	6.40158	6.45976	6.24658	6.26019	6.24935	6.56723	6.59225	6.4255	6.58484	6.56142	6.44394	6.4947	6.56053	6.45877	6.45622	6.41597	6.5126	6.48058	6.56222	6.50135	6.32008	6.50198	6.50223	6.49774	6.41892	6.4221	6.4982	6.484	6.44187	6.5936	6.12525	6.28443	6.21673	6.38199	6.41043	8.18867e-05	0.000424729	*
n548	Senegalensin	422.171	5.35525	7.13371	7.03695	7.07134	7.12169	6.95098	7.05438	6.90516	6.76371	6.95269	6.9645	6.71653	6.8978	6.88183	6.82843	6.95788	6.72606	6.61049	6.84526	6.53571	6.91845	6.94645	6.83839	6.9721	6.95801	6.7871	6.8848	7.0332	6.80607	6.93685	6.79765	6.97718	7.03113	7.02223	7.06157	6.94448	0.000431724	0.00171415	*
n2185		422.179	2.75784	6.34477	0	6.20845	6.28609	0	0	0	0	5.99797	5.97021	6.10058	6.05864	0	0	0	0	0	0	0	0	6.31642	0	6.32633	0	0	0	6.34337	0	0	0	0	0	5.93476	6.06259	0	0.61066	0.666307
n549	Valtratum	422.195	12.5169	0	0	6.21308	6.35626	0	6.34722	0	5.96752	0	6.12783	6.10498	0	0	6.11673	6.32494	5.95516	0	0	0	0	0	0	6.0986	0	0	5.94869	0	0	0	6.15415	0	6.31156	0	0	0	0.69948	0.75201
n550	1-Octen-3-ol-3-o-beta-D-xylopyranosyl(1->6)-beta-D-glucopyranoside	422.216	11.0194	5.98029	5.84533	5.97793	5.87358	5.88207	5.88937	5.8614	5.68162	5.71772	5.85278	5.87675	0	5.85924	5.74823	0	0	5.6333	5.78866	0	5.62504	5.86252	5.69754	5.81832	5.97126	5.6696	0	5.89405	0	5.9163	5.73189	5.90183	6.07679	5.84709	6.00294	5.99976	0.113912	0.162215
n553		424.077	3.39914	6.74584	6.8004	6.71581	6.82185	6.64725	6.66106	0	0	6.6208	6.58308	6.64518	6.77577	6.74017	6.70254	6.87462	6.68263	0	0	0	6.75727	6.77972	6.66243	6.44517	6.78243	6.85419	6.80331	6.88322	6.9005	6.88164	6.89869	6.78849	6.82578	6.74796	6.70371	6.80211	0.00617444	0.0160648
n552		424.078	2.21335	0	0	6.47734	6.56973	0	6.41196	6.61737	6.63468	6.37768	6.2579	0	0	6.49115	6.45354	6.61286	6.44246	6.60404	6.76631	6.59598	6.36315	6.48405	6.66744	6.26396	6.5478	6.59383	6.65463	6.6193	6.62852	6.53365	6.63811	0	0	6.3839	0	0	0.00106271	0.00364928	*
p546		424.104	1.38244	5.71541	0	0	5.45447	0	5.88492	5.84118	0	0	0	5.65674	5.66533	0	0	5.71385	0	0	0	0	5.49184	5.73943	5.49822	0	5.84463	0	0	0	0	0	0	5.61297	0	0	0	5.6278	0.471835	0.543347
n554		424.114	4.93642	6.21828	6.41135	6.26528	6.21521	6.31581	6.38915	6.57934	6.50671	6.54361	6.32622	6.41076	6.48283	6.21819	6.36	6.49214	6.36606	6.17981	6.4989	6.55874	6.3903	6.39582	6.53525	6.38231	6.66152	6.32413	6.22305	6.48887	6.4439	6.38812	6.60552	6.41038	6.46093	6.49152	6.39745	6.45445	0.217809	0.28032
n555	Eprosartan	424.147	17.0515	5.7977	5.73343	5.55922	5.63436	5.68057	5.99909	6.01349	5.91702	5.86028	6.00531	5.86083	5.77076	5.95829	5.87071	5.74331	5.87471	5.92448	5.92912	5.9964	5.91595	5.48307	5.93188	5.8434	5.93823	5.85352	5.7478	5.84225	5.93316	5.88248	5.98134	5.54887	5.7214	5.5935	5.80481	5.59182	0.000298274	0.00125858	*
n556	Chitobiose	424.168	5.35236	6.58253	6.44821	6.47855	6.58429	6.3894	6.50919	6.30026	6.18666	6.30494	6.39737	6.0888	6.2485	6.31436	6.1839	6.37679	6.08019	5.93977	6.25519	5.87164	6.31439	6.34097	6.20537	6.41067	6.3596	6.24307	6.27695	6.41604	6.17332	6.34224	6.18202	6.39216	6.45826	6.47963	6.51888	6.35511	0.000206248	0.000919472	*
n557	DIHYDROMUNDULETONE	424.187	11.3344	5.78969	5.77044	5.69573	5.88547	5.75659	5.83489	0	0	0	5.54947	0	6.33498	5.76057	0	5.83853	0	0	5.72341	0	0	0	0	0	5.89557	0	5.79689	5.63201	0	0	0	5.74837	5.72287	5.65826	5.86642	5.65838	0.019026	0.0400667
n1330	DIHYDROMUNDULETONE	424.187	9.7533	0	0	0	0	0	0	5.81155	0	5.8898	0	5.49004	0	0	0	0	5.72377	0	0	5.39536	5.83756	5.5613	0	5.85179	0	5.79246	0	0	5.46685	5.88518	0	6.03402	0	0	0	0	0.406321	0.475323
n558		424.195	3.99189	6.8548	6.71595	6.73794	6.86192	6.70728	6.60139	6.71748	6.62282	6.64941	6.70864	6.59332	6.45477	6.66777	6.68058	6.75874	6.55292	6.52976	6.57827	6.34965	6.56239	6.61287	6.53819	6.49337	6.63648	6.63358	6.60801	6.64446	6.6578	6.64282	6.52665	6.68923	6.73508	6.64481	6.68088	6.67995	0.000331638	0.00136905	*
n559		424.231	13.5196	7.17327	7.10715	7.1399	7.07652	7.04842	7.10907	6.98187	6.88328	7.08881	7.0296	7.01464	7.22199	7.03898	7.0515	7.12085	6.94858	6.77532	7.00215	6.88629	7.01271	7.05945	7.01713	7.18412	6.88817	6.79943	6.95789	7.03926	6.99211	7.00703	6.95556	7.12729	7.20347	7.19539	7.22698	7.06345	0.00329441	0.00948907
p548		424.236	13.5189	5.82844	5.89854	5.93577	5.98037	5.77478	5.43412	0	0	0	5.601	0	5.88463	5.65034	5.6776	0	5.60695	0	0	0	5.77251	0	0	6.03157	5.48608	0	5.58755	5.75039	0	5.61618	0	5.8631	5.78028	5.89491	6.01317	5.89846	0.11263	0.16099
n560	alpha-Tocotrienol	424.335	25.7138	0	0	0	0	0	5.24584	0	0	0	0	5.26883	0	5.22625	0	5.32366	0	5.15277	5.16312	0	5.2333	5.27362	0	0	5.07394	0	0	5.23434	5.11616	0	5.24421	0	0	0	0	0	0.114989	0.163442
n561	5,12-Dihydroxanthommatin	425.081	3.31911	0	5.81042	5.75006	0	5.54531	5.63314	5.78909	0	0	0	5.70801	5.81072	0	5.64015	0	0	0	5.75754	0	0	0	5.6965	0	0	0	0	0	0	5.89094	5.9086	5.66177	5.73384	5.70938	5.7408	5.69818	0.164704	0.220795
n1628		425.171	5.32789	5.71711	5.63096	5.46686	5.61428	5.48456	0	0	0	5.42261	5.36621	0	0	0	0	5.51218	0	0	0	0	0	5.28982	0	5.28104	5.31207	0	0	0	0	0	0	5.39769	5.32848	0	5.47258	0	0.00280758	0.00833888
n562	Nafoxidine	425.235	13.5278	6.20049	6.32017	6.36253	6.30297	6.25948	6.33196	6.23493	6.03846	6.25245	6.07762	5.96847	6.47962	6.19975	6.25779	6.38201	5.89201	5.89386	6.15969	6.07631	6.24994	6.32246	6.19476	6.43034	6.11951	5.93185	6.19224	6.21216	6.24192	6.06426	6.19341	6.38316	6.41704	6.4623	6.42138	6.07222	0.0842511	0.126018
p892	Archangelicin	426.165	11.5789	0	5.72377	5.80061	0	5.66872	0	0	0	0	0	0	0	5.6421	0	0	5.60078	0	0	0	5.73036	5.67475	5.66079	5.64845	5.65282	5.46776	0	0	0	0	0	5.64589	5.61661	5.5543	5.67756	5.60087	5.20286e-05	0.000285189	*
n563	Abscisic acid glucose ester	426.189	11.4102	6.12881	6.21191	6.21357	6.24357	6.18478	6.38403	6.18968	6.23681	6.03488	6.14866	6.2611	6.38486	6.00155	6.20361	6.25256	6.09968	6.08202	6.15171	6.00787	6.12595	6.15932	6.04283	6.11802	6.09952	6.15366	6.08631	6.09124	6.23337	6.15352	5.95669	6.15103	6.1093	6.13458	6.14525	6.13216	0.139718	0.191913
n1880		426.211	2.92419	5.7544	5.55704	5.54532	5.61714	5.58194	0	0	0	0	6.01489	5.73552	5.52845	5.93188	5.65007	5.98829	0	0	0	0	5.84815	5.51682	6.33444	0	5.79646	0	5.67946	6.23221	0	5.30608	0	6.03884	5.60146	5.90423	5.7274	5.88996	0.00370678	0.0104789
n1332		428.072	3.88709	0	5.98069	5.8404	0	5.88795	0	5.41837	0	5.63404	0	5.41276	0	0	6.03197	0	0	0	0	5.74737	5.44399	5.80197	5.71394	5.49656	6.05135	5.84202	0	0	0	0	0	0	0	0	0	0	0.00860136	0.0209269
n2300		428.073	1.84892	0	0	0	5.89806	0	0	0	0	0	0	0	6.10643	5.73843	0	5.94381	5.75731	0	5.92207	0	0	0	0	0	0	0	5.71672	5.88718	5.58189	5.85471	5.7571	5.79107	5.80516	0	5.83883	0	0.00433866	0.0120127
n1629	SB 243213	428.145	9.93949	5.83906	5.53653	5.86689	5.66483	5.43148	0	0	0	0	0	0	0	0	0	0	0	0	0	0	0	0	5.68909	0	0	0	0	0	0	0	0	0	0	0	0	0	7.84577e-10	1.23813e-08	*
n565	Furcatin	428.169	12.0435	6.09472	5.61035	5.54232	6.18152	6.20203	6.34415	6.58282	6.24405	6.2405	6.02384	6.27009	7.03322	6.14104	6.04935	6.32338	0	0	5.90154	5.975	6.27801	6.27029	5.78046	6.35611	6.23575	5.71524	0	0	0	5.95141	6.07511	6.01137	5.84737	6.02085	6.43629	5.8156	0.00623237	0.0161787
n566	Pyridinoline	428.19	2.64555	5.77849	5.50285	5.83151	5.79714	5.70504	5.79474	0	0	5.74746	5.78815	0	0	5.92807	6.13979	5.87882	5.78654	5.7266	5.79704	5.66689	6.03876	5.6434	5.96195	6.10891	5.77435	6.0636	5.68786	5.83821	5.82393	5.94056	6.0211	5.91466	6.08943	5.95479	6.04125	5.88026	0.0755866	0.115475
n2555/n2712	Stypandrol	430.148	6.17642	0	0	0	0	0	0	0	0	6.12436	6.16241	0	0	5.89324	0	6.09742	0	0	0	0	6.14741	0	5.23032	0	6.00894	5.1815	0	0	0	0	6.32943	5.7461	6.24804	5.64673	6.3047	5.15756	0.0399549	0.0708347
n567		430.17	1.45134	0	0	0	0	0	6.72795	0	0	6.56168	6.93938	6.99396	6.98463	6.34878	6.35848	6.98862	6.134	6.29704	6.11872	6.60849	6.17308	6.50621	0	6.56259	0	0	0	6.52686	0	6.23991	0	6.25542	6.53404	6.50076	6.58439	5.98609	0.000550107	0.00207721	*
n568		430.221	12.2571	7.38722	7.33869	7.36102	7.40258	7.16517	7.44516	7.23887	7.23211	7.30322	7.08232	7.03086	7.25071	7.2126	7.1841	7.27287	7.22014	6.95335	7.28407	7.07453	7.28625	7.17783	7.3194	7.21762	7.29796	7.12088	7.29475	7.22698	7.15983	7.27342	7.10593	7.45379	7.32942	7.35814	7.30914	7.37772	0.0370093	0.0668471
n569		430.342	18.6882	5.58039	5.74662	5.34068	5.31277	5.39569	5.66111	5.54309	5.58687	5.74508	5.69225	5.6479	5.66802	5.46586	5.40911	5.32734	5.35412	5.49996	5.55525	5.50321	5.50252	5.39824	5.44962	5.41663	5.72672	5.44636	5.65857	5.68534	5.46596	5.48239	5.67423	5.32725	5.51392	5.54027	5.56853	5.62807	0.28048	0.346546
p549		431.228	17.067	0	0	0	0	0	5.59934	5.6037	5.16055	5.58594	5.43747	0	5.51201	0	0	0	5.45047	5.40188	5.50535	5.48649	5.40496	5.14629	5.4842	5.5245	0	0	0	5.43313	5.48373	5.48479	0	0	0	0	0	0	4.00941e-05	0.000229846	*
p893		431.23	18.1626	7.47106	7.52435	7.46341	7.54655	7.54081	0	0	0	0	0	0	0	0	0	0	0	0	0	0	0	0	0	0	0	0	0	0	0	0	0	7.53028	7.43545	7.48273	7.49949	7.50891	2.22029e-62	1.69238e-59	*
p550	Genistin	432.111	12.1668	6.00769	6.24979	6.28219	6.06958	6.134	5.80558	6.16049	6.01639	6.09948	6.0061	6.33202	6.45467	5.8612	5.88989	6.12595	5.77215	5.73371	5.85601	5.83635	5.63672	0	0	5.60337	6.06727	5.84343	6.15288	5.90546	5.65237	6.12933	5.92022	5.70986	0	0	0	0	6.19374e-05	0.000335463	*
n1632		432.127	5.18656	5.59735	5.70419	5.69874	5.83548	6.00653	0	0	0	0	0	0	0	5.72251	0	0	0	5.76483	0	0	5.37488	0	0	0	0	0	0	0	0	0	5.51108	0	5.49377	0	0	0	0.00151623	0.004921	*
n2646	2-(2,4,5-Trimethoxyphenyl)-5,6,7,8-tetramethoxy-4H-1-benzopyran-4-one	432.143	14.1899	0	0	0	0	0	0	0	0	0	0	5.84867	0	0	0	0	5.58191	6.07267	5.71341	5.86157	5.9094	5.87159	5.86674	5.98736	5.67547	5.76458	5.62003	0	5.72379	0	5.6131	0	0	0	0	0	1.05313e-07	1.04862e-06	*
n570	Zizybeoside I	432.164	6.13552	5.96354	5.80141	5.49189	5.56861	5.65803	5.73492	5.72121	5.70785	0	0	0	0	0	5.42259	5.54675	0	0	5.68941	5.58371	5.49847	5.62601	6.00025	0	0	0	0	5.73064	0	5.61437	0	0	5.96106	5.7247	0	0	0.46888	0.540489
p894		432.232	18.1654	0	0	6.2977	6.39223	6.09215	0	0	0	0	0	0	0	0	0	0	0	0	0	0	0	0	0	0	0	0	0	0	0	0	0	6.22952	6.28235	6.34388	6.14121	6.34161	8.8691e-09	1.14607e-07	*
n571		432.236	12.8137	6.99238	6.87164	6.7386	6.74447	6.84275	6.98907	6.93519	0	0	6.85573	6.81031	6.96268	6.93609	6.82014	6.94088	6.60365	6.60592	6.88951	6.70911	6.79657	6.96367	6.79062	7.02068	7.10624	6.92198	6.91493	6.95368	6.66996	6.79889	6.84712	6.83565	6.97902	6.7633	7.07687	6.92794	0.0430597	0.0748309
n1634		432.236	12.2395	0	0	6.98285	6.97761	6.84414	0	0	6.67975	6.91256	0	0	7.56064	0	0	0	6.79618	0	0	6.43949	6.5646	0	0	0	0	6.72479	0	0	6.58895	6.87628	0	7.046	0	0	0	7.08282	0.839002	0.866285
p552		433.193	7.73778	5.90514	6.10904	6.4828	6.74147	5.8682	6.87792	7.59707	6.85547	7.9783	7.7049	7.17046	7.02579	6.89949	7.0212	7.30798	6.86221	6.37996	6.60958	6.93569	7.41831	6.57365	7.02599	7.0453	6.94251	6.53972	6.39411	6.6959	6.41536	6.29722	7.32367	6.31014	7.19976	6.5113	7.16933	5.74711	0.00392121	0.0110192
p553		433.374	17.8015	6.08778	6.12796	6.11461	6.12168	5.96444	5.14219	5.45565	5.08611	5.40822	5.41571	5.34201	0	0	0	5.21189	5.27623	5.31209	5.45075	5.14463	5.62196	5.62846	5.46302	5.55806	5.50753	5.05238	5.42043	0	5.3416	0	0	5.94351	6.1025	5.99716	5.66197	5.68362	0.000379813	0.0015374	*
n1635	Naringenin 7-O-beta-D-glucoside	434.122	10.9934	7.48539	7.38125	7.58067	7.41577	7.397	0	0	7.34105	0	0	7.53642	0	0	7.69296	7.60063	7.58454	7.66603	0	0	0	7.17146	7.72914	0	0	7.70191	0	7.71447	0	0	0	7.2877	7.69492	7.28515	7.65232	7.30741	0.0250145	0.0496598
n572	Naringenin 7-O-beta-D-glucoside	434.122	12.3149	7.24339	0	0	0	0	7.14333	7.34251	7.2861	7.29316	7.09386	0	6.66306	7.02499	0	0	0	0	7.10021	7.06431	6.90742	0	0	7.28283	7.1006	0	6.79106	7.06805	6.91082	6.97322	7.02646	6.93114	0	0	0	0	0.0164554	0.0353697
p895	Naringenin 7-O-beta-D-glucoside	434.127	10.9916	6.36618	6.14739	6.55195	6.22226	6.16257	0	0	6.12412	0	0	6.37035	0	0	6.62827	6.37512	6.44093	6.45171	0	0	5.26241	5.90117	6.75317	6.38741	5.45969	6.61657	0	6.662	0	5.28765	0	5.97327	6.53442	6.02187	6.62396	5.92603	0.0115155	0.0263888
n573	Eleganin	434.158	15.4683	5.51381	5.39279	5.16267	5.59897	5.33443	5.74457	5.71199	5.68629	5.65929	5.59666	5.64201	5.61017	5.78892	5.6371	5.66814	5.63862	5.74097	6.0649	6.29424	5.82564	6.24923	5.92946	5.79211	6.07466	6.13353	6.1063	6.17932	5.90041	5.8867	5.70493	5.35731	5.70196	5.35354	5.43132	5.28423	2.31964e-06	1.8882e-05	*
p555	Oleoylglycerone phosphate	434.249	13.4141	6.25764	5.10228	6.5234	6.00524	5.50029	5.7164	6.88378	5.97944	6.60785	5.9144	6.2989	6.97574	6.00624	5.95552	6.02162	0	6.21687	6.55176	6.17925	0	6.09359	0	0	0	5.52013	6.14417	6.03861	6.34844	5.8799	5.98718	5.89333	0	6.33251	6.4605	0	0.0424885	0.07412
n574		434.252	14.1425	6.7577	6.57953	6.63587	6.68173	6.55136	6.44085	6.46241	6.49874	6.42642	6.34172	6.29955	6.28553	6.50936	6.47716	6.49097	6.30146	6.18544	6.21697	6.18635	6.42938	6.32439	6.19269	6.45071	6.46989	6.40625	6.39928	6.39825	6.41504	6.42343	6.33602	6.44402	6.43713	6.40156	6.47763	6.45949	1.10545e-05	7.55527e-05	*
n1636		435.125	10.9764	6.72721	6.71625	6.9232	6.75078	6.71698	0	0	6.62225	0	0	6.77674	0	0	7.03881	6.92577	6.91552	6.94671	0	0	0	6.48896	7.06192	6.81831	6.01173	7.04675	0	7.02824	0	0	5.66884	6.63882	7.01952	6.33152	6.94968	6.50472	0.00796298	0.0196879
n575		435.125	12.3258	6.50128	0	0	0	0	6.41256	6.12338	6.41196	6.37096	6.25594	0	6.09591	0	0	0	0	0	0	0	0	0	0	6.5144	0	0	0	0	0	6.26466	0	6.05387	0	0	0	0	0.00780686	0.0193438
n1882	Phlorizin	436.137	12.6659	6.63749	6.53143	6.60417	6.59854	6.58396	0	0	0	6.36101	6.42863	6.3565	6.73339	6.53672	6.61329	6.35571	0	6.3454	0	6.64143	0	0	0	6.40658	6.68564	6.56476	0	6.63334	6.48384	6.42881	0	0	0	0	0	0	0.00718493	0.0181168
n576	Phlorizin	436.137	11.8856	6.6272	6.54362	6.53189	6.55027	6.59942	6.5881	6.49701	6.4332	0	0	0	0	6.36251	0	0	6.25192	6.26759	6.40122	6.31833	6.49694	6.51599	6.36618	0	0	0	6.70721	0	6.4669	0	6.53717	6.57661	6.43007	6.64549	6.43716	6.46961	0.0130123	0.0291756
n1337		436.159	3.02429	6.70818	6.47889	6.56072	6.50778	6.47535	0	6.27492	6.17072	0	6.18935	6.12008	0	6.28112	6.24182	0	6.05835	5.98747	6.40129	6.12848	6.23798	6.12333	6.39704	5.99106	6.31305	6.32211	6.24577	6.11391	6.19961	6.11925	6.05294	6.28646	6.08225	6.29908	6.12002	6.18127	0.0607595	0.0960975
n578/n2558	3,5-DINITRO-N-(1-METHYL-3-(1,2,3,4-TETRAHYDRO-9-CARBAZOLYL)PROPYL)BENZAMIDE	436.174	8.7274	6.0018	5.93218	6.01565	5.81864	6.0702	5.80307	0	0	5.74643	5.55637	0	6.0312	0	5.75345	6.03396	0	5.75329	0	5.21747	0	0	5.3097	0	0	5.27939	5.50902	5.42961	5.27436	5.61906	5.49716	5.56449	5.24874	5.30455	5.63727	5.28915	0.0569466	0.0915228
p897	3-(2-(Diethylamino)ethyl)-5-phenylisoxazole citrate	436.183	18.1558	6.08922	6.14559	6.09956	6.16405	6.17466	0	0	0	0	0	0	0	0	0	0	0	0	0	0	0	0	0	0	0	0	0	0	0	0	0	5.88412	6.00836	6.08729	6.10595	6.14603	6.18936e-51	5.24316e-49	*
n579		436.231	11.446	5.65162	0	5.66941	5.78148	0	6.12593	0	0	5.87823	5.52672	0	0	6.18906	6.27407	5.68154	0	0	5.28992	0	0	0	0	5.54758	5.43653	0	0	0	0	0	5.67392	5.50741	5.61199	5.38613	0	0	0.624615	0.679589
n580	3-Phenylpropyl glucosinolate	437.078	10.4748	0	0	0	0	0	5.52307	5.72487	0	0	0	0	0	5.41034	5.34428	0	0	0	0	0	5.8179	0	5.2908	5.37162	0	0	5.53636	5.36885	0	0	0	5.54249	5.7016	5.77147	5.4812	5.57839	0.0520398	0.0853766
n581	Villinol	438.13	3.87932	0	5.34197	0	5.77539	5.5006	5.86808	0	0	0	0	0	0	6.17534	5.75285	0	5.39735	6.06429	0	0	6.0493	0	5.59858	5.54775	5.6269	0	0	5.91164	5.8604	0	5.78535	0	6.11985	0	5.68926	0	0.873846	0.895379
n582		438.211	12.9791	5.84081	5.84007	5.70525	5.74965	5.90742	5.67318	5.60649	5.46605	5.71388	5.80608	5.67392	5.66268	5.81953	5.7374	5.83189	5.37398	5.58347	5.55588	5.54312	5.47816	5.63021	5.69678	5.64719	5.6761	5.45589	5.63715	5.78859	5.56764	5.73087	5.58408	5.98638	5.80937	6.0428	5.97722	5.97755	1.18561e-06	1.00797e-05	*
n583		438.247	13.7408	6.24828	5.84103	5.92057	6.0971	5.80834	6.00902	6.15903	6.09113	6.4139	6.25935	6.22874	6.24244	5.94527	5.71334	6.27441	5.74045	5.60122	6.12104	5.62509	5.78756	6.07694	5.88828	6.25277	6.10252	5.99276	6.11468	6.2713	5.83034	6.08027	5.88444	6.37331	6.07811	6.3098	6.06383	6.28272	0.0150886	0.0329271
p556	Pyrithioxin dihydrochloride	440.038	3.36957	0	5.04712	0	5.16249	0	5.55459	0	0	0	5.06618	0	5.29139	0	0	0	5.33958	5.23386	5.14151	0	0	5.32033	0	5.15476	0	0	0	0	5.59598	0	5.45401	5.27863	0	0	0	0	0.906583	0.923544
n584		440.077	4.78785	0	0	0	0	0	5.57845	5.81257	5.18961	5.64425	5.06721	0	0	0	0	0	0	0	0	0	0	0	0	0	0	0	0	0	0	0	0	0	0	0	0	0	9.89121e-34	3.89973e-32	*
n585		440.094	1.58367	7.54892	7.64294	7.72044	7.82307	7.58416	7.55623	7.77762	7.71666	7.62138	7.66108	7.5645	7.91013	7.6859	7.58047	7.69599	7.61134	7.67209	7.77378	7.63928	7.54875	7.50058	7.58991	7.32196	7.61056	7.60808	7.52374	7.74376	7.72187	7.69578	7.74096	7.67732	7.61882	7.61578	7.59784	7.63106	0.196892	0.255993
p1081		440.098	2.17606	4.89078	5.09604	5.04395	5.66332	5.40675	0	0	0	0	0	0	0	0	0	0	0	0	5.02875	0	0	0	0	0	0	0	0	0	0	5.16922	0	5.01336	5.40163	0	0	0	0.000191306	0.000859562	*
n1339		440.109	4.41739	0	0	5.38636	0	5.45404	0	5.67069	0	5.57103	0	5.53848	5.38609	0	0	0	5.53303	5.72117	5.72551	5.87862	5.59647	5.66097	5.60293	5.63268	5.39811	5.46052	5.5994	5.52831	5.82306	5.8665	5.57867	5.55181	5.63037	5.82834	5.49094	5.51075	0.00335835	0.00964893
n1340		440.13	7.02158	0	0	0	0	0	0	6.02876	0	6.48177	6.46663	0	5.51968	0	0	0	0	0	0	0	0	5.57063	5.71312	5.56438	5.94663	5.61805	0	0	0	0	5.59341	0	5.50606	0	5.47961	0	0.00227587	0.00702417
n586		440.169	13.2626	0	0	0	0	0	6.04731	6.16124	6.10411	5.6931	5.88633	5.60407	5.52777	5.40383	5.76212	6.12308	5.60122	5.74116	5.59537	5.85644	5.83063	5.20261	5.24077	5.80072	5.86149	5.66369	0	0	5.62627	5.9448	5.54807	0	5.94734	5.45448	5.54541	0	2.80866e-05	0.000169564	*
n1638	Sertindole	440.179	18.2538	5.66716	5.56977	5.32478	5.68795	5.62443	0	0	0	0	0	0	0	0	0	0	0	0	0	0	0	0	0	0	0	0	0	0	0	0	0	5.48453	0	5.39063	5.42136	0	5.85767e-09	7.88342e-08	*
n587	Diferuloylputrescine	440.19	3.15896	7.00731	6.84299	7.00065	6.72553	6.04547	6.80876	6.61241	6.57088	6.65239	6.59042	6.41829	5.86292	6.90143	6.89044	7.03833	6.69177	6.32368	6.66104	6.41171	6.95501	6.32192	6.79483	6.66657	6.62155	6.42953	6.62682	6.64588	6.46537	6.3918	6.94344	6.59263	6.78329	6.52951	6.68413	6.52506	0.988343	0.990075
n2301		441.097	2.67685	0	0	0	5.63416	0	0	0	0	0	0	0	5.6899	0	0	0	5.48064	5.65608	0	0	0	0	0	0	0	0	5.60458	5.60278	5.70733	5.59413	5.64346	5.71893	5.76362	5.50248	0	0	0.00250787	0.00761686
p557		441.255	13.5191	6.48078	6.56375	6.48201	6.50747	6.47509	7.52458	7.34203	7.09373	7.42463	7.29153	7.04028	7.2754	6.97404	6.9511	6.91996	6.641	6.45528	6.6918	6.44773	6.65786	6.6238	6.64259	6.82526	6.35803	6.21398	6.39693	6.46365	6.2364	6.48957	6.26974	6.58775	6.5647	6.64076	6.66641	6.30804	1.73086e-10	3.38163e-09	*
p898/p2231	Mallotochromene	442.16	6.71956	5.21633	5.41079	5.19152	5.13478	5.50072	0	5.18186	0	0	5.30184	0	5.37302	5.32077	5.49574	0	0	0	5.29753	0	0	5.05921	0	5.61423	0	0	5.58068	5.57162	5.54345	5.67798	5.35666	0	0	5.23602	5.19481	0	0.0363151	0.0660721
n588	Lusitanicoside	442.184	11.1192	6.32864	5.91173	6.21879	6.3106	6.14222	6.47983	6.10354	6.1207	6.28556	6.14876	5.52605	6.77326	6.12816	6.20089	6.22192	5.7063	0	0	5.83939	5.66742	6.05388	0	6.28074	6.26781	0	5.79607	6.02933	5.88412	5.88302	5.78023	6.04606	6.17806	6.2479	6.22502	5.793	0.047014	0.0799081
n589		442.205	5.23037	6.72187	6.70214	6.72287	6.59506	6.49563	6.66526	6.41383	6.1524	6.20023	6.30904	6.55666	6.31737	6.74973	6.85932	6.76743	6.60764	6.43543	6.63918	6.2725	6.47944	6.27746	6.93781	6.42474	6.31384	5.80745	6.71197	6.66694	6.64097	6.566	6.88404	6.43596	6.6588	6.55149	6.70949	6.42182	0.0652117	0.10201
p1082		442.223	16.6904	0	6.72924	6.50725	0	0	0	0	6.28784	0	0	5.683	0	0	0	0	0	5.36265	0	0	0	0	0	0	5.67499	0	0	0	0	5.36906	0	5.05582	4.9857	7.1817	7.19136	6.57979	0.0328899	0.0612535
p561/p1511		443.395	19.7188	5.91819	5.53329	5.71443	5.92045	5.59433	5.5939	5.6228	6.0179	5.75843	5.91235	5.81389	5.63971	5.25707	5.50186	5.35608	5.68071	5.5849	5.75104	5.36055	5.61822	5.89834	5.35968	5.42654	5.2836	5.52235	5.84536	5.65008	5.38947	5.46897	5.75829	5.93163	5.66466	5.62167	5.80017	5.67537	0.132183	0.183062
n1341	Pseudobaptigenin 7-O-glucoside	444.104	1.7374	6.22611	6.08574	6.30856	6.24771	6.00471	5.99228	5.70226	6.0304	5.87835	5.72726	5.91116	6.286	6.15479	6.09508	6.2031	5.87252	5.78777	6.00527	5.85072	5.79801	6.01973	5.77004	5.87275	5.95555	5.80088	5.90196	6.19315	6.13206	5.7773	5.99136	5.90711	5.82292	5.71766	5.65772	5.74993	0.000133204	0.000639995	*
p562		444.176	11.5689	5.85223	5.92237	6.0074	5.97307	5.87771	5.54693	0	0	0	0	0	0	5.88212	0	5.91012	0	5.73906	5.83098	5.69133	0	5.87481	5.93147	0	0	0	0	0	5.8298	5.91349	5.77286	0	5.79892	0	5.85193	5.85162	0.262034	0.329056
n592	Cynaroside A	444.2	13.1501	5.88956	5.53221	5.92557	6.01045	5.96489	6.10104	5.64565	0	6.11246	0	5.60117	5.56034	5.71048	5.56408	5.7865	6.01434	0	5.40355	0	5.73144	5.57529	5.95159	0	0	5.50179	0	0	0	0	5.70321	5.53308	5.69197	5.88802	5.74878	5.63645	0.0267007	0.0521029
n1342		444.236	14.8211	5.45551	5.56034	5.39192	5.2022	5.43238	0	5.39799	0	5.50937	0	0	0	0	0	0	0	0	0	0	0	0	5.38442	0	0	0	5.35932	0	0	0	0	5.35782	5.40477	5.3463	5.3459	5.40211	1.26451e-05	8.42579e-05	*
p563		445.193	12.0446	0	0	0	5.81845	5.96262	7.29688	6.13543	6.93161	6.98874	6.42793	6.68903	5.91901	5.6411	6.2807	6.11391	5.97844	5.97561	5.85334	5.97879	6.16302	6.19244	0	6.31452	5.69242	0	0	0	0	0	5.9019	5.80555	0	0	5.76715	0	0.00277815	0.00828375
p564		445.207	15.4709	5.59774	5.5645	5.46291	5.16866	5.39467	5.96564	5.91297	5.75039	5.83571	5.76201	5.75919	5.68702	0	0	0	5.66841	5.78484	5.53339	5.68913	5.63442	0	5.87643	5.89179	0	0	0	0	5.67338	5.7757	5.75478	5.36635	0	0	5.44344	5.28711	0.0701919	0.108347
n593		445.993	28.8381	5.31764	5.37031	0	0	0	5.36333	5.40281	5.19227	5.42816	5.41643	5.41434	5.40444	5.39467	5.38795	5.37338	5.4156	0	5.40702	5.4387	0	0	0	5.37455	5.30854	0	0	0	5.4344	5.41668	5.37401	5.36477	5.35899	5.35605	0	0	0.222523	0.285744
n595	Yangambin	446.195	17.0542	7.52267	7.58754	7.35248	7.36527	7.35789	7.68644	7.67017	7.62674	7.66403	7.65171	7.65054	7.6951	7.72741	7.64064	7.64298	7.60518	7.69828	7.67669	7.73593	7.68025	7.50468	7.66531	7.67316	7.67039	7.57829	7.58691	7.64781	7.63318	7.62191	7.7416	7.31672	7.41507	7.34955	7.5132	7.53355	8.41635e-07	7.37798e-06	*
n596		446.215	5.36672	8.1507	8.00378	8.04794	8.13214	7.93484	7.99292	7.84953	7.83954	7.87017	7.88271	7.78117	7.92733	7.92643	7.85258	8.01004	7.73531	7.61648	7.85368	7.56211	7.94356	7.95282	7.82509	7.98641	7.97996	7.7835	7.86872	8.02091	7.81596	7.92794	7.792	7.97471	8.0303	8.02125	8.05226	7.94475	0.000833912	0.0029846	*
p1997/p565		447.171	6.1612	0	0	0	5.32243	0	5.58526	6.41852	5.51991	6.92846	6.75748	5.72044	6.22242	6.07669	5.77476	6.34393	5.54818	5.54954	4.98059	5.24622	6.15046	0	5.48659	0	5.56519	0	0	5.38188	0	0	6.21528	5.74031	6.07305	5.14983	5.89177	5.03485	0.000251369	0.00108264	*
n597		447.198	17.052	6.82118	6.93288	6.55472	6.69726	6.59567	6.94934	7.04713	6.9472	6.98527	6.93091	6.98673	7.00183	7.06125	6.96344	6.96958	6.85315	7.01831	7.03885	7.11722	7.01638	6.81867	7.04147	7.02383	7.00913	6.93622	6.91311	7.03761	6.96899	6.93782	7.10585	6.55285	6.65854	6.64869	6.81939	6.81973	7.44398e-06	5.31727e-05	*
n1343		447.219	5.32689	7.5028	6.92637	7.11037	7.4015	7.22588	0	6.79802	0	0	6.8162	6.88141	6.98055	0	0	7.28586	6.73174	0	7.03707	0	0	7.09936	0	7.21832	7.06457	0	0	7.2695	6.14426	0	0	7.12449	7.14854	7.11261	7.29652	7.08674	0.106762	0.154046
n598	Quercitrin	448.101	11.9112	7.70476	7.75678	7.87731	7.73165	7.84743	8.13778	8.23913	8.16438	7.94916	7.91902	8.13103	7.71335	7.96034	8.27012	7.99483	8.10458	8.19199	8.16926	8.12992	7.88948	8.03902	8.14187	7.81517	8.10366	8.12536	8.08389	8.11754	8.07582	8.05408	8.01613	8.01609	7.72792	7.96915	7.73528	7.97267	0.00534066	0.0141695
p900		448.139	19.7901	6.00184	5.30579	5.59059	5.21227	5.44608	0	5.18637	0	5.10526	0	5.00874	0	0	5.69632	0	5.23492	5.14845	5.39624	5.34265	5.85184	5.06408	5.69328	5.23538	5.68446	5.43782	0	0	0	5.42045	0	5.14419	5.3473	5.06277	5.50034	5.51435	0.000380865	0.00153894	*
n599		448.143	19.8977	6.76294	6.85296	6.75604	6.72225	6.58904	6.56014	6.77326	6.18664	6.8515	6.20417	6.53809	6.34828	6.28789	6.83945	6.54572	6.58493	6.62627	6.59311	6.41022	6.98572	6.56131	6.81848	6.70489	6.82191	6.68777	6.64476	6.95256	6.42362	6.7173	6.4021	6.69664	6.71027	6.68821	6.71634	6.81232	0.325711	0.390614
n1885		448.159	3.23993	0	5.18842	0	5.36163	0	0	0	0	5.64104	5.36836	5.67699	5.78249	5.46411	5.3031	5.90583	0	0	5.36925	0	0	0	5.23006	5.6339	0	0	5.34581	5.60814	5.30327	5.434	5.36366	5.48538	5.84024	5.57403	5.38898	5.49141	0.00347713	0.00994025
n1641		448.171	3.54234	5.56839	5.42746	5.78829	5.492	5.39565	0	0	0	0	0	0	0	0	0	0	0	0	0	0	0	0	5.59925	0	0	0	0	0	0	0	0	0	0	5.33598	0	5.26815	6.17608e-06	4.48688e-05	*
n600		448.174	15.4611	0	0	0	0	0	5.81854	5.74335	5.64266	5.71008	5.59523	5.58949	5.58935	5.68294	5.58841	5.53676	5.5286	5.70787	5.94454	6.11863	5.76902	6.1198	5.87515	5.72938	5.75831	5.98774	5.96131	6.04234	5.80095	5.82862	5.74018	0	5.52567	5.34467	5.5068	0	9.18914e-09	1.17416e-07	*
n601		448.195	5.55283	0	6.936	0	6.61701	0	6.9383	6.93383	6.98653	6.55618	6.50079	7.14114	6.68601	6.89896	7.01811	7.01652	6.80374	6.92654	6.85961	6.9109	6.93203	7.00541	6.9155	7.16923	0	0	6.80904	7.01812	7.03765	6.70423	6.75327	6.59372	6.87625	6.57213	6.89001	6.3845	0.01011	0.0236825
n602	Atractyloside A	448.231	11.3399	7.12946	6.88316	6.76939	7.07589	6.92651	7.07085	6.8945	6.85187	6.40488	6.62074	6.83581	7.69831	7.03333	7.10423	7.09097	6.53088	6.61794	7.01129	6.94429	6.77303	6.8624	6.73496	6.94903	7.13444	6.4913	7.04965	6.82639	6.87269	6.739	6.95593	6.76685	6.87466	6.84955	7.03289	6.86146	0.111896	0.160246
n1642/n1886		448.268	15.1891	5.1695	5.49157	5.34601	5.34485	5.21561	0	0	5.13726	0	5.21518	0	5.55423	5.36005	0	5.44531	0	5.1547	0	0	5.37469	5.10863	5.31583	5.54414	5.31395	5.03578	5.19377	5.37243	5.48325	5.44956	5.41475	0	5.85324	0	5.53883	5.82685	0.0747978	0.114423
n603	Carnocin CP 5	449.104	11.9121	7.03812	7.09163	7.21309	6.97059	7.17913	7.47764	7.58539	7.51265	7.2756	7.2553	7.47684	7.04491	7.28968	7.62289	7.3287	7.44271	7.53845	7.51933	7.46504	7.2251	7.37483	7.49375	7.15002	7.44554	7.47832	7.43425	7.46296	7.41981	7.40373	7.35853	7.3634	7.06142	7.30624	7.05549	7.31683	0.00455332	0.0124712
n604/n2650		449.235	13.2378	6.11595	6.25246	6.2749	6.13241	5.92534	5.93922	6.18675	6.03729	6.01081	5.47085	6.18716	5.69635	6.20467	5.77834	6.05049	0	5.87537	5.68755	0	5.80539	5.84289	5.6916	5.95912	5.61304	5.86219	5.87454	5.70185	5.90327	5.88423	5.91324	5.40586	6.08554	5.89982	5.96282	5.94004	0.0228344	0.0460515
p902		449.369	16.4679	5.74089	5.88836	5.81007	5.87836	5.80936	0	0	0	0	0	0	0	0	0	0	0	0	0	0	0	0	0	5.16759	0	0	0	0	0	0	0	6.07045	5.75384	5.76502	5.82744	5.92982	1.00807e-13	3.0393e-12	*
n605	Myricetin 3-arabinoside	450.08	10.7055	6.61295	6.75892	7.58044	6.69255	6.52251	6.83975	6.67324	6.72881	6.64693	6.69072	6.44005	6.44498	6.73933	6.92088	6.84579	6.69488	7.0082	7.35028	6.79949	6.69252	6.87471	6.70871	6.65459	6.95274	6.8654	6.87854	6.84354	6.91324	6.99241	6.63602	6.69456	6.61143	6.82895	6.47943	6.77936	0.578519	0.635788
n1888	Neoastilbin	450.116	5.91526	0	7.16729	7.25961	0	0	0	0	0	0	0	0	7.20736	0	0	0	0	7.26431	0	0	7.27423	0	0	0	7.34513	0	7.29048	7.27685	0	7.26729	0	0	7.31139	0	0	0	0.517191	0.581236
n606	Neoastilbin	450.117	12.4107	7.17083	6.61041	6.58652	6.72261	7.33063	7.18591	7.21632	7.28799	7.08229	6.98657	7.35376	7.14213	7.26536	7.00383	7.12687	7.20707	7.06345	6.99839	6.98264	6.85325	6.9458	6.88922	7.10562	6.76508	6.84918	0	0	6.7613	6.82354	7.1845	6.92628	7.09541	7.30792	6.8081	7.39648	0.0259328	0.0510839
n607	Auriculoside	450.153	11.0043	5.93686	0	0	0	6.0185	5.8074	5.8941	6.01613	5.99266	5.83842	6.40068	6.65389	5.90172	6.00136	5.82379	5.99401	0	0	0	5.71915	6.20623	0	6.41381	0	0	0	0	0	0	5.84321	5.54112	0	5.93649	0	6.0003	0.0436686	0.0755448
n1643	Bis(3-azidopyridinium)-1,10-decane perchlorate	450.182	18.16	7.1999	7.20829	7.14522	7.2303	7.23044	0	0	0	0	0	0	0	0	0	0	0	0	0	0	0	0	0	0	0	0	0	0	0	0	0	7.16272	7.12794	7.18037	7.15802	7.21803	4.68588e-63	5.36302e-60	*
n608	Atractyloside B	450.247	12.5186	6.3493	6.11516	6.16487	6.28696	6.1574	6.23234	0	0	0	0	0	6.2933	0	0	0	0	5.81606	0	0	0	0	6.03221	0	6.2208	0	0	6.10113	0	0	0	6.18053	6.10855	0	6.13492	0	0.0523548	0.0857231
n609		450.283	13.9805	6.0029	6.03119	5.94131	5.8763	6.18676	6.11395	6.32417	6.04226	5.7133	6.19601	5.9829	5.8817	5.94937	6.2183	6.17796	6.14324	5.8952	5.94457	5.64242	5.80027	5.78555	5.90464	5.77244	6.21608	5.99612	6.06036	5.966	6.27245	6.13055	6.07553	5.90112	6.02797	6.13212	5.92867	5.99157	0.351468	0.417231
n610		451.083	10.6616	5.758	6.01012	6.88853	5.95765	5.80734	5.93841	5.92085	5.98583	5.88602	5.92549	0	0	5.92387	6.17741	6.15434	0	6.26092	6.6442	0	5.96028	6.17069	6.01412	5.39248	6.22132	6.16105	6.09627	6.14426	6.17181	6.30115	6.16309	6.00156	5.82247	6.12121	5.75454	6.08124	0.112229	0.160518
n612		451.12	12.4094	6.51347	0	0	0	6.67615	6.47682	6.59211	6.65217	6.42546	6.33034	6.79473	6.6418	6.59846	6.43389	6.48415	6.59355	6.29399	6.33005	6.34349	6.2456	6.32022	6.29777	6.43981	6.19169	6.31112	0	0	6.11857	6.14979	6.52329	6.26559	6.54551	6.65378	6.14037	6.73229	0.00808525	0.0199256
n613		452.145	7.69613	6.80248	6.57052	6.84667	7.02151	6.50963	6.56808	6.95667	6.59218	7.2807	7.12189	6.83574	6.84324	6.81542	6.90807	7.11339	6.89454	6.73817	6.91246	7.00257	7.26833	6.84804	7.112	7.11878	7.08248	6.86166	6.78639	6.99538	6.95665	6.88289	7.32883	6.76332	7.2571	6.95719	7.23339	6.68131	0.561513	0.61918
n614		452.169	10.4113	6.42265	6.02416	5.65981	6.19433	6.00833	7.0798	6.21503	6.34	7.18472	6.85638	6.4125	7.23048	5.90961	6.26718	6.67892	5.60896	5.73731	5.72833	6.28283	5.67332	6.39607	5.95599	7.06935	6.25024	6.46324	5.3425	6.34523	6.09829	6.16385	5.94249	6.12977	5.99587	6.02276	6.54435	5.78535	0.00584428	0.0153103
n1645		452.179	18.1531	6.39099	6.67737	6.62139	6.6747	6.68636	0	0	0	0	0	0	0	0	0	0	0	0	0	0	0	0	0	0	0	0	0	0	0	0	0	6.63966	6.63926	6.65328	6.63526	6.69583	3.27099e-50	2.67089e-48	*
n2055/n2054/n3292		452.263	14.1103	0	0	0	0	0	0	0	0	0	0	0	0	0	0	0	0	0	0	0	0	0	0	0	6.01557	0	0	0	0	0	0	6.37217	6.6271	6.73014	6.73264	6.3283	9.76191e-11	2.01091e-09	*
n615		452.263	13.5178	6.70397	6.36117	6.77015	6.36855	6.3952	6.60943	7.13793	6.61254	7.00017	6.49986	6.7956	7.25282	6.65661	6.46376	6.76226	5.74717	6.70912	6.87808	6.74627	6.4371	6.72759	5.95735	6.59184	6.13052	6.48192	5.85512	6.57511	6.93951	6.38643	6.51159	0	0	0	0	0	1.49459e-24	5.58628e-23	*
p570		452.333	11.3146	5.27192	5.17516	5.19717	5.2884	5.4573	5.22056	5.32887	0	5.53395	0	0	5.26884	5.32293	5.34942	0	0	0	0	5.53316	0	5.29586	5.48685	5.35393	5.37535	5.25409	0	0	5.51159	5.37457	5.35539	0	0	0	0	0	0.00357074	0.0101951
n1646		453.182	18.2991	5.47737	5.69859	5.29614	5.0516	5.85841	0	0	0	0	0	0	0	0	0	0	0	0	0	0	0	0	0	0	0	0	0	0	0	0	0	5.51552	5.57488	5.3497	5.60715	5.80926	2.13965e-35	8.58628e-34	*
n617		454.088	2.55025	6.11344	6.30212	6.31037	6.3704	6.08526	6.17664	6.34286	6.35665	6.22602	6.21079	6.11931	6.26028	6.28996	6.26647	6.43797	6.21213	6.41305	6.54177	6.46688	6.20644	6.21124	6.37238	6.17876	6.32941	6.39129	6.28384	6.42993	6.37064	6.3725	6.40041	6.29835	6.24024	6.21583	6.15775	6.16368	0.149018	0.202738
n2194/n1344		454.124	6.05962	5.81611	6.30319	6.19325	6.03605	5.69333	5.65416	5.93167	6.13404	5.76246	5.56788	5.57325	5.51792	5.68131	6.17111	5.78719	6.0143	5.55284	6.25771	6.26355	5.53826	5.90846	6.26339	6.01927	6.25506	5.82267	6.05228	6.2735	5.97237	6.1092	5.9607	6.08076	5.99011	6.07936	5.83555	5.94745	0.243365	0.310243
p904		454.132	15.8895	0	0	0	0	5.14392	0	0	0	5.34363	0	5.52678	5.28295	0	5.23907	0	5.0462	0	0	0	0	5.54955	5.33444	5.49717	5.195	5.39266	5.2051	0	0	0	5.16458	0	0	5.24428	5.03516	0	0.0738099	0.113291
n618	Eupachlorin acetate	454.142	7.69983	5.97194	6.05471	6.30401	6.48253	5.7355	5.90247	6.39668	5.92483	6.75441	6.59302	6.2901	6.32651	6.14955	6.30828	6.5745	6.25389	5.87633	6.31687	6.46843	6.72087	6.29473	6.57549	6.57643	6.46318	6.32367	6.27119	6.45996	6.3375	6.34592	6.78909	6.22473	6.71571	6.40619	6.67556	6.09609	0.454358	0.525603
n1647		454.161	3.61445	6.08828	5.53714	6.06968	5.87717	6.1977	0	0	0	0	5.62645	0	5.70061	5.57857	0	0	0	0	0	0	0	0	5.37017	0	5.69525	5.51519	5.59131	0	0	5.72448	5.39608	5.73848	0	5.69316	0	5.94052	0.0262435	0.0515183
n619		454.169	3.03125	6.93733	6.72996	6.64561	6.68487	6.64825	6.41887	6.48775	6.32153	6.22471	6.40775	6.36572	6.25475	6.51518	6.57402	6.53902	6.25388	6.39545	6.66944	6.43337	6.53118	6.45017	6.37412	6.20607	6.47673	6.5129	6.45766	6.26707	6.51747	6.3807	6.2933	6.4861	6.30865	6.54371	6.34515	6.3963	0.00108799	0.00371933	*
n620	Butyl (S)-3-hydroxybutyrate [arabinosyl-(1->6)-glucoside]	454.205	4.60522	6.52206	6.37959	6.38739	6.41327	5.90063	6.40444	6.18049	6.30047	6.22423	6.37392	6.36884	6.22389	6.10726	6.19191	6.64196	5.79476	5.71685	6.26215	5.59286	5.99241	6.29871	6.19002	6.50675	6.59164	6.10559	6.22935	6.17905	6.00112	6.32985	6.38277	6.47038	6.21764	6.4702	6.26979	6.28271	0.00651267	0.0166791
n621	Methyl cellulose	454.242	13.1854	6.36953	6.03192	6.07574	5.88739	6.11279	6.34826	6.19095	5.7042	6.19388	6.17829	5.9291	7.10882	5.91293	5.99028	6.59407	5.93008	0	5.88023	5.97156	0	5.98912	6.01936	6.30675	6.06724	6.02714	6.00022	6.11097	0	5.9498	0	6.46005	6.19051	6.49647	6.41035	6.39473	0.0375081	0.0673962
p571/n2943		455.244	13.0509	0	0	0	0	5.62643	6.19201	6.24611	5.90797	6.23541	6.24247	5.96057	6.36244	6.0603	5.83082	5.82989	0	5.64224	0	5.63543	0	0	0	5.69914	5.54313	0	0	0	0	0	0	5.8433	5.66155	5.72225	5.72068	5.70532	1.62906e-05	0.000105904	*
p572		455.27	14.3705	0	0	5.1057	0	5.08699	5.63909	5.52376	5.59784	5.82416	5.24274	0	5.06233	0	0	0	0	0	0	0	0	0	0	0	0	0	0	0	0	0	0	5.0326	5.24139	0	5.14081	0	9.23886e-05	0.000467519	*
n2305		456.119	15.4807	0	0	0	5.20011	0	0	0	0	0	0	0	0	0	0	0	0	0	5.46314	5.67525	5.23591	5.65379	5.37677	5.09919	5.18205	5.24267	5.51375	0	5.46927	5.32483	0	0	0	0	0	0	0.000168198	0.000782214	*
n1890/n1648	5,10-Methenyltetrahydrofolate	456.164	6.12844	6.28623	5.89087	5.56445	5.73938	5.82092	0	0	0	0	0	0	0	0	0	0	0	0	0	0	0	5.4093	0	0	0	0	5.8884	5.5256	0	0	0	5.9129	5.94676	6.03269	5.67434	5.33629	9.27739e-08	9.39087e-07	*
p905		456.176	11.6221	6.15524	6.09162	6.29936	6.20125	6.25112	0	5.75669	5.84049	5.67231	0	0	0	5.87981	6.17529	6.04779	5.99059	5.93967	5.97047	5.75303	5.92647	6.05568	5.96092	5.98232	5.75977	5.98353	6.0813	5.88526	6.01644	5.95979	6.06561	5.98975	5.93573	6.04765	6.01709	6.00507	0.0489167	0.0821301
n622		456.185	3.81401	6.58209	5.8535	6.12326	6.32772	6.12758	6.45831	5.66618	0	0	5.6824	6.18994	6.05383	5.62077	6.33708	6.35517	5.70943	5.88045	6.11244	6.10479	6.31619	5.70845	6.03489	5.56208	6.04159	5.81876	5.89692	5.61367	5.88099	5.88591	6.28342	6.37112	6.23892	6.3609	6.35427	5.94854	0.0252663	0.0500728
n1349		456.221	8.82742	0	0	6.45022	0	0	0	6.39394	0	0	0	6.59714	6.41782	6.22618	0	0	0	0	6.49179	5.78783	0	6.56588	0	6.51106	0	5.87412	6.03535	6.50624	6.18811	6.73425	6.33188	6.40837	0	6.45564	0	6.29764	0.153868	0.208346
n623		456.221	11.1089	5.93948	6.04188	5.86751	5.84129	5.79173	6.02813	6.14119	5.73602	5.93332	6.39611	0	0	5.73837	6.13245	6.05284	5.84797	5.92932	0	0	5.76229	0	5.90704	0	5.99977	0	5.63181	6.50182	0	0	0	0	6.44581	0	5.78816	0	0.170966	0.227722
n624	Reduced FMN	458.122	13.0557	5.96045	6.02441	5.91375	6.16676	6.04473	5.94714	6.32338	6.09508	5.95157	6.06016	6.15731	0	0	6.24395	6.0945	5.82342	6.04602	6.20312	6.07698	6.12423	6.14065	5.96186	5.9259	6.24181	6.15831	6.24756	6.19097	6.0159	6.14899	5.9894	5.95915	5.8892	6.00203	5.82934	5.86051	0.0531245	0.0865972
n1649		458.179	11.3254	6.05989	5.9381	6.01754	5.97665	6.0476	0	0	5.73516	0	5.79451	0	0	5.78006	0	0	0	0	0	0	0	5.83932	0	5.76697	0	0	0	5.79793	0	5.80909	0	5.84068	5.98239	5.78655	5.86211	5.85074	0.00156254	0.00504022	*
n625		458.179	12.2503	5.72061	0	0	5.97305	5.94813	5.97813	0	0	0	0	5.45035	0	0	6.00657	5.79116	0	5.7914	5.80376	0	5.94607	0	0	0	5.96015	0	5.90183	0	5.48571	0	0	0	0	0	0	0	0.302094	0.36667
n626		458.326	26.7163	0	0	0	0	0	4.97215	0	0	5.22808	0	5.10219	4.96243	0	0	5.2566	5.0236	5.01742	4.95886	5.12307	5.02682	0	0	0	0	0	0	0	0	0	0	0	0	0	0	0	1.61407e-05	0.000104902	*
n627		458.373	20.6618	5.23575	5.39162	0	0	0	4.91983	0	0	5.13334	5.07712	0	0	0	0	0	0	0	0	0	0	0	0	0	5.01326	0	0	5.09584	0	0	5.06434	0	4.9843	5.16521	0	5.21777	0.181442	0.238482
p906		459.26	18.1666	6.44412	6.51247	6.50064	6.6466	6.58607	0	0	0	0	0	0	0	0	0	0	0	0	0	0	0	0	0	0	0	0	0	0	0	0	0	6.56165	6.53329	6.48154	6.41735	6.5396	3.16305e-53	3.61346e-51	*
n628		460.122	2.21632	5.37259	5.49426	5.57039	0	0	5.73578	5.79649	6.00812	5.54713	5.37683	5.89432	0	5.49769	0	5.66139	5.8594	5.75875	0	0	5.80986	5.80545	5.91526	0	0	5.64037	5.69177	5.87561	6.03657	5.85084	6.02859	5.57787	5.55365	5.72839	5.48259	5.72459	0.252996	0.320023
n630		460.195	8.00996	6.28829	6.10187	6.41161	6.22759	5.77317	6.13983	5.86234	6.05917	5.92092	6.35393	6.01243	0	6.38565	0	6.215	0	5.43768	0	5.70164	6.07757	6.29919	6.26664	5.93873	6.16644	5.6228	5.94817	5.898	5.94577	6.17273	5.96903	6.03376	5.74419	5.98609	5.56962	6.05091	0.0607259	0.0960975
n631		460.208	13.5326	7.24856	7.2131	7.19873	7.17121	7.18893	7.26926	7.19509	7.05027	7.30717	7.26756	7.11225	7.17393	7.15819	7.13321	7.19952	7.1053	6.94807	7.12419	7.11752	7.14391	7.13121	7.13829	7.25296	7.01709	6.97575	7.08022	7.12316	7.16021	7.17548	7.10749	7.21992	7.26061	7.27493	7.30011	7.17224	0.00802104	0.0198101
n632		460.268	14.2341	0	0	0	0	0	5.68877	5.39138	5.83215	5.6755	5.7287	0	0	6.14575	5.61999	0	0	5.7358	5.50421	0	0	0	5.8594	0	6.03671	0	5.93252	0	0	0	0	0	6.14492	0	0	0	0.0507391	0.0840264
p907		461.223	13.2302	0	0	5.45969	0	5.56453	0	0	5.38939	5.4847	5.86557	6.07151	0	0	0	0	6.07463	0	5.42277	0	0	0	5.55271	0	0	5.11458	0	0	0	0	0	0	0	0	0	0	0.314588	0.379464
p908		461.405	19.19	5.22829	5.14114	5.70914	5.47432	5.61119	0	0	0	0	0	0	4.80913	0	0	0	0	0	0	0	0	0	0	0	0	0	0	0	0	0	0	5.63771	5.22754	5.31342	5.59718	5.19767	1.44473e-13	4.22215e-12	*
p574	Scoparin	462.113	12.9062	5.96432	5.72407	5.75456	5.80111	5.80127	6.29446	6.03088	6.30116	5.6512	6.13773	6.06283	6.61157	6.18718	6.24914	6.08431	5.74482	5.58987	6.54251	6.16552	5.45777	5.97708	5.95783	6.10874	6.08294	5.95138	6.09948	5.74799	5.78173	6.32004	5.9635	6.61102	6.39895	5.69092	5.83754	6.58875	0.200935	0.260509
n633	Isoscoparine	462.117	12.8766	6.8116	6.62332	6.65927	6.69363	6.7264	7.19697	6.95313	7.0609	6.71757	6.78166	6.86341	7.32783	7.06773	7.03671	6.99822	6.6348	6.52647	7.23725	6.52719	6.38905	6.68896	6.69895	6.85888	6.84333	6.88935	6.97017	6.62839	6.80107	7.11929	6.85041	7.2621	5.97747	6.72006	6.67797	7.28394	0.289805	0.354809
n1892		462.138	1.9597	5.68142	5.80162	5.78496	5.79866	5.85609	0	0	0	0	0	0	0	5.98442	5.55839	5.58669	0	5.76675	0	5.70693	0	0	0	0	0	0	5.59552	5.786	5.59909	5.80164	5.75719	0	6.12808	0	0	5.61861	0.000204	0.000911227	*
n634	gamma-L-Glutamyl-S-(hercyn-2-yl)-L-cysteine S-oxide	462.166	11.4062	5.74713	0	0	5.81799	5.81615	6.01908	0	0	0	5.81228	5.78391	5.88984	0	0	5.83948	0	0	0	0	0	0	0	5.67297	5.58998	5.71456	0	0	5.80075	5.79396	0	0	5.73951	0	5.77493	0	0.523538	0.58713
n635		462.174	3.90713	7.04047	6.88396	6.9999	7.1351	6.97592	7.05369	6.78724	6.87969	6.87803	6.92633	6.9759	6.66232	7.34687	7.12776	7.20012	6.84088	7.21728	6.96311	7.01184	7.20707	7.02978	6.94875	7.00266	7.0059	6.86675	6.96636	7.25949	7.10953	6.79578	7.13291	6.89866	7.45134	7.14974	7.25366	7.07033	0.326973	0.391922
p575		462.187	11.5707	7.12555	7.14576	7.25113	7.29869	7.1434	6.69326	6.6548	6.99272	6.87219	7.08556	6.87923	7.21531	7.09897	7.14721	7.15433	7.02844	6.92655	7.07732	6.83872	7.14689	7.12802	7.1212	7.09778	7.04989	6.8006	7.00903	7.07485	7.05672	7.13229	6.92421	7.10278	7.04032	7.10987	7.11881	7.06389	0.00761273	0.0189449
n636		462.19	17.0337	0	0	0	0	0	5.50804	5.48119	5.41592	5.43244	5.33242	5.55714	5.56471	5.59523	5.45607	5.49298	5.51556	5.53337	5.68075	5.83636	5.57085	5.79167	5.64403	5.60029	5.49681	5.72776	5.63888	5.50722	5.5214	5.52664	5.53094	5.13841	0	0	0	0	1.56875e-12	3.90282e-11	*
n637		462.205	13.5257	6.71967	6.67072	6.64647	6.57548	6.64497	6.72607	6.65784	6.51179	6.73347	6.73476	6.56008	6.55026	6.5696	6.58159	6.64913	6.56284	6.46038	6.57645	6.56264	6.56493	6.5929	6.60697	6.67945	6.47138	6.42712	6.5577	6.54058	6.60372	6.62182	6.57303	6.69285	6.74505	6.74275	6.76183	6.58722	0.00374014	0.0105471
n2486/n1894	Patrinoside	462.21	5.31586	5.9705	5.82032	0	0	0	0	0	5.68467	0	5.80901	5.84632	5.93041	5.78942	5.84055	6.045	0	0	5.80161	0	0	5.98424	0	0	0	0	5.85957	0	0	0	0	0	5.8495	5.96763	6.08841	0	0.0956956	0.139576
n638	Patrinoside	462.21	7.968	0	5.57509	6.12122	0	5.96979	6.37325	6.10172	5.95477	0	0	0	0	0	0	0	5.9564	5.19348	0	0	0	0	5.90455	0	5.99568	6.00966	0	0	0	5.88664	0	6.03434	5.92169	0	0	0	0.366644	0.433341
n639	Neryl rhamnosyl-glucoside	462.247	12.4301	5.49345	0	5.4449	6.32539	0	5.56354	5.94594	5.98196	5.83144	5.74204	6.371	6.14407	5.51992	6.38032	6.53483	0	0	0	6.08395	5.52961	6.19629	0	6.59701	0	0	0	5.83279	0	6.13336	0	5.92432	6.37446	6.42358	6.505	5.79485	0.03107	0.0588221
n640		463.12	12.8938	6.13381	5.81051	5.8753	5.98193	5.91532	6.47659	6.2104	6.34199	5.83463	6.07486	5.99531	6.64607	6.29612	6.34967	6.17011	5.77012	0	6.45554	0	0	0	5.89609	0	6.04718	6.14103	6.1623	5.77658	6.09966	6.40633	6.0337	6.5651	0	0	0	6.57414	0.0185855	0.0393566
n641		463.208	13.5545	5.79573	5.73825	5.5948	5.74753	5.59345	5.54294	0	0	5.67858	0	5.66394	0	0	5.61659	0	0	0	5.6056	0	5.48542	5.68662	0	5.85146	0	0	5.47481	5.81483	0	5.76647	0	5.57528	5.50859	0	5.7611	0	0.450893	0.522346
n642	Quercetin 3-O-glucoside	464.096	11.0553	7.56293	7.51353	7.57084	7.50991	7.56421	8.01131	7.89237	7.91227	7.61306	7.61738	7.76781	8.09053	7.75367	7.91019	7.69845	7.72501	7.77484	7.87148	7.81869	7.70379	7.75361	7.85604	7.61333	7.73065	7.7837	7.82645	7.81367	7.81673	7.77241	7.83889	7.75462	7.6113	7.67229	7.5514	7.72833	0.00155598	0.00502617	*
n643	Hesperetin 7-O-glucoside	464.132	3.10465	7.03098	7.04466	7.00014	6.86287	7.01419	7.22595	7.04323	7.07681	6.94202	7.05919	7.10842	7.07974	7.07898	7.00524	7.0456	6.9146	6.92116	6.87846	6.83736	6.99739	6.96938	6.94202	7.18271	7.1658	6.97053	6.93526	7.04177	6.92991	7.06967	7.10768	7.02298	6.90582	7.01877	6.98309	7.00038	0.0450453	0.0772254
n644		464.145	12.0196	6.26358	0	0	6.33001	6.38536	6.55016	6.46205	6.4345	6.6297	6.31222	6.44473	6.31214	6.3673	6.22594	6.30603	0	0	0	6.18617	6.42769	6.41535	6.35839	6.55588	6.07256	5.98584	0	0	0	0	6.25894	6.16563	0	5.96278	6.22483	0	0.0103787	0.0241958
n645	Linalool oxide D 3-[apiosyl-(1->6)-glucoside]	464.226	12.4567	0	0	0	0	0	6.21178	0	0	5.81455	5.88794	0	0	6.01475	5.78004	0	0	0	0	0	0	0	5.58442	5.73564	0	0	0	5.92387	0	0	0	5.98003	6.43144	6.19454	6.38615	6.34282	0.00260428	0.00784738
n1351	Linalool oxide D 3-[apiosyl-(1->6)-glucoside]	464.226	3.49913	5.97527	5.81809	5.96909	6.07791	5.83826	0	5.68023	5.74496	0	0	5.7717	0	0	0	6.01252	5.81605	5.47532	0	0	5.88445	5.76138	5.73593	5.79959	5.77875	5.92805	5.71575	5.92105	5.8385	5.9412	5.73417	6.02981	0	0	0	6.07253	0.0355801	0.0650974
n1896		464.263	12.9548	5.66035	5.89436	5.77582	5.90136	5.84323	0	0	0	0	5.55826	5.55542	5.70811	5.69223	5.91418	5.96088	0	5.81729	0	0	5.90456	0	0	0	0	0	5.50331	5.4381	0	5.71946	0	5.71025	5.74298	5.85412	5.6932	5.76822	4.92965e-05	0.000274885	*
n646		465.099	11.2074	6.45474	6.16744	6.74182	6.66864	6.60644	6.93781	7.06149	6.85161	5.73249	5.96288	6.23113	7.39606	6.53147	6.87881	6.17959	6.42285	6.13384	6.36901	6.18026	5.96712	6.23683	6.9339	6.84652	6.8106	6.79351	6.42535	6.79551	6.38481	6.19076	6.38426	7.10553	6.76127	6.86733	6.22326	6.7906	0.303285	0.367769
n647		465.136	3.10146	6.30533	6.1912	5.84074	5.7998	6.18511	6.50624	6.20971	6.5042	6.2362	6.25714	6.3454	6.06665	6.34925	0	0	6.14874	5.76332	6.0709	6.00932	6.26876	6.23986	6.20273	6.49504	6.3503	6.26728	6.14926	5.71626	5.78555	6.28387	6.10712	0	0	6.20694	5.72223	0	0.00703857	0.0177673
p577		465.255	13.171	6.05075	6.46797	6.31019	5.93204	6.17364	6.94556	7.18187	6.2859	6.97353	6.49976	6.86549	6.29766	6.50041	6.47488	6.34183	6.25244	5.58799	6.23701	5.65837	6.23208	6.05086	6.00385	6.18205	5.57465	6.30622	5.77873	6.20075	5.9618	6.0133	5.94393	5.7378	6.38305	5.84388	6.25178	6.07607	0.000277793	0.00118088	*
p578	Plantagoside	466.109	12.4054	6.43775	5.96521	6.00231	6.22248	6.70248	5.90829	6.29586	6.75838	6.01036	6.21768	6.44575	5.72251	5.94687	6.51542	6.27422	6.14079	6.26923	6.33605	6.31148	6.26185	6.0653	5.72588	6.36415	6.01929	6.17688	5.96649	5.8582	6.25312	6.39294	6.24704	6.00452	5.74533	5.95434	5.91759	6.09417	0.386755	0.455463
n1353	Plantagoside	466.111	10.879	0	0	0	0	0	0	7.60482	7.83568	0	0	0	0	7.14698	7.52619	0	7.37936	7.08129	7.44768	0	0	0	0	0	0	0	7.17006	0	0	0	7.35924	7.37104	0	0	0	7.43283	0.342346	0.407572
n648	Plantagoside	466.111	12.3925	7.34231	7.01373	7.0167	7.18351	7.4695	7.32186	7.43924	7.37276	7.14771	7.25716	7.37406	6.83798	7.02304	7.43463	7.37485	0	7.00979	0	7.33184	7.26418	7.10572	6.87303	7.32549	7.09123	7.17483	7.17839	6.93279	7.27178	7.34339	7.23379	0	6.84012	7.07408	6.98945	0	0.053196	0.0866518
n1354		466.125	6.23508	0	0	0	6.32496	0	0	6.36744	0	6.781	6.71849	5.69016	6.37613	6.43336	6.1958	6.62212	6.18237	6.35089	5.49035	6.15628	6.64352	6.04965	6.21279	6.15409	6.44265	5.98768	6.05951	6.14128	6.22481	5.54924	6.79717	6.37496	6.70627	6.45918	6.75397	5.91926	0.00039712	0.00159897	*
n650/n1651/p911		466.155	17.984	6.45401	6.60003	6.57187	6.43784	6.42472	6.35973	6.282	6.22377	6.21294	6.18382	6.25686	6.24578	6.22107	6.41231	6.24903	6.21002	6.39399	6.25877	6.3862	6.40926	6.33426	6.3164	6.37046	6.40125	6.30858	6.17713	6.32048	6.29202	6.24604	6.12431	6.38113	6.27624	6.24737	6.11612	6.46737	0.000920725	0.00325456	*
n652		466.242	3.54445	6.77644	6.51236	6.9382	6.96726	6.99719	6.88028	6.82763	6.90347	6.49324	6.48738	6.43907	7.65631	6.89103	7.10402	6.73745	6.95417	6.83236	6.74189	6.42186	6.73578	6.63348	6.59883	6.66536	6.98709	6.67376	6.9265	6.73745	6.71727	6.63801	6.65664	6.90201	6.89401	6.76716	6.76719	6.97164	0.542613	0.603502
n653		467.115	10.8676	0	6.46271	0	0	0	6.66601	6.92869	7.15573	0	0	0	0	0	6.79867	0	0	0	0	0	0	0	6.21787	0	0	0	6.58709	0	0	0	6.53429	6.71809	5.84343	0	0	6.77483	0.313191	0.378177
n654		467.115	12.3933	6.68014	6.36948	6.35775	6.50004	6.79562	6.65737	6.80653	6.71289	6.49665	6.59496	6.72087	6.14549	6.37444	6.77047	6.7091	6.48783	6.27835	6.63148	6.64662	6.63059	6.46024	6.13068	6.64778	6.40471	6.52401	6.43428	6.22592	6.60715	6.68764	6.58516	0	0	6.42348	6.32252	0	0.00024367	0.00105744	*
n2307/n2714	Catechin-4-ol 3-O-beta-D-galactopyranoside	468.122	6.18425	0	0	0	5.39124	0	0	0	0	5.88909	6.18254	0	5.78552	5.70319	0	5.65471	0	5.41965	0	0	5.95155	0	0	0	5.53112	5.09077	0	0	0	0	6.24135	5.46038	5.91039	5.52056	6.18216	5.58402	0.167497	0.224278
n655		468.185	5.80969	5.63811	5.8301	5.74168	5.81354	6.00078	5.87508	0	5.69701	0	5.72974	5.98389	6.3091	5.83067	5.71979	6.22751	5.3816	6.16669	5.54783	5.9895	6.08606	5.6726	5.60124	5.4508	5.56842	5.58891	5.77365	5.82219	5.79553	5.80151	5.55434	5.62977	6.29368	5.81115	5.98803	5.80872	0.0309457	0.058729
n2058		468.221	7.65938	5.87216	0	0	6.10108	0	0	0	0	0	0	5.72384	0	0	0	5.63905	0	0	0	0	0	0	0	5.21217	5.7195	5.03798	0	5.94044	5.30872	0	0	5.55771	5.14159	5.86461	5.62175	5.39342	0.0143551	0.0316282
p1368		469.249	14.1749	5.02518	0	0	5.28353	0	0	5.72454	0	5.59328	0	5.1725	0	5.45105	0	5.13276	0	0	0	0	0	0	0	5.14433	0	0	0	0	0	0	0	5.20202	0	0	0	0	0.271287	0.338048
p580		469.286	13.5233	0	0	5.34564	0	0	6.0447	6.82477	5.82266	6.57041	5.8284	6.08285	6.59415	5.60769	0	0	0	5.38598	5.90148	5.71825	0	0	0	0	0	0	0	0	0	0	0	0	5.11873	0	0	0	0.000488507	0.00188401	*
n656		470.038	28.8452	6.10149	6.1	6.08474	6.10133	6.09746	6.28188	6.23911	6.3275	6.2667	6.24467	6.2959	6.23256	6.23331	6.20275	6.19443	6.22805	6.25641	6.18969	6.29272	6.19938	6.16135	6.19577	6.17533	6.16458	6.16504	6.22616	6.16104	6.24204	6.21597	6.19694	6.11984	6.12135	6.13066	6.09916	6.10169	6.30012e-10	1.02185e-08	*
n1897		470.098	10.9862	0	5.71315	5.86025	5.71241	0	0	0	0	0	0	5.83017	0	0	6.00647	5.83814	5.9429	6.05098	0	0	0	0	6.09645	0	0	6.0679	0	5.99296	0	0	0	0	5.97191	5.56268	5.92348	0	0.412015	0.481538
n1358		470.12	2.29182	0	0	0	0	0	0	5.58282	0	0	0	0	0	5.74125	0	0	0	0	0	0	5.67572	0	0	5.29459	0	5.77991	0	5.363	0	0	0	5.56782	0	5.87858	5.509	0	0.497032	0.56581
n657		470.2	9.02266	5.58532	5.54508	5.66122	5.97443	5.8627	6.08989	0	0	5.44647	6.13928	5.76022	6.21565	5.87684	6.10345	6.31736	0	6.03445	5.8188	0	6.13313	5.82478	5.87586	5.62436	5.85129	5.81458	5.7683	5.66704	6.02854	5.73198	5.79571	5.94063	6.30204	6.0834	6.26843	6.05969	0.0779684	0.11801
n658/n2408	(R)-1-O-[b-D-Glucopyranosyl-(1->6)-b-D-glucopyranoside]-1,3-octanediol	470.237	12.4929	6.17063	6.2328	6.33702	6.0332	5.98233	6.24956	5.59322	5.88723	6.05111	6.26957	6.01076	6.16171	6.22532	6.13711	6.0746	6.03703	5.99344	5.98213	5.80851	6.07526	5.94971	6.02596	6.07288	6.17462	6.04048	6.14226	6.05781	5.8123	5.89386	6.22776	5.9728	6.29368	5.85567	6.03359	6.06228	0.629779	0.684556
n1359		472.067	7.04682	0	0	0	0	0	5.25028	5.70123	5.21801	6.16503	5.68385	0	0	5.67107	0	0	0	0	0	0	0	0	0	0	0	0	0	0	0	0	0	0	0	0	0	0	1.15596e-09	1.73393e-08	*
n659	b-D-fructosyl-a-D-(6-O-(E))-feruloylglucoside	472.159	3.32262	6.21996	5.96468	6.19725	6.24681	6.09429	5.91549	5.89985	5.94311	5.98285	6.03274	5.70107	6.30287	6.04952	6.0939	6.19515	5.94629	5.66137	6.04322	5.68488	5.99326	5.89284	5.87577	5.92651	5.82551	5.85089	5.95629	6.13899	6.00891	6.10978	5.78418	6.16218	6.14563	6.11801	6.10488	6.05751	0.00961264	0.0226874
[truncated: 749 more rows]

## Sheet: Table S4b
Physiological Parameters	R-1	R-2	R-3	R-4	R-5	C-1	C-2	C-3	C-4	C-5	T1/2-1	T1/2-2	T1/2-3	T1/2-4	T1/2-5	T1-1	T1-2	T1-3	T1-4	T1-5	T2-1	T2-2	T2-3	T2-4	T2-5	T3-1	T3-2	T3-3	T3-4	T3-5	T5-1	T5-2	T5-3	T5-4	T5-5
[truncated: 22 more rows]
