# Supplementary material for: Metabolome Integrated Analysis of High-Temperature Response in Pinus radiata
Source: Front Plant Sci. 2018 Apr 17;9:485. doi: 10.3389/fpls.2018.00485 (PMC5914196; doi:10.3389/fpls.2018.00485)
Supplement: Supplementary file 5 [file Table_5.XLSX]

## Sheet: Table S5
	Table S5: Number of common metabolites for all combinations of treatments and metabolites unique to those present in a single treatment.
	Groups	Number of metabolites present
	R C T1/2 T1 T2 T3 T5	880
	C T5	106
	C	78
	T5	44
	R	42
	T3	33
	C T1/2 T1 T2 T3 T5	30
	R T1/2 T1 T2 T3 T5	30
	T1/2	30
	T2	28
	R C T1/2 T1 T2 T3	27
	R C T1/2 T1 T2 T5	25
	R T1/2	25
	R C T1/2 T2 T3 T5	24
	T2 T3	21
	C T2 T3 T5	20
	R T1/2 T1 T2 T3	19
	T1	18
	C T1/2 T5	17
	C T3 T5	17
	T1 T2 T3	17
	T2 T5	17
	R C	16
	T1/2 T5	16
	T3 T5	16
	C T1/2	15
	R C T1 T2 T3 T5	15
	C T2	14
	T1/2 T2	14
	T1 T2	14
	T1 T3	14
	C T3	13
	R C T1/2 T1 T3 T5	13
	R C T1/2 T2 T5	13
	C T1 T2 T3 T5	12
	C T2 T5	12
	R C T1/2	12
	R T1	12
	R T1 T2 T3	12
	T1/2 T1	12
	T1/2 T1 T2 T3 T5	12
	T2 T3 T5	12
	R T5	11
	T1 T2 T3 T5	11
	T1 T5	11
	C T1/2 T2 T3 T5	10
	C T1/2 T2 T5	10
	C T1	10
	R C T1/2 T1	10
	R C T1/2 T1 T5	10
	R C T1/2 T5	10
	R T2	10
	T1/2 T1 T2	10
	T1/2 T1 T2 T3	10
	C T1/2 T3 T5	9
	R C T1/2 T1 T2	9
	R C T5	9
	R C T1/2 T2 T3	8
	R C T1/2 T3 T5	8
	R C T3 T5	8
	R T1/2 T5	8
	T1/2 T1 T3	8
	C T1/2 T1 T2 T3	7
	C T1/2 T1 T3 T5	7
	C T1/2 T2	7
	C T1/2 T3	7
	C T1 T2 T3	7
	R C T1 T2 T3	7
	R C T1 T3 T5	7
	R T1 T3 T5	7
	R T3	7
	C T1/2 T2 T3	6
	R C T2 T3 T5	6
	R C T2 T5	6
	R T1/2 T1	6
	R T1/2 T2	6
	R T1 T2	6
	R T1 T2 T3 T5	6
	R T2 T3	6
	T1/2 T2 T5	6
	T1/2 T3	6
	T1 T2 T5	6
	C T1/2 T1 T3	5
	C T1 T3 T5	5
	R C T1/2 T2	5
	R C T1/2 T3	5
	R C T1 T2	5
	R C T2	5
	R T1/2 T1 T2	5
	R T1/2 T3	5
	R T1 T3	5
	R T2 T3 T5	5
	T1/2 T1 T2 T5	5
	C T1/2 T1 T2	4
	C T1 T2 T5	4
	R C T1 T2 T5	4
	R C T1 T5	4
	R T1/2 T1 T5	4
	R T1/2 T2 T3	4
	R T1/2 T2 T3 T5	4
	R T2 T5	4
	T1/2 T2 T3	4
	T1/2 T2 T3 T5	4
	T1/2 T3 T5	4
	T1 T3 T5	4
	C T1/2 T1 T2 T5	3
	C T1/2 T1 T5	3
	C T1 T5	3
	C T2 T3	3
	R C T1	3
	R T1/2 T1 T3 T5	3
	R T1/2 T2 T5	3
	R T1 T5	3
	T1/2 T1 T3 T5	3
	C T1/2 T1	2
	C T1 T2	2
	C T1 T3	2
	R C T1 T3	2
	R C T2 T3	2
	R C T3	2
	R T1/2 T1 T2 T5	2
	R T1/2 T1 T3	2
	R T1/2 T3 T5	2
	R T3 T5	2
	R C T1/2 T1 T3	1
