# Supplementary material for: Metabolome Integrated Analysis of High-Temperature Response in Pinus radiata
Source: Front Plant Sci. 2018 Apr 17;9:485. doi: 10.3389/fpls.2018.00485 (PMC5914196; doi:10.3389/fpls.2018.00485)
Supplement: Supplementary file 6 [file Table_6.XLSX]

## Sheet: Table S6
Table S6: Partial Least Squares regression (sPLS): Metabolites and physiological parameters combined dataset with (a) X Loadings (b) Y loadings are shown.
(a)
	ABA	SA	iPA	RWC	JA	MDA	BK	PSII	GA9	Chlb	Starch	Proline	iP	Carot	Chla	EL	DHZR	IAA	fv/fm	GA7	TSS	ZR
Comp 1	0.366872	0.260794	0.243091	0.0817521	0.0796922	0.0684018	0.047989	-0.0224701	-0.0801442	-0.0813364	-0.0986517	-0.103711	-0.106935	-0.165719	-0.204855	-0.217399	-0.249889	-0.250609	-0.252579	-0.271168	-0.301709	-0.450021
Comp 2	-0.0646349	-0.19257	-0.375197	0.107086	0.0481149	0.214961	-0.403579	-0.256307	-0.0136805	-0.00606104	0.102953	-0.365472	-0.315936	0.0131649	0.0291691	-0.268078	-0.297074	-0.263753	0.00490044	0.210733	0.0943753	0.0339227
Comp 3	0.15491	0.293536	0.168061	0.208578	0.305461	0.127281	0.0106102	-0.273031	0.168837	0.105812	0.0702862	-0.304322	0.209973	0.0303518	0.0292472	-0.108575	0.337158	0.19634	-0.213849	0.39935	-0.19391	0.20971
Comp 4	-0.473021	-0.333143	0.0872823	0.116444	0.00759531	0.256027	0.264722	-0.0210055	0.209166	-0.264301	0.22881	-0.0444078	0.331829	-0.245007	-0.285986	-0.0472545	-0.0313021	-0.201877	-0.117643	-0.0509876	-0.163625	0.0303899
(b)
	p649	p1	p2	p3	p4	p1897/p5	p1373	p650	p655	p9	p1377	p11	p1212	p658	p1105	p948	p1213	p1563	p1975/p1441/p949	p15	p661	p13	p1443	p18	p950	p663	p1565/p1792/p1569	p666	p955	p33	p32	p34	p954	p29	p31	p28	p30	p667	p38	p670	p36	p1445	p671	p1616	p1113	p1296	p1295	p958	p40
Comp 1	-0.00341011	-0.0189788	-0.020497	-0.0214834	0.0404406	-0.0143842	0.00930432	0.00744062	-0.00540643	0.0306129	-0.000938079	-0.00067285	-0.00597691	0.00139397	-0.00214446	-0.005259	0.0066923	0.00963359	-0.007997	-0.000437091	-0.0124788	-0.0142836	0.0192217	-0.00374796	-0.0110134	-0.00224125	0.0160995	0.00675728	0.0011986	0.00841829	-0.0173374	-0.00812465	0.00585186	0.00559199	0.0246498	-0.00227779	0.0110957	0.0167322	0.0156269	-0.0306298	0.011046	0.0214904	-0.0123455	0.00916093	-0.00782318	0.00254787	-0.00681013	0.00450458	-0.00203206
Comp 2	0.0012068	-0.00629937	-0.0122065	-0.00861803	-0.00734721	-0.0132071	-0.0280127	-0.0235358	-0.00467071	0.00488818	-0.0206954	0.0177853	-0.00143645	0.0197514	-0.00661407	0.0169729	-0.00567207	-0.015679	-0.000487027	0.0530683	0.0175716	0.00825144	-0.0101156	0.0362208	0.00253291	0.00804907	0.00204558	-0.00157961	0.0119339	0.0228399	0.0269926	0.0500768	-0.00654217	-0.00832698	0.0157931	0.0307084	0.0270978	-0.015132	-0.00702951	0.0149897	-0.00378621	-0.0221992	0.00982028	-0.0324812	-0.0014682	-0.0172593	0.00918225	-0.00140084	-0.00315921
Comp 3	-0.0172789	0.0117294	0.0147453	0.0113574	0.0201306	0.028931	0.0218009	0.0360413	-0.0050684	-0.00352788	-0.00924101	0.0176849	-0.00959632	0.013904	-0.00542306	0.00963984	0.0342746	-0.0257863	0.029135	-0.0110985	-0.0165938	0.0276826	-0.00252859	-0.0456443	0.00526122	0.0206777	-0.00586204	0.034678	0.0158045	-0.0399991	0.0331434	-0.0155342	-0.0103115	-0.000677482	0.0179741	-0.0243009	0.0224023	0.00177874	-0.00603655	0.00172421	0.0122404	-0.00919358	0.04569	0.0182051	0.0158498	0.000610814	0.00662593	-0.014491	0.0014842
Comp 4	0.054469	0.0347329	0.0330837	0.0321689	0.0127188	0.0170104	-0.00246434	-0.0435887	-0.0165741	0.0203691	0.00934105	0.00891216	0.0171265	0.0172635	0.0143157	0.0134836	0.0213672	0.0418733	0.00515627	-0.0203955	-0.00444976	0.0119446	0.0357954	-0.0156178	0.0106688	0.00392182	0.00385012	-0.0142052	0.00411082	-0.00167871	0.0239467	-0.025881	0.00979901	0.012176	0.0183839	-0.00948791	0.0174818	0.0222617	-0.0201796	0.0107241	0.0163719	-0.000809637	-0.0238111	-0.0151725	0.00190823	0.0197498	0.00298518	0.0268624	0.00984467
[truncated: 2,238 more columns]
