# Supplementary material for: Metabolome Integrated Analysis of High-Temperature Response in Pinus radiata
Source: Front Plant Sci. 2018 Apr 17;9:485. doi: 10.3389/fpls.2018.00485 (PMC5914196; doi:10.3389/fpls.2018.00485)
Supplement: Supplementary file 7 [file Table_7.XLSX]

## Sheet: Table S7
Table S7: Principal components analysis (PCA) using metabolites and physiological parameters combined dataset. (a) Proportion of variance explained for each principal component (PC), (b) PCA loadings are shown.
(a)
	PC1	PC2	PC3	PC4	PC5	PC6	PC7	PC8	PC9	PC10	PC11	PC12	PC13	PC14	PC15	PC16	PC17	PC18	PC19	PC20	PC21	PC22	PC23	PC24	PC25	PC26	PC27	PC28	PC29	PC30	PC31	PC32	PC33	PC34	PC35
Standard deviation	19.8505	14.0178	11.7869	10.9032	10.2041	9.66809	8.86261	8.52286	8.01852	7.69026	7.45619	7.24271	7.17952	7.06475	6.95334	6.8814	6.80987	6.71784	6.69937	6.599	6.55651	6.40785	6.39671	6.33215	6.23477	6.12323	6.06523	5.95039	5.89765	5.80962	5.6458	5.53328	5.4842	5.34415	7.019e-14
Proportion of Variance	0.1707	0.0851	0.06017	0.05149	0.0451	0.04048	0.03402	0.03146	0.02785	0.02561	0.02408	0.02272	0.02232	0.02162	0.02094	0.02051	0.02008	0.01954	0.01944	0.01886	0.01862	0.01778	0.01772	0.01737	0.01684	0.01624	0.01593	0.01533	0.01506	0.01462	0.0138	0.01326	0.01303	0.01237	0
Cumulative Proportion	0.1707	0.2558	0.31593	0.36741	0.4125	0.45299	0.48701	0.51846	0.54631	0.57192	0.596	0.61872	0.64104	0.66266	0.6836	0.70411	0.72419	0.74374	0.76317	0.78203	0.80065	0.81843	0.83615	0.85352	0.87035	0.88659	0.90252	0.91786	0.93292	0.94754	0.9614	0.97461	0.98763	1	1
(b)
	PC1	PC2	PC3	PC4	PC5	PC6	PC7	PC8	PC9	PC10	PC11	PC12	PC13	PC14	PC15	PC16	PC17	PC18	PC19	PC20	PC21	PC22	PC23	PC24	PC25	PC26	PC27	PC28	PC29	PC30	PC31	PC32	PC33	PC34	PC35
p649	-0.0153303	0.00313313	-0.00387402	-0.0181609	-0.0358406	-0.0448171	0.0284414	0.00235306	-0.0319449	-0.0366818	0.0110373	-0.00979297	-0.0157281	0.0105048	-0.0048593	0.00624461	0.0349237	0.0183263	0.00215899	0.00979091	-0.0440293	-0.0123205	0.0354937	-0.0263437	-0.0125374	-0.00312445	0.00372055	-0.0203447	0.0122279	0.0126043	-0.0204896	0.00143122	-0.000820294	0.0185049	-0.00478595
p1	-0.0288477	0.0126161	0.0214405	-0.0200078	-0.0136986	-0.0376664	0.0135442	0.0577023	-0.00658879	0.0190435	0.0205369	-0.0155465	0.00652608	0.0122566	0.0107264	-0.0140614	-0.00119987	0.0141909	-0.00488424	0.00335329	-0.00578643	0.00486696	0.00520882	0.0108201	0.0126989	-0.00280324	-0.00305639	0.015768	-0.000229352	0.000216931	-0.00402538	-0.0037159	-0.00332135	0.00102552	-0.0213038
p2	-0.0304733	0.017217	0.0176948	-0.0211881	-0.00880611	-0.0374279	0.0111128	0.0529273	-0.00426121	0.0176368	0.018717	-0.0125831	0.0101423	0.0169394	0.00271492	-0.0109874	0.00152358	0.020812	0.00097428	0.00639526	-0.00768206	0.00252691	0.000509639	0.0109295	0.0175254	0.0010742	-0.00647074	0.0162282	-0.00153862	-0.00257567	-0.00584766	-0.00351913	0.000772868	-0.000430418	-0.0344946
p3	-0.0304355	0.0141163	0.0206171	-0.0165509	-0.0116684	-0.0377559	0.0130052	0.0516185	-0.00623951	0.0221978	0.016775	-0.0154852	0.00253447	0.0168196	0.011882	-0.0180358	-0.00158817	0.0199768	-0.00883397	0.00260709	-0.00408282	0.00488735	0.00476257	0.0114299	0.00958317	-0.00744914	-0.0108452	0.0155629	-0.00409999	0.00429122	-0.00842873	-0.00643677	-0.00327333	-0.000611705	-0.00926298
p4	0.03872	0.0160242	0.0206879	-0.0122551	-0.0281899	0.0120743	0.00419247	-0.0174264	-0.0131202	-0.00831022	0.0093397	0.0161066	0.0065842	-0.00920472	0.00917155	-0.015383	-0.0236263	0.0023958	0.00855769	-0.0144521	0.0193263	0.00826818	-0.00966721	0.0212293	-0.0118758	0.00258386	-0.00460381	0.0115159	-0.00667124	-0.01268	0.00663067	0.0108527	0.00381805	0.0108969	0.104436
p1897/p5	-0.0196769	0.0254307	0.0287631	-0.00536348	-0.00562343	0.00930299	-0.0212901	-0.0129268	-0.0427286	-0.000597724	0.00842831	0.015591	0.0161919	-0.0410395	0.0106771	0.00837978	0.0215031	0.00275789	0.0230007	-0.00313784	-0.0145054	-0.00151944	-0.0402526	0.00760617	-0.00350405	-0.0113305	-0.0273434	-0.0371897	-0.0241529	0.00408088	-0.0343221	-0.022774	-0.0130799	0.0247115	-0.0219305
p1373	0.00393052	0.0210738	-0.00631807	-0.0113946	0.00624422	-0.0137732	-0.0134341	0.00116969	-0.00424213	0.0603241	0.0178967	0.00454617	0.000707354	-0.0163847	-0.00780759	0.0285039	-0.0419296	0.019359	0.031603	0.0416353	-0.000194504	-0.0115688	0.00789608	0.0574821	-0.0342227	-0.0051901	0.00323319	-0.0529147	0.0205958	0.00428191	-0.00224945	0.02078	-0.028779	-0.00409303	0.0252784
p650	0.0107619	0.0170885	-0.00500248	-0.0142364	0.043417	0.0187576	-0.00430016	-0.0155649	0.00477884	0.0536926	0.0574058	-0.00173502	-0.0306412	0.0125903	-0.016636	0.0133297	0.0123942	-0.0043074	-0.0123493	0.0261414	-0.00551256	-0.0207265	-0.000428925	0.0120478	0.00981723	0.025647	0.00321607	-0.0144375	-0.000433001	0.0120459	-0.0189765	-0.040606	-0.00385137	0.0228751	-0.00493145
p655	-0.00936567	0.00623136	0.00464702	0.010031	-0.00638458	0.00788593	-0.00853948	0.0189088	-0.0389791	-0.00860039	0.0139644	-0.0293573	-0.0258377	0.0125504	0.0353531	-0.0044024	0.00091073	0.0598866	0.02092	-0.014869	-0.0185321	0.00507286	0.0200826	0.0642303	0.0152255	-0.0143252	0.00946146	-0.0118892	0.0383933	0.0321766	0.00114371	-0.0469778	-0.0335132	0.0364005	0.0124617
p9	0.0228521	0.00542506	0.0176402	0.021041	-0.0228211	-0.0158996	-0.00889566	-0.0284368	0.00688422	-0.024524	-0.0094702	0.00412122	0.0098148	-0.0130282	0.0376067	0.00814013	-0.0320176	0.00292902	0.00852346	0.0619325	0.0129482	-0.0459375	0.00678994	0.012851	0.0294039	0.0353849	-0.0118663	-0.00821343	-0.00307439	0.0168584	0.00321692	0.00278372	0.00457219	-0.00417006	0.0228565
p1377	-0.00551473	0.0203312	-0.0122651	0.0140434	0.0108099	0.00412311	-0.00647401	0.0143587	-0.0146397	-0.00373103	0.0337724	0.0562921	-0.00157661	-0.0251964	-0.000836375	0.0212297	-0.0395401	-0.00434466	0.00424138	-0.00827445	-0.0285173	0.0251134	-0.0192556	0.0507436	-0.006737	-0.0261397	-0.0101048	0.00536164	0.027025	0.0220183	-0.00584972	0.00135244	-0.080837	0.0131918	-0.00381793
p11	-0.000987983	-0.0134923	0.0116954	-0.015307	-0.00652212	0.0253733	-0.00186394	-0.00712856	0.0275229	-0.0209762	0.0147904	0.0176655	-0.0273173	0.0135799	0.0294844	-0.0392119	0.0255716	0.0365395	0.0446854	0.00326223	-0.0498239	-0.0309591	0.0295217	-0.00626353	0.00566295	0.0620507	-0.00830715	-0.0105373	-0.00927604	-0.000792658	0.0079696	-0.00464721	-0.0444112	-0.00744417	0.0162622
p1212	-0.0086435	0.00416279	-0.00817206	-0.0135735	-0.0178116	0.0277116	-0.0156521	0.00114551	-0.0201961	-0.0276999	0.0163581	-0.00648811	0.00821495	-0.0199898	0.060649	0.0158042	0.015481	0.029633	0.0373072	-0.00678625	-0.041397	-0.0238324	0.0226477	-0.0103094	-0.0453348	0.0320993	0.0128867	-0.0138417	0.00172421	0.0286224	0.0550782	0.0106516	0.0129552	0.0169408	0.0278754
p658	-0.00220605	-0.00712065	0.0308277	0.00276373	0.0114413	-0.0321488	0.0102145	-0.00179841	0.000893978	0.0201623	0.0319282	0.0273613	-0.00883366	-0.0203295	-0.0191488	0.0190991	0.0505526	-0.0693598	-0.0148696	-0.00394334	0.000484923	-0.0352796	0.0165261	0.00233848	0.0205818	0.0125684	0.0267911	0.0379854	-0.00837363	0.00929999	0.0188551	-0.0155542	-0.0277458	-0.00578058	-0.0524548
p1105	-0.000616435	0.00505934	-0.00418784	-0.00473593	-0.00420902	-0.00273198	0.00949674	-0.00306625	-0.0223274	0.0104752	-0.0150754	0.0121472	0.0233988	0.0165002	0.0128548	0.0190178	-0.021556	-0.0302197	-0.0422433	-0.00673968	-0.0160071	-0.066203	0.00163364	0.0353597	-0.0444722	-0.0408476	0.0204924	-0.0467482	0.0510904	-0.0613941	0.0189634	-0.00908293	-0.00602798	0.00869457	-0.0296661
p948	-0.00242544	-0.0110289	0.00825768	0.00476396	0.0109757	0.0191797	0.0435171	-0.00221348	-0.0371571	-0.00931605	-0.0115969	0.0150377	-0.037956	-0.0125181	-0.0166572	-0.0154436	0.0300468	-0.0165719	0.0442565	-0.0192416	0.0185372	-0.0524123	-0.0174894	-0.0273961	7.15593e-05	0.0353863	0.0189318	0.00083316	-0.0138452	0.0159429	0.0161671	-0.00117127	-0.0470063	-0.0483786	-0.0120128
p1213	0.0056236	0.0086988	0.0127821	-0.0485623	-0.00600979	0.00202414	0.0192762	0.0376533	0.00022258	0.0301113	-0.00696817	-0.00348255	-0.0102028	0.00881937	0.0273535	0.0161732	-0.0384643	0.0103467	-0.0191272	0.0190661	-0.0148401	-0.0210799	-0.0364066	-0.00509703	-0.0241834	-0.0201444	0.0284198	0.00152089	0.00528952	-0.00589607	0.0548338	0.0288003	-0.0358813	-3.34307e-05	0.0241479
p1563	0.00280746	0.0152282	-0.0148034	-0.0105253	-0.0477323	-0.0184322	-0.00229285	0.0218714	0.0115601	-0.0193253	0.00268012	-0.00471342	0.0357355	-0.0173275	-0.0010297	0.0184786	-0.0136974	0.0328854	0.0148253	0.00223259	-0.00507886	-0.0573855	-0.000757894	-0.0186104	-0.0127543	0.0315626	0.0200756	0.00649072	-0.00209628	-0.0592888	0.0434915	0.0132858	0.0185971	-0.00742199	0.00482723
p1975/p1441/p949	-0.00742408	0.00312271	0.0103218	-0.00825891	0.0177056	0.0103147	0.0149875	-0.0186678	-0.00105775	0.00221834	-0.0441574	-0.00182934	0.0616776	0.0142458	-0.00716758	0.0110444	0.0229305	0.0266088	0.0445908	-0.0137588	-0.0215925	0.022789	0.0195859	-0.0168348	-0.0122614	0.0079802	0.0133115	-0.0637713	-0.00977195	0.0261892	0.0157665	0.0430735	-0.0477734	-0.0113237	0.0372087
p15	0.00215376	-0.0484348	0.0198806	0.0252214	0.00435267	-0.00814912	0.000860311	0.00501794	0.0117246	0.0236415	0.00753451	-0.000471973	-0.0321506	-0.0103605	0.0277221	-0.00551152	-0.0068712	0.0255909	0.0200901	0.0153884	-0.0213673	0.00673905	-0.00406155	-0.00553193	0.0067218	-0.0218829	-0.0189369	0.0277402	0.00755835	0.0398395	0.0172394	-0.0244342	0.0249304	0.017344	-0.000504705
p661	-0.00970524	-0.0196779	-0.0068846	0.00696541	-0.00327977	-0.0052398	0.0252922	-0.00516949	0.0351883	0.0174981	0.0165358	-0.0107376	0.0142287	-0.0349418	-0.0473052	0.0213687	-0.0288658	0.012917	-0.0317167	-0.0388404	-0.0605683	-0.00778556	-0.0199691	0.00671162	0.0272901	-0.00360094	-0.028886	0.00502202	0.0247577	-0.00214861	-0.00137776	-0.0367825	0.0289246	0.0220907	0.0203297
p13	-0.0135633	-0.00905468	0.0108276	-0.0138778	0.0186323	0.00679702	0.0180661	0.00873969	0.019487	0.00675723	0.00904906	0.0110201	-0.0123147	0.0299098	-0.01428	0.0236944	-0.0869348	-0.0126244	0.0251724	0.0134538	0.000982527	-0.0111543	0.00627817	0.0046989	-0.00492716	-0.0236229	0.0106926	-0.0492788	0.000151311	-0.00833239	-0.0152936	0.00877498	-0.0292347	-0.0653725	-0.0190943
p1443	0.0178165	0.0140424	0.0125397	0.0159558	-0.0277711	0.00353171	0.01718	-0.0221545	-0.00831033	-0.0280925	0.00287229	0.0186998	-0.00869861	-0.0256568	-0.00666086	0.00384984	-0.0197713	0.015518	-0.0104185	0.0405113	0.0146713	0.0391779	0.0254014	-0.00327012	-0.0415304	-0.0495798	-0.0134047	0.00388417	-0.0581508	0.00706415	-0.00275767	-0.0160478	-0.0341544	0.00569192	0.0500203
p18	0.00381421	-0.0405515	-0.0134782	0.0382877	-0.00253958	0.00738182	0.00405321	-0.00570621	-0.00102409	-0.00516113	-0.005557	0.0104538	0.0197322	0.00156156	-0.00937651	-0.0321288	0.0101841	0.01086	0.00232778	-0.0271345	-0.0206103	-0.0489009	-0.0102589	-0.0130619	-0.0342839	0.00974414	-0.00854468	-0.0116899	0.00909395	-0.00641636	0.0666787	0.00857061	-0.00769869	-0.0101937	-0.0167191
p950	-0.00776511	0.00578631	0.00856063	0.0108252	-0.00161442	0.00712582	0.018269	-0.00768711	0.00779987	-0.000574266	0.0295287	-0.00143639	0.0111299	-0.0366009	0.0239067	0.075458	0.0137117	0.0033663	-0.00740737	-0.00770278	0.020477	-0.00323907	-0.0303881	-0.0239071	0.0347928	0.000158147	0.0111125	0.00785772	-0.00199692	-0.0471185	0.00831679	-0.0068859	0.0625015	-0.0708987	-0.0173994
p663	-0.00737216	-0.00621902	0.0101924	-0.0178727	0.0245488	-0.0200383	0.0290464	-0.00793335	-0.00189653	0.00823121	0.0284745	0.00733365	0.0369503	0.0219712	-0.0121449	-0.0521824	0.0377206	0.0180163	0.0395959	-0.0204803	0.000494863	0.0271518	0.0226084	0.0020938	0.00123464	-0.0492832	-0.029566	-0.0168937	0.00998311	0.00908341	0.014978	-0.00233844	0.0258904	0.0519303	0.00135424
p1565/p1792/p1569	0.012475	-0.00203895	-0.0170929	-0.0248727	-0.0270111	-0.00125365	0.000903876	-0.0290699	-0.00488309	-0.0297268	-0.01447	-0.0113484	-0.027707	0.000256588	0.0303972	-0.0411189	-0.0141021	0.0561803	-0.00215058	-0.0306821	-0.0402052	-0.0202164	-0.00881889	0.0122924	0.0156633	0.0135623	0.00932898	0.0255672	0.0127967	-0.0306632	-0.0444255	0.00958557	-0.0106686	0.0204345	0.00671626
p666	0.00679783	-0.00103607	-0.0125384	-0.0295813	0.0199946	0.0155635	0.0224341	-0.0296418	-0.0215489	0.0225335	0.0393349	0.0133132	0.00792724	-0.0113928	-0.0165002	-0.0125193	-0.00213302	0.015135	0.0135046	-0.00137194	-0.000388789	-0.0161083	-0.0185042	0.0105826	0.0512076	0.0276229	0.0281966	0.0150826	-0.0165374	-0.0547063	-0.0673617	-0.0125803	0.0296539	-0.0032911	-0.0108812
p955	0.000398565	-0.00296455	0.0050032	-0.00130745	0.00579143	0.0212161	-0.0161314	-0.0071836	-0.00509171	-0.0120661	0.0291734	-0.00125203	-0.014202	-0.0384095	0.0171059	0.0560092	0.0102401	-0.0153683	0.0603487	0.00463594	-0.0180158	-0.0548763	-0.0120007	-0.0127119	0.00350024	-0.00544849	0.0351278	0.0424009	-0.0668436	-0.0108045	-0.00743885	0.0199153	0.0129022	-0.00744081	-0.00639004
p33	0.00282227	-0.0268727	-0.00892567	0.0113504	0.0181318	-0.046842	0.0111574	0.026363	0.00285766	-0.00423125	-0.0153834	0.00757616	0.0349767	0.000899052	0.00973373	-0.044149	-0.0143266	-0.00227711	0.0124042	-0.0276326	-0.0103601	0.00776137	0.00249744	-0.00942483	-0.0242155	-0.00395334	-0.021391	0.00137055	0.00734856	0.000290905	0.0429393	-0.0782607	0.00204958	-0.00808284	-0.0104904
p32	-0.0160344	-0.0202076	0.0291433	-0.0219796	0.0202323	0.014795	-0.00482887	0.0108732	0.0290751	-0.026799	-0.00244102	0.0452206	0.00601986	0.0164062	0.00187377	0.0365915	-0.00650582	0.0171859	-0.0431529	0.0248639	-0.0133604	-0.0215083	-0.0104408	0.0140931	-0.0212436	-0.0267164	-0.0281826	0.0192518	-0.00788217	-0.00133209	-0.01127	0.00215628	-0.0263238	0.0161333	-0.0276648
p34	-0.00425273	-0.0454632	0.0143662	0.0415093	0.00723721	-0.00261956	-0.00509066	-0.0125825	-0.00161539	-0.0154603	-0.000491483	0.00109011	-0.0145025	0.00405329	-0.0301501	-0.0322737	0.0255902	0.00792402	0.00707288	-0.00200317	-0.00922771	-0.014679	-0.0249833	0.0236056	0.0335247	0.0164116	0.0117292	0.0186007	-0.0268908	-0.00126014	0.00105815	0.00804603	-0.0257511	0.000149	-0.0147051
p954	0.00853421	0.000979829	-0.0172458	0.00930805	-0.0130972	-0.00643231	0.025931	-0.0349891	0.000482872	-0.012993	0.014412	-0.0209278	-0.0157299	0.0230735	-0.0122656	0.0288356	0.0684299	0.0466335	0.000356274	-0.0184691	-0.00570563	0.0216068	0.022355	0.00180847	-0.0446162	-0.00376037	-0.0491082	-0.0135043	0.00334565	-0.034954	-0.0196594	0.0160544	-0.00245844	-0.0258728	0.0139025
p29	0.000618909	0.00333204	-0.0218301	-0.0303713	0.0151439	-0.024223	0.0233616	0.0387887	0.0187011	0.00141702	0.00716633	0.0450556	0.00573874	0.0299557	0.00811001	-0.0403133	-0.013911	0.00939434	0.0155932	0.010556	-0.0264921	0.00326486	-0.00387182	0.0293148	-0.00212277	-0.0450934	0.0425705	0.00990253	0.0299872	0.00496671	0.0024453	0.0309476	0.0311377	-0.00461449	-0.00102339
p31	0.0149815	-0.0146105	0.00639389	-0.0360407	0.012233	-0.0435249	0.0184761	0.0247961	0.0145578	-0.0203887	0.0104269	0.0234784	-0.00314509	0.0315427	-0.0276298	-0.00901683	0.0243316	0.00157765	-0.00391323	0.0247749	-0.0274231	0.00869705	-0.00309242	0.0115861	0.00859136	0.0548462	-0.0236554	-0.0209009	-0.024576	-0.00345776	-0.000136093	-0.00915663	-0.0166293	-0.00617785	-0.00252811
p28	0.00462163	-0.0399552	-0.0241184	-0.000176647	-0.0116966	0.0283601	0.0174169	0.0429545	-0.0160809	0.0196639	0.0123413	-0.014809	0.0140254	0.0132225	0.0359634	0.0223417	-0.00886252	-0.00566723	-0.0176744	-0.00107498	0.0325957	0.0142049	-0.0151116	-0.0283411	-0.0209062	0.00278781	0.00296325	-0.0182286	-0.00748903	0.00082047	-0.00310828	0.0232001	-0.0271511	0.00334054	-0.00226089
p30	0.0129467	-0.0268785	0.00381818	-0.0282169	-0.00267795	0.00066524	0.0219151	-0.0227215	0.00712703	-0.00814998	-0.0127471	0.00497764	-0.00960827	0.0425018	0.00283474	-0.0297352	0.00322048	-0.00457119	0.0161605	0.0279633	-0.0107359	-0.0231474	-0.000523456	-0.00984836	-0.0164412	0.0155201	0.0401823	0.0399586	-0.0129919	-0.0667942	0.0150327	0.0472218	-0.0137797	-0.0216913	0.00210165
p667	0.00586785	0.015579	0.00145278	0.00122839	-0.0231368	-0.0319387	0.0162866	-0.00456797	0.0188217	0.0236743	0.0415923	0.00186286	-0.0148163	-0.0308493	-0.00599963	-0.00239063	0.000877712	0.051098	0.0448189	0.042412	-0.00202871	-0.0111863	0.0140871	0.0173549	0.00678764	0.0252004	0.00236279	-0.051593	0.0185856	-0.0401877	-0.00183724	-0.0124202	-0.0364235	0.0172973	0.000548303
p38	0.0164281	-0.0014971	-0.00806998	0.00547221	0.00314588	0.0123336	-0.042957	0.0192244	0.0270933	-0.00833515	-0.0146806	-0.0223169	0.0412948	0.0111396	-0.0151665	0.0170354	0.0147608	0.011751	0.0599394	0.0552275	-0.0110879	0.0142943	0.0157221	-0.00516559	-0.0270268	0.00778771	0.0316462	-0.0010217	0.0051623	0.0247816	0.0217456	-0.0186177	-0.0220053	-0.026783	-0.0026453
p670	-0.0235709	-0.0109802	0.0244498	0.00973116	-0.00792097	0.00513004	0.00375321	-0.00687454	-0.00112073	0.0050524	-0.0362295	0.00671467	-0.0149572	-0.00622211	-0.0185972	0.0245386	0.046291	-0.0195899	-0.0439353	-0.0011094	-0.00968222	-0.0189889	0.0189661	0.00255307	-0.0295996	-0.00626929	0.0267938	-0.060852	0.0105452	0.000977965	0.039915	-0.0177095	-0.0230832	-0.0108346	-0.000934899
p36	0.00587142	0.00616955	0.0038197	0.00228809	0.0114819	0.0159243	0.0312261	0.0163825	-0.0184583	-0.0468648	0.02657	-0.0148759	-0.0302598	0.0175823	-0.012921	0.0446061	-0.0149616	0.0192992	0.00399827	0.0264167	0.05843	-0.0182688	0.0163163	0.022476	-0.00345661	0.0249227	-0.0314236	-0.0228689	0.0348694	0.0120201	0.00158669	0.0463437	-0.0261839	0.0213913	0.00150737
p1445	0.0155831	0.0233782	-0.00399927	0.0025567	0.0124915	-0.021508	0.0110723	0.0439349	-0.0388338	-0.0112589	0.00337102	-0.0186788	-0.0155263	-0.00966895	0.0251919	-0.00162161	0.0433515	-0.0176835	-0.029676	0.0287764	0.0119828	0.0426662	0.0144633	-0.0273311	-0.0205657	0.00537433	-0.0159651	-0.00403465	-0.0268211	0.0387647	-0.00945982	-0.00530246	0.0165874	0.00795741	-0.0062787
p671	-0.013246	-0.00134953	0.0317718	-0.0246893	0.0195169	-0.00345637	-0.0474663	-0.0105909	-0.0126974	0.00960765	0.00576858	0.0235657	0.0107235	0.0388024	0.015813	0.0111495	0.0175572	0.0300638	0.0142915	-0.0134563	-0.00320907	0.00757947	-0.0238003	-0.00415238	0.0550557	-0.0320991	-0.0261588	-0.022737	0.0230877	0.0194376	0.00868856	0.0121797	0.00718476	0.0162116	7.58801e-05
p1616	0.0107417	0.0234647	-0.0217625	-0.0190808	-0.000451101	0.0326682	-0.00750581	0.0202896	-0.0298452	0.0134424	-0.00838864	-0.0345885	0.0262597	-0.0109154	0.00374085	-0.016331	-0.0159921	0.00457237	-0.00325132	0.0180678	0.000914454	-0.0414925	0.0202882	0.027236	0.0383306	-0.0560138	-0.0210287	-0.0142886	0.00403562	-0.0156686	-0.00834597	0.0193629	-0.0364576	0.0168952	0.00229382
p1113	-0.00156926	0.00144179	-0.00124411	-0.00503604	0.0164286	0.0216424	0.0216198	-0.015145	0.00637296	0.0336383	-0.0333749	0.0344151	-0.055879	-0.0122283	0.0246836	0.0188478	0.00605264	0.0102257	-0.00678645	-0.011835	0.00916474	-0.00233574	0.00329394	-0.0251304	-0.000334857	0.00663826	-0.0424969	0.0625447	0.0450935	0.0570983	-0.0298706	0.0021032	0.00636091	0.00422073	0.00123894
p1296	-0.00136915	0.0159278	-0.0110631	-0.0126195	-0.00317645	-0.00848689	0.0317175	-0.00584699	0.0170006	-0.00566914	-0.0378294	0.00387992	-0.00949071	0.00158429	0.0199356	-0.0315304	-0.0564402	0.00567023	0.0427669	0.0215307	-0.0475043	0.0373111	-0.0375836	-0.00358304	0.00222177	-0.0393515	0.0276527	-0.0147893	0.0116233	0.00329807	-0.0296351	-0.0380644	-0.010085	-0.0219462	0.000814106
p1295	-0.00159926	-0.0148279	0.00198775	-0.0268497	-0.0211904	0.00862661	-0.0160383	-0.0117803	-0.000507158	0.0158961	-0.0311668	0.0030144	-0.0155801	-0.00712237	-3.65485e-06	0.0584655	-0.0165687	0.0424958	-0.0357101	0.02084	0.00167584	0.0251144	-0.0098013	0.00353865	-0.0286493	0.00236502	-0.0210055	-0.0104434	0.0383638	0.0594466	0.0128498	-0.028264	0.0480296	-0.0240991	-0.001545
p958	-0.00398041	0.00373652	-0.0033505	0.00164018	-0.000179407	-0.0404553	-0.00183742	-0.0129326	-0.0291967	-0.0215692	-0.000270307	0.0146176	0.0152261	0.0478133	0.0405263	0.00616858	0.000905783	-0.0135627	0.0333023	-0.0140177	0.00347761	0.0488801	0.0129966	-0.0331306	-0.0243949	-0.00953856	0.00749428	0.00741949	-0.0190421	0.0124406	0.00160823	-0.0230625	-0.0827538	-0.0354984	-0.000923283
p40	-0.00223346	0.00837807	0.0042202	0.00914935	0.0170373	0.00583198	0.0223326	0.0357436	0.0184028	-0.000329162	-0.00245737	0.00353336	0.0309958	-0.0245656	0.0011896	-0.031453	-0.0541585	-0.0511556	-0.0299755	0.000759082	0.00198249	-0.015796	-0.00831524	-0.013461	0.0231657	-0.0339621	0.00131288	0.049017	-0.0136058	-0.0293859	-0.000289838	0.0650919	0.0219577	0.0213919	0.00336153
p41	0.00124131	-0.00462211	0.00747731	0.0324046	-0.0218921	0.00821892	0.00259587	-0.0260568	0.00259156	-0.0549195	0.01715	-0.00750481	0.0184838	-0.0145669	0.0094653	0.0165524	-0.00561743	0.0122022	-0.028848	0.0344887	-0.0515045	-0.00619381	0.00999821	0.0104068	-0.0126334	0.012592	-0.0264858	-0.0107664	0.0143544	0.0372628	0.0448144	0.0546812	-0.020026	0.0312106	-0.00181224
p1298	-0.0024476	0.0168209	0.0048239	-0.017618	-0.00146646	-0.0122888	0.0317199	-0.00494335	-0.0027162	0.00408753	-0.0341302	0.00544808	0.0640348	-0.00234936	0.00853199	0.0227053	-0.037689	-0.0202017	-0.0265792	0.0198521	0.0226409	-0.0254578	0.0402176	-0.0393081	-0.00407611	0.00333988	0.0092716	0.00643697	0.0603697	-0.00999342	-0.0209235	0.00754403	-0.0355153	-0.000665152	0.00206074
p1384	0.019019	0.00512952	0.0174013	0.0120288	-0.00603395	-0.056467	-0.0284072	-0.0153677	-0.0378635	0.00486723	-0.00693305	0.0338275	0.010036	0.0105199	0.000364697	-0.00208358	-0.0218147	-0.0326632	0.00936406	-0.0351547	0.0131793	-0.0133832	-0.0246237	0.00910289	-0.0017281	0.0195542	-0.0103978	0.00319261	0.0230484	0.0245659	-0.00726725	-0.00296827	-0.0128559	0.0167035	0.00205368
p42	-0.0170881	-0.00520317	0.0205716	-0.0198072	-0.0279839	-0.0447081	0.0173409	0.0676892	-0.00430153	0.0145183	0.0253157	-0.0129403	-9.25276e-05	0.0104273	0.0172345	-0.022103	0.000437589	0.0170495	-0.00930743	0.00432916	0.00212921	0.00959351	0.00312875	0.0112989	0.0104836	-0.00988091	-0.000813589	0.0125981	-0.00735824	-0.00949307	-0.0031157	0.00575776	-0.0046961	-0.00444777	0.0587251
p43	0.00934583	-0.00768224	-0.0224792	0.00359085	-0.0189274	-0.0235573	0.0323535	0.032798	0.00820774	-0.0465047	0.0178633	0.0103943	-0.0113888	-0.00348286	-0.0170259	0.00273681	0.00787474	-0.00612957	0.0234015	0.00746836	-0.0382923	-0.00339205	0.035248	0.0191501	-0.00108885	-0.0153933	-0.0163188	0.0190069	-0.00824288	-0.0426949	-0.0393518	-0.0644195	0.0151134	-0.0237401	0.000904796
p44	0.0140761	-0.0109908	0.0344274	-0.0217452	0.0143397	-0.013137	-0.00891895	0.00606892	0.000333005	0.0225245	0.00388997	0.0123875	0.00151363	0.00260604	0.0118634	0.0095811	0.00382341	0.0163489	0.0290807	-0.0197334	0.0077984	-0.0322231	0.0229943	-0.0204786	-0.0277934	0.0183288	0.0291662	-0.0592594	-0.0123331	-0.0176539	0.0436947	-0.0293779	0.0599263	-0.0262111	0.000822284
p1217	0.00131101	0.0047778	-0.0432399	-0.017853	-5.2945e-05	0.0288264	0.00169983	-0.0311351	-0.0411895	0.0105975	-0.0083692	0.0198492	-0.0132639	0.0026571	0.0143996	-0.0309338	0.00167858	0.0395697	-0.0280506	0.01357	-0.0194859	0.0116721	-0.0148975	-0.0151987	-0.0421749	0.0203014	0.0266811	-0.0183911	-0.00921779	0.000217442	0.0109488	0.025674	-0.0210762	0.0303808	0.000862724
p46	-0.000506391	-0.00588757	0.0587998	0.0159581	-0.0076895	-0.011205	0.0178896	0.0185665	0.0250779	-0.0301442	0.00190877	-0.00277015	0.0329587	-0.00381692	0.00869531	0.0164728	-0.0204482	0.0112187	-0.00368215	-0.0331559	0.011279	0.0132187	-0.00742844	-0.0354367	0.0193028	0.00228717	0.0020534	-0.00732378	-0.0385659	0.0083371	0.0141913	0.0229859	0.0208977	0.00605331	-0.00124073
p47	-0.0173291	-0.038367	-0.00761284	0.00419806	-0.0246648	0.02892	0.0270244	0.000428391	-0.00806039	-0.00321332	0.0183215	-0.00409318	-0.02974	-0.013164	-0.0252977	-0.0151703	0.00254504	-0.0205034	-0.00406941	-0.0126816	0.0254595	-0.0239816	0.0184115	0.0246771	-0.0466594	-0.0280947	0.00279279	0.00350721	-0.0226683	0.00947986	-0.0151234	-0.00849476	-0.00200981	-0.00498248	-0.000567422
p1218	0.00217225	-0.00758089	-0.0217671	-0.033529	0.00577651	0.0156496	-0.009315	-0.0235634	0.00398927	0.0220176	0.0376718	0.0282228	-0.0413775	-0.00453871	-0.0227097	-0.000839814	0.0412872	-0.0329055	0.00771914	0.0395555	-0.0320231	0.00971589	-0.00376907	0.0126543	-0.0454303	0.00114282	0.010466	-0.00227365	0.0119677	0.00237258	0.0521852	0.00699419	0.0240806	-0.00227245	0.000250312
p48	-0.00419821	0.0207085	0.0197683	0.0543141	0.0342962	-0.0110946	0.0242426	-0.00429338	-0.0333733	-0.025988	-0.00489895	-0.000693362	0.0479061	-0.00204108	0.0104605	-0.00903679	0.00800014	0.00219794	-0.0109744	0.000453659	0.0243441	-0.0144806	-2.10265e-05	0.016244	-0.0120849	-0.00310383	0.00138329	0.00807861	-0.00493423	0.00341836	0.0187768	-0.0157254	-0.000342037	-0.000144845	0.00173064
p49	0.0382374	0.00412405	-0.0127071	0.00230894	-0.00725837	0.00132302	0.00914909	0.0321254	0.00756164	0.0201566	0.00765173	0.0143785	0.0113018	0.0134585	0.01069	0.00320432	0.00813888	0.00854589	0.0140747	0.0107909	0.0264502	-0.00336706	0.0194472	-0.0191011	0.00296699	0.00855248	-0.00500689	-0.00799302	-0.024871	-0.0168564	-0.0225158	-0.0323938	-0.0258997	0.0458422	0.00390692
p673	-0.00731617	-0.018077	0.0182085	-0.0363966	-0.0227383	-0.0286574	-0.0238035	0.0206935	-0.00342501	0.0255879	0.0125183	-0.0497824	-0.0141869	-0.00898314	0.00105162	0.00469316	-0.0314213	-0.00449795	0.020939	0.043681	-0.00420729	0.0051227	-0.00353898	-0.00973085	-0.0203144	0.0298405	-0.00423878	0.0259916	0.0332878	-0.00364616	-0.0142365	-0.0252846	0.0161398	0.0175261	-0.00347211
C18:2	0.046477	-0.00490993	0.00805882	0.0138968	-0.000857254	0.018165	0.0121568	-0.00375111	0.00768159	-0.00246213	0.0132886	0.0197222	0.00360983	0.00440555	0.0027346	-0.0113492	-0.00557183	-0.00265266	0.00186846	-0.00460494	0.00369446	0.0106908	-0.00986658	0.00452922	-0.00609423	0.00259844	-0.00656167	0.00384739	0.00602476	-0.00768841	-0.000745134	0.0131125	-0.00501511	-0.00139731	-0.0117476
n1	-0.00416642	-0.0172139	0.0102857	0.00534154	-0.0114412	0.0571469	0.000900328	0.0138602	-0.0265253	0.00351922	-0.0245187	-0.0126356	-0.0115703	-0.0147335	0.00762811	0.00605504	-0.043201	0.0179888	-0.0285065	0.0289259	-0.0301853	-0.034686	0.0194893	-0.0090086	0.0347236	0.0226527	0.0222302	0.0270102	0.0267033	-0.033581	0.0231614	0.00727649	0.00466435	-0.00187731	0.0042384
p675/p2250/p1116	-0.00239728	-0.0112231	0.00424349	0.00349198	0.000484205	0.0142831	0.0141957	-0.0061001	-0.00657275	0.0408456	0.0138365	-0.0485438	-0.0615476	0.00361244	0.0170766	0.0354918	0.0389485	0.010797	-0.0135872	-0.0427925	0.0160466	-0.00366983	-0.00818417	0.0185084	0.0242608	0.00211754	-0.0199425	0.00496714	0.0021343	-0.047877	0.0173441	-0.0479175	0.0201443	-0.0302529	-0.000122233
p54	0.000264924	-0.0187529	-0.0330372	-0.00769494	-0.00681652	-0.0336067	0.0200185	0.0443779	-0.0290846	-0.0411993	0.0157229	0.00515354	-0.01191	0.00858954	-0.0116801	0.0195096	-0.00914921	0.0182699	0.00925486	-0.0262933	-0.00591025	-0.00079595	-0.0102783	0.0170951	-0.0226816	0.0230084	-0.0366162	0.000312915	0.0288139	0.0152778	-0.017226	0.0176452	0.00569707	-0.0478427	-0.000163994
p1220/p56	0.0352834	0.00899757	-0.0344357	0.00453234	-0.0233015	0.0154227	-0.00633228	0.0137249	0.0303006	0.0153234	0.016878	0.00276302	0.0106058	0.0154236	0.00486285	0.0196184	0.027709	-0.005379	-0.000588285	-0.0135733	-0.000863744	-0.00835246	0.00666479	0.00672449	0.0142946	0.00502296	-0.00954629	-0.0057193	-0.0193646	-0.0021485	0.00317556	-0.0270059	-0.00787151	0.00828933	-0.00396661
p57	0.0332888	-0.0335634	-0.000496497	-0.0102397	-0.0206178	-0.0227643	0.00715385	0.0178908	-0.0298512	0.0190884	0.0157105	-0.00587414	-0.00792118	0.00337648	0.00553816	-0.00224066	0.0175695	-0.00734716	-0.000315758	-0.0152703	-0.00719164	-0.00315459	0.00072267	0.0147542	0.00737945	-0.0195023	-0.00983081	0.007257	-0.0190443	0.0011704	-0.0248463	0.0223422	0.00778573	0.00172418	-0.0356684
p58	0.0295793	-0.00953466	-0.00503508	-0.00523523	0.00691095	0.0267809	0.0139778	-0.0280842	0.00365046	-0.0210997	0.0283937	0.00313935	0.00599108	0.0040776	-0.00373814	0.00847951	0.00805605	0.00472615	-0.00576888	0.0020082	0.00132969	0.0170214	-0.00415454	0.00806288	0.0322049	-0.0359685	-0.0436227	0.0104635	-0.0064263	0.0329445	-0.0624923	0.00119005	-0.0139249	-0.0437058	0.00408406
p60	0.0238204	0.00846453	-0.0359035	-0.000213199	-0.00747137	0.00484928	-0.00343609	0.0229592	0.00450917	-0.00472866	0.0181663	-0.0152143	0.0255333	-5.4768e-05	0.00391066	0.00512778	-0.0392219	0.000916389	-0.0152694	-0.00244235	0.0157355	0.0238261	-0.000772614	0.000230915	-0.0132119	0.0115934	-0.00144963	-0.0147903	0.0470158	0.00162358	-0.0276851	-0.0699237	0.0165274	0.0502985	0.00179977
p61	-0.00315706	0.00282427	0.0167294	0.00975883	0.0106982	-0.0230137	-0.0133988	0.0263866	-0.0124653	-0.0562139	0.0254725	0.0156608	-0.00132515	-0.00688834	0.0295439	-0.0147855	0.036776	0.0453167	-0.0300246	-0.00571387	0.0361582	0.00110986	-0.0172187	0.0394011	0.0442671	-0.0366249	-0.0143598	-0.00487858	0.0104043	-0.0222312	-0.018305	0.0218796	0.0153168	0.00778366	-0.03102
n2	0.012832	-0.00740148	-0.0128957	0.0345049	0.00917743	0.0487189	0.0125589	0.000745599	0.0460475	0.0438176	-0.015018	-0.0123815	0.00196572	-0.00434269	-0.0359459	0.0288857	0.00229963	-0.00104657	0.0100863	0.0389832	-0.0105337	-0.0162331	0.00290507	0.0215885	0.0128594	-0.00760431	0.00809453	-0.00446837	-0.000353716	0.000210069	-0.0184238	0.0135917	-0.00833299	-0.0157931	-0.0471806
p964	0.00868144	-0.0171812	-0.00327594	0.0151505	0.0405496	-0.0177016	-0.02854	-0.00184725	-0.0267433	0.0183744	0.0133466	0.0258068	0.0380782	-0.00753988	0.0332714	0.00932776	-0.00954141	0.0133006	-0.0376888	-0.00484263	-0.00577602	0.00680005	-0.00388002	0.0235417	0.0126077	0.0237539	-0.0572293	-0.0147199	-0.00969916	-0.00292517	-0.00891159	0.0357155	-0.0456839	-0.0147666	-0.00203322
p680	-0.00522091	0.00269787	-0.00968155	-0.0145898	3.85387e-05	-0.0560982	0.0313423	0.0269349	0.0154253	0.044637	0.00494247	0.00924985	0.0118509	0.0324903	0.00183204	-0.0259324	-0.000961338	0.00391281	0.026563	-0.0268573	-0.00857284	-0.0250403	0.0125097	-0.0160016	0.00306772	-0.017901	0.0279345	-0.0142046	-0.0264112	-0.0186038	0.0171273	0.0136303	-0.00241788	0.0548093	0.00232649
p965	-0.0224363	-0.0190599	0.0285684	-0.0224482	-0.0180713	-0.00700956	-0.0151457	0.0118427	-0.00949214	0.00667524	0.00840141	-0.0252872	0.0235894	0.0230696	0.00482894	0.00807588	0.0153164	0.0229431	0.00476541	-0.0049297	0.0147314	-0.00606226	0.0251952	-0.00306214	-0.0154074	-0.0340028	-0.0322672	0.0672217	0.0101614	-0.0208579	0.00644913	0.0275105	-0.0211447	0.0115457	-0.00174349
p63	0.00404041	-0.0230766	0.0255294	-0.0212769	0.0239784	0.0143027	-0.00893338	0.026742	-0.026865	0.039248	-0.00950706	0.0393285	-0.014911	0.000533726	-0.00394478	-0.0597557	-0.00482481	0.00440036	-0.0135659	-0.0140568	0.012605	-0.00743952	0.0339747	-0.00404664	-0.0212986	0.0346874	0.031375	-0.0118753	-0.00918925	-0.000105444	-0.0144563	-0.00823191	0.00917189	-0.01716	0.000462263
p64	-0.023257	0.00233465	0.0209688	-0.0169473	-0.0186834	-0.0455395	0.0162865	0.0621442	-0.00313264	0.0188838	0.0258934	-0.0151685	0.00751824	0.0112206	0.0164189	-0.0161811	-0.00157981	0.01568	-0.000339096	0.00363046	1.25516e-05	0.00956954	0.00370799	0.0158273	0.0155173	-0.00430952	-0.00270382	0.0179817	-0.00240015	-0.00253174	-0.00643709	-0.000433504	-0.0107486	-0.00242798	0.0173926
p65	-0.0189934	-0.00100345	0.0273549	-0.0209514	-0.0137883	-0.0436509	0.0100438	0.0441896	-0.00183617	0.00859379	0.0382747	-0.0156896	-0.00234769	0.0125849	0.0235687	-0.00711553	-0.000200567	0.0134924	-0.00614127	0.00199882	0.000148855	0.0136295	-0.00244088	0.0261305	0.0182144	0.019533	-0.0263679	0.0203785	-0.00503846	0.00421466	-0.0442673	0.00292295	0.00704921	0.0369236	0.000383747
p681	-0.0204166	-0.0178686	-0.00186443	-0.0369335	-0.00658266	-0.00320821	0.0218759	0.017024	-0.0333167	0.0388298	0.038255	-0.0190131	0.0102448	-0.00390564	0.0273979	-0.0352635	0.0263739	0.0145233	0.00745802	0.0253378	0.00280578	0.00790209	-0.0149354	0.0208685	0.00895474	-0.00398225	0.0300645	-0.0269532	0.00163136	-0.00547666	-0.00883722	0.0196772	0.00816556	-0.00873197	-0.00415159
p682	-0.0131668	0.000935529	0.013883	-0.0181785	-0.00130659	-0.0363572	0.0166496	0.0186708	0.0311106	0.0251136	-0.0200899	-0.0228927	0.0138529	0.0282321	-0.00710692	-0.017021	0.00541255	-0.00958369	0.00675616	-0.00114937	-0.0279302	0.0143559	0.00506391	-0.0190877	-0.00889406	0.0140008	-0.0670371	0.0399703	0.00641239	-0.0484384	-0.0556167	-0.00693172	-4.30312e-05	-0.00610193	-0.00393731
p685	-0.0207428	0.0110466	0.016777	-0.0329061	-0.0208087	-0.0393771	-0.00872312	0.0364401	0.0268317	0.026417	0.0217509	-0.0078698	0.0100735	-0.00184145	0.0287578	-0.011229	-0.00675448	0.023592	0.000821046	-0.0157331	-0.0207709	-0.00484928	-0.0416655	0.011193	0.00620444	-0.00790563	0.00951985	0.000403097	-0.0167547	0.0197932	-0.00915741	0.0163194	0.000841227	-0.0104213	-0.00274796
p68	-0.026047	0.0027659	0.0207745	-0.016255	-0.0147328	-0.0428068	0.0141157	0.0631467	-0.00368123	0.0174636	0.0241203	-0.0164227	0.00469545	0.0145152	0.0138274	-0.0160628	-0.00236617	0.0148916	-0.00500638	0.00320396	-0.00317257	0.00888605	0.00727479	0.0129734	0.0126602	-0.00647604	-0.00197249	0.0131471	-0.00193772	-0.00111012	-0.00534443	4.19861e-06	-0.00891243	-0.00211124	0.0338965
p687	-0.000784671	0.0228251	0.0348725	0.0228737	-0.000708445	0.00618207	0.0192856	-0.00696111	-0.0253982	-0.0297088	0.00372355	0.0031924	0.0272707	-0.04151	0.0175811	-0.00839693	-0.0297324	-0.018522	0.0252948	-0.0194617	0.0426393	0.0236686	-0.000378215	0.0340257	0.0434745	-0.0131301	0.0140889	-0.0114801	0.0135027	-0.0127952	-0.00763927	-0.0225769	-0.0249431	-0.0103429	0.0146299
p69	0.0253692	0.0304246	0.0267264	-0.0194803	-0.0247236	0.0124361	0.0182055	-0.0264527	-0.0329961	-0.00585016	0.00693267	0.0277925	0.0043679	-0.0240858	-0.00585986	-0.0181747	-0.0156153	-0.00695596	0.0128029	-0.0149262	-0.000991524	0.0100647	-0.0240942	0.00161839	-0.00819229	-0.0112	-0.00120199	0.0252443	-0.00276046	-0.0180154	0.00706741	0.0067104	-0.00023809	-7.95245e-05	-0.212845
p688	-0.00621138	0.0350935	0.0113274	-0.0212156	-0.0224687	-0.00239353	0.0155432	-0.00317807	-0.0196898	0.0265825	-0.0243201	0.0124064	-0.00601415	-0.023508	-0.0303053	0.0222068	0.0143723	0.0447072	-0.0119052	-0.0514878	-0.00313358	0.0235232	-0.00237683	-0.00413584	0.0100018	-0.0498514	0.00570843	-0.00153472	0.00901805	-0.0300822	-0.0118683	0.00632497	0.00185048	0.0192601	0.0015905
p70	-0.0233262	0.0587962	0.0122181	-0.0168365	-0.00116499	0.00616173	-0.0119913	-0.00623687	-0.00557361	0.00397507	-0.00191368	0.00703693	0.00273399	-0.00675953	-0.00983159	-0.00569818	0.00143439	0.00135402	0.00999121	0.00192289	0.00628391	0.00343614	-0.00304788	0.00992239	0.00242821	-0.000861559	0.000574283	0.00905486	-0.000156022	-0.00934946	-5.41615e-05	-0.000992674	0.00147761	0.00815283	-0.000506879
p71	-0.0243842	0.00310404	0.0222566	-0.0161809	-0.0188326	-0.0432341	0.014961	0.0633802	-0.00550345	0.0172421	0.0253624	-0.0148059	0.00552056	0.0106331	0.0141214	-0.01891	-0.00294227	0.0162458	-0.00149506	0.0032701	-0.00136015	0.00888833	0.00573602	0.0127547	0.0107247	-0.00512932	-0.00136466	0.0164647	-0.00292184	-0.00263087	-0.00429409	-0.00270416	-0.00755614	-0.000606066	-0.0281964
C18:0	0.0473828	-0.000604689	0.00921116	0.00593334	-0.00605041	0.0166129	0.00701113	-0.00827214	0.000729041	-0.00107414	0.013106	0.016687	0.00667966	0.00190797	-0.00274086	-0.0103284	-0.00427763	0.00483601	0.005888	-0.00526458	0.00878946	0.00927768	-0.0107587	0.00385736	-0.00479002	-0.00225313	-0.00643533	0.00572595	0.00402726	-0.00444206	0.000565325	0.0146301	0.00293653	0.000552503	0.00183943
p72	-0.0295315	0.0052386	0.00894915	-0.00566855	-0.0100102	-0.0377731	0.012026	0.0647437	-0.00878822	0.0140776	0.0312067	-0.0191488	1.82933e-05	0.0101972	0.00727745	-0.0119567	6.40071e-05	0.0106483	-0.0100221	0.00380845	0.00443072	0.00912333	0.0110112	0.00497779	0.00906858	-0.0118802	-0.020265	0.015873	0.00891124	0.0130144	0.000171738	0.00356243	-0.0166861	0.00737198	0.020393
p73	0.00265518	0.0357679	0.0268898	-0.0121241	-0.0163516	-0.00220655	-0.00974711	-0.0261881	-0.0564401	-0.0034871	-0.00574505	0.0253553	-0.0314278	-0.0338997	-0.0233992	0.00973308	-0.00408596	-0.0111424	0.0125789	0.0089521	0.0139462	0.0226054	-0.0326563	-0.0191473	0.0129517	-0.0214565	0.020348	0.0149823	-0.00395561	-0.00493663	-0.00359096	-0.0160345	-0.00116475	0.00498134	-0.0208014
p689	0.00198249	0.00909277	0.0387607	-0.0111594	0.00773152	0.0126287	-0.0158523	-0.00289771	-0.0385046	-0.00152596	-0.0364721	0.00433958	-0.0179509	-0.0309676	-0.0247663	0.0274632	-0.00333256	0.0367368	-0.00215769	0.00283532	0.011848	-0.0223628	0.0141512	-0.0169112	0.0253435	-0.0241847	0.0230363	-0.0144927	0.032662	-0.039129	0.0553373	-0.0356638	-0.00720472	-0.0167153	-0.000250788
p74	0.0153928	-0.0145895	-0.022552	-0.0283437	0.00731476	-0.00136119	-0.014742	-0.0114026	0.0406645	0.0247539	0.0229919	0.00400166	0.0334105	0.0280357	0.0036414	-0.0253789	0.0183404	-0.0170878	0.0292035	0.00119865	-0.0141521	0.0121901	0.013335	0.0253496	-0.0171776	0.0429779	-0.0394111	-0.0224907	-0.000987771	0.0456218	-0.0137049	0.0231915	0.00866974	-0.00131674	-0.00272912
p76	0.00139837	0.027919	0.041467	0.00378306	0.0235984	-0.0118457	-0.00656999	-0.0281304	0.0328234	-0.0272205	-0.00617815	-0.0221133	0.0141495	-0.00657208	-0.0134037	-0.00331236	0.0144991	0.0310533	-0.0477607	0.0130101	-0.00566215	-0.00933508	-0.00635159	0.045765	-0.0165177	0.00521656	-0.00287378	-0.00739401	0.0158274	0.00839048	0.0147107	0.000836833	0.0269701	-0.0112193	-0.00312822
p77	0.0217172	0.0126152	0.0347027	0.0288542	0.0339637	0.0221596	0.022795	-0.0327956	0.021745	-0.0250058	-0.0076924	0.0123976	0.0317025	-0.0132583	0.00599763	0.0215512	0.000509548	-0.00941494	-0.0158622	0.0175836	0.00714387	0.00402054	-0.0123047	-0.00097288	-0.00184268	-0.0180626	0.00259586	-0.0119121	-0.000326764	0.00568134	0.00409453	0.0177141	0.00737202	-0.00285147	0.109089
p78	-0.0135753	0.0251163	0.0108717	0.00415274	0.0574213	-0.0167284	-0.0218692	-0.0226842	0.0335295	-0.0207627	-0.0150904	-0.000390523	-0.00826075	0.00274431	-0.00672646	0.0174501	0.0124153	0.0206114	-0.0399578	0.0258843	-0.00344316	0.0296963	-0.0132004	0.0154829	-0.00452771	0.00236828	-0.00752093	0.0160965	0.0191985	0.00141571	0.00362351	-0.00730809	-0.00754798	0.00134667	-0.000353543
C16:3	0.047212	-0.00790864	0.00961436	0.00253906	-0.0111043	0.0161809	0.00717124	-0.00856476	-0.00404354	0.000752714	0.00542512	0.0148126	0.00370964	0.00527883	-0.00109291	-0.00927263	-0.00232383	0.000519518	0.00926769	-0.0042173	0.01339	0.00263509	-0.00529625	-0.000434593	-0.000419091	-0.00292282	-0.00757498	0.00349836	-0.00158947	0.000235579	0.00291319	0.0181247	-0.00647088	0.00144804	0.00115437
p79	-0.0109128	0.0425521	0.0140565	0.00336297	0.0164835	0.0246746	0.0105065	-0.00224613	-0.0211826	0.0439047	-0.0133414	-0.0126132	0.000804279	0.00199905	0.0188629	-0.00744283	0.0216305	0.0159521	0.0310703	-0.0112116	-0.034403	0.0332848	-0.0222952	-0.0278355	0.0136132	0.00682606	-0.0201085	0.0254521	-0.00386311	-0.00529508	0.0128654	-0.0168577	0.00175092	-0.00603905	-0.00331885
n3	0.00768551	0.00024865	0.0253386	-0.0266622	-0.0296601	0.0348846	-0.0389654	0.0120226	-0.0537382	-0.0144995	-0.0428199	0.0160961	-0.00088237	0.0110555	-0.00537668	0.0180535	-0.0130139	0.00703714	0.0174034	-0.0250888	-0.022728	-0.00302295	-0.0120986	-0.000449724	-0.0202497	0.0151793	-0.00679912	-0.00177923	-0.00205613	0.00944236	-0.0140101	0.0068429	-0.0144399	0.0168512	0.0318727
p80	0.00494218	0.0397776	0.00255552	0.0215781	0.0122391	0.0106555	0.0219127	-0.0034895	-0.0127163	-0.0264386	-0.00427859	0.00562363	0.0200751	-0.00637702	0.0296145	0.00796039	-0.000519089	-0.0454725	0.00796636	-0.00492119	0.0136657	-0.0162829	-0.0142164	0.0294822	-0.0163109	0.0426577	0.00686816	0.0064495	-0.0189642	0.0144655	0.0433819	0.0477417	-0.0262296	-0.0294046	-0.00254982
p86	0.00979548	0.00427853	0.0161161	0.0152348	0.0488421	0.012551	0.0138125	-0.037675	0.0206362	0.00209705	-0.023075	0.0490906	-0.00473706	0.0253603	-0.00435863	-0.0183912	-0.0115442	-0.0192211	-0.0215021	-0.0170193	-0.0148069	0.0148233	-0.00160485	-0.029159	0.0218028	-0.00806325	0.0226709	-0.0280338	0.0204714	-0.012948	-0.0443656	0.0164303	-0.0137811	0.0149628	-0.00201831
1-Naphthalenemethanol	0.042174	-0.0115043	0.00814375	0.000841425	-0.00623469	0.0187612	0.0150899	0.000907762	0.0146313	0.000878544	0.00791625	0.00296131	-0.00481775	0.0103906	0.0188712	-0.0260395	-0.0107138	-0.0116885	0.0241671	0.00815411	-0.00329438	0.00544042	3.46855e-05	0.0212292	-0.00108572	0.00205556	-0.0107744	0.0388392	0.00203033	-0.00439289	0.0112921	0.00207157	-0.0136381	-0.0150331	-0.0151081
p87	-0.0121533	-0.0190378	-0.00385952	-0.00373845	0.00782906	0.0300565	0.00103508	0.0463355	-0.0256581	0.0149659	-0.0443363	-0.0246389	-0.0165183	0.0383226	-0.0071614	-0.0233115	0.00308949	0.0304134	0.0182886	0.000397622	-0.0054411	0.0174385	-0.0468957	0.0114043	-0.018693	0.0305181	-0.0294857	0.0309522	0.00864111	0.000982672	0.0152342	-0.000807435	0.022722	-0.00737961	-0.00496927
p691	-0.00532579	0.00228617	0.0247222	-0.0125985	-0.0166786	-0.00824897	-0.0405676	0.0234274	-0.00870083	-0.000987118	0.0320716	-0.0440357	0.00906435	-0.0265019	-0.0341551	-7.03544e-05	0.03419	0.00300723	-0.0403439	0.00515216	1.56909e-05	0.0533029	0.0243514	0.039522	0.0163876	-0.00546804	0.0199958	-0.0157141	-0.0157454	0.0137362	0.000205488	0.00207626	-0.0331146	-0.012602	-0.00461493
p692	-0.0126006	-0.0106546	0.028477	0.00256668	0.00701926	-0.0207083	0.0177715	0.0142398	-0.037169	0.00746947	0.00525978	0.0281199	0.0252465	0.0171996	0.0316061	-0.0253564	-0.0193069	0.00532968	0.0291744	-0.0355199	-0.00474308	-0.0346612	-0.0624229	-0.0339392	0.0246311	0.00487684	-0.0138011	-0.0299238	-0.0191268	-0.0157989	0.00119558	-0.00301272	0.000801604	0.0104344	-0.000894327
p90	0.00757354	-0.0198957	0.011735	-0.0123606	-0.034306	-0.0457023	0.0196325	0.0591385	-0.0181178	0.0165443	0.0331081	-0.0189933	0.00166744	-0.00362373	0.0298121	-0.0235621	-0.0059902	0.0126624	0.00195616	-0.00911266	0.00137122	0.0182173	0.00503071	0.0198799	0.00423249	-0.010634	-0.000610949	0.0127287	-0.012694	0.00117116	-0.00579749	0.0151599	-0.00609614	-0.012078	0.116438
p91	0.00111843	-0.0301697	0.0121883	-0.0218988	0.0122302	-0.0427235	-0.0010357	-0.023278	0.0135988	0.00822467	-0.00606756	0.0321595	0.0166278	0.0199078	0.00695597	0.00874831	-0.00536468	0.012238	-0.018116	-0.0246849	0.0190416	0.00970916	-0.0389687	-0.0425962	0.0129107	0.0485053	0.010443	-0.00263589	-0.021628	-0.0157233	0.0275482	0.00125299	0.0422449	9.33915e-05	-0.00128047
p92	0.00566457	-0.028399	0.00218493	-0.0100694	-0.0327714	-0.0353418	0.0267229	0.0544883	-0.0212074	0.0235559	0.0348406	-0.00983598	-0.00332198	-0.000258419	0.0379288	-0.01732	-0.000381292	0.0113578	-0.00432612	-0.00844188	-0.0017107	0.00637258	-0.000968095	0.0277903	0.00485752	-0.0148033	-0.0116798	-0.00361139	-0.0280141	0.00156226	-0.0113368	0.0106074	-0.00318266	-0.0129618	-0.0197618
p94	0.00767811	-0.0197892	-0.00073558	-0.00856632	-0.0103484	-0.0147165	-0.00938203	0.0387482	0.00383896	-0.00821626	-0.0117689	0.0220309	0.0154714	-0.0172498	0.0554975	0.0175942	-0.0157391	0.0270971	0.0201746	-0.0172213	-0.00891764	-0.0536331	-0.00927593	0.0477864	0.0306256	-0.0225434	-0.0279817	0.00172981	-0.00226008	-0.0321414	0.018719	0.00485682	-0.0325865	-0.0454792	-0.000741815
p2003	-0.00172661	0.0298542	-0.0161943	0.00935652	-0.00293966	-0.00351226	-0.00299635	0.030685	-0.0110311	-0.00448349	-0.00745908	0.00793478	-0.0298117	-0.0189227	0.0342938	0.034828	-0.0398316	0.0249248	0.0132223	0.0116962	-0.0227689	-0.0641538	-0.00838174	0.0226339	-0.0228917	-0.0168194	0.00257295	-0.0131107	-0.0313963	-0.0148355	0.0256176	-0.032955	0.0403106	-0.00214626	-0.000707077
p1120	0.0171174	0.0262375	0.00296424	0.00279121	0.0229196	-0.014578	-0.0145746	-0.0047028	-0.0163409	-0.0223536	0.0638105	0.0146956	-0.020204	0.0134501	0.00340717	-0.0225625	0.023371	0.0129446	0.00816473	-0.0143752	-0.00929574	-0.00685849	-0.037511	-0.0171069	0.00907752	0.0267537	-0.0373084	-0.0373388	-0.00816683	0.0417739	-0.00251748	-0.0084853	-0.0058989	0.000110732	-0.00234053
p1448	0.00332464	0.00408483	-0.0283095	0.00999548	0.00349149	-0.0135767	0.016439	0.0147209	-0.00304619	0.000795746	-0.0122362	0.0217446	-0.0380797	-0.011862	0.0448778	0.0399894	-0.00440234	0.0176122	-0.0172335	0.0363132	-0.0436252	-0.0322968	0.000231964	-0.0551918	-0.0139757	0.0340456	0.0158293	-0.0117828	-0.00730385	0.00615908	-0.0562676	-0.0169427	-0.0168652	0.014533	0.00101938
p973	-0.00233168	-0.00614566	0.00850693	0.0138178	-0.0247486	-0.0166224	0.00937418	0.0101735	-0.0102962	-0.00658817	-0.0382474	-0.0249327	0.0283744	-0.0234369	-0.0171474	0.0175889	0.00776994	0.0217889	0.0165706	-0.0371664	-0.01072	-0.0196116	-0.0450141	0.0235538	-0.0578613	0.0208796	-0.0436896	-0.0521522	-0.00296348	-0.0333886	0.0195293	0.00911876	-0.00944324	-0.0381858	-0.00364682
p976	0.00632588	0.00361245	-0.0127527	0.0165582	0.0238739	-0.00958842	-0.00142971	0.0123587	-0.0289489	0.0337051	0.00841406	0.0296328	0.0156501	-0.043355	-0.0175602	0.0621387	0.0247353	-0.00877711	0.00313766	0.054469	0.00684331	-0.00756333	-0.00778612	0.0325642	-0.0123978	0.0111791	-0.0204162	0.014048	-0.0413476	-0.0116679	-0.037677	0.0187191	0.00559459	-0.0158921	-0.000798838
p977	0.00384911	0.00604417	0.0242197	-0.00505234	-0.0169435	-0.0297386	0.00993433	0.0335298	-0.0210094	0.012403	-0.0120163	-0.0164352	-0.0248194	0.00847993	-0.0080654	0.0231929	-0.0517266	0.0447704	-0.0185614	0.0103733	-0.00880504	0.00122033	-0.0247061	-0.0209168	0.00601573	0.0209821	0.00315186	-0.041375	-0.0227395	-0.00259356	0.0211383	0.0191434	-0.0528349	-0.0560487	0.00059867
p974	-0.00692098	0.0169704	0.0226124	-0.00271095	-0.00900905	-0.0170383	-0.00472532	0.00369189	-0.0340734	-0.00847369	0.0117063	-0.014952	-0.0178976	-0.0433556	-0.00505642	-0.0285907	-0.000201954	0.0167659	0.0231551	0.00902156	0.0261658	-0.0254429	0.0374057	0.0293391	-0.0340148	0.00354274	-0.0218805	-0.0553578	0.0298624	-0.00596077	-0.0441564	0.0122642	-0.0048036	-0.0610588	-0.00321968
p693	-0.009979	0.00638676	0.000902153	0.00106311	-8.02638e-05	0.0121573	0.0206918	0.0357448	-0.0337264	0.0172001	0.00495897	-0.00658395	0.0382283	-0.00270759	0.0274215	-0.040121	0.018386	-0.0406554	-0.00896768	0.0276316	-0.0163614	-0.00264484	0.0281604	-0.022344	0.0268997	0.0310729	-0.0318857	-0.0404894	-0.0475701	-0.046328	-0.0183347	-0.000358432	-0.0219859	0.00862054	-0.00387079
p979	-0.0207907	0.0325487	-0.00641215	-0.0134811	0.013198	-0.0214578	0.0326217	0.0011786	0.00651923	-0.0145385	-0.00568027	0.0232489	0.0321559	0.00732785	0.0228681	0.00473544	-0.0194316	-0.0121781	-0.0235183	-0.000534632	-0.0112825	0.0117663	-0.0406088	-0.0180222	-0.0277401	-0.0263984	0.0302685	0.018805	-0.0142798	-0.0253992	0.0176018	0.0218027	-0.0101037	-0.0279338	0.0013611
p1390	0.000998445	0.0117978	-0.0150225	-0.0338724	-0.00768843	0.00316734	-0.0128769	0.00859642	-0.00296185	0.0195629	-0.062724	0.0245453	-0.0104211	0.0285142	0.0158149	0.00720145	-0.0487943	-0.0115477	0.0333622	0.0168718	0.000302659	0.0299067	-0.0272331	-0.00350153	-0.0240264	-0.0145301	-0.0311018	-0.0265719	-0.00526539	0.0185755	-0.0161555	-0.00768723	-0.0492004	0.0204431	0.00343028
p95	-0.0087407	0.00362202	-0.00382926	0.00522341	-0.00392288	0.0264101	0.0235161	-0.00226172	0.0331953	-0.0132889	-0.00234762	0.0144836	-0.0636438	0.021131	-0.0128265	-0.0308362	-0.0296122	0.0243061	-0.00958472	0.00698943	-0.0122969	-0.0185967	-0.0171232	0.0324163	-0.0154703	0.00928401	0.00515852	0.0060806	0.0423689	0.0048634	-0.00582522	-0.0861125	0.0195315	-0.0174641	0.00310284
p1309	0.00240334	0.0217058	0.0134001	-0.0135184	-0.00428282	-0.0513898	-0.00665504	0.00920037	0.0114043	0.0107235	0.00925823	0.0371949	-0.0204146	0.0181326	-0.014354	-0.0115764	-0.063067	0.0111913	0.0168807	-0.00127035	-0.0125338	-0.00353368	-0.0357446	-0.00357099	-0.0521027	-0.00590692	-0.000512102	-0.0168767	0.0322557	0.00541632	-0.0217701	-0.0105931	-0.0132694	-0.0208521	0.00309856
p695	-0.00754211	-0.00448065	0.0149548	-0.00613793	-0.000169004	-0.0225039	0.0251593	0.00307762	-0.0137118	0.0419545	0.020103	0.063889	-0.00994918	0.00279119	-0.0117707	0.0089662	-0.0295676	-0.00435288	0.0146036	-0.00219728	0.0281593	-0.0130237	-0.010673	-0.0280952	-0.000964003	0.0525038	0.0360734	0.0165413	0.0137418	0.0637463	0.0145607	-0.0281409	0.00170087	0.0159541	0.00237923
p694	-0.00721455	0.0246526	0.0440147	-0.00254976	-0.0201461	-0.00245828	0.00350744	-0.0255812	0.0138453	0.0157787	-0.00700547	-0.00188937	-0.0088667	0.0337451	-0.00625469	0.0300751	-0.0435563	-0.00766449	0.0133656	0.0014133	0.00359482	0.0177691	-0.00862033	-0.032804	0.0159415	-0.00826436	0.00736595	-0.0106571	-0.0386658	0.00766287	0.0369071	0.00192919	0.0543422	-0.000516342	0.00214519
p1308	-0.0114201	0.0169924	-0.0066627	-0.0135314	0.011573	-0.0371303	-0.00377259	-0.000551857	0.00861856	0.00237546	0.0265445	-0.0040911	0.0452583	-0.00828838	0.0165819	0.00122333	-0.0223662	-0.00843877	-0.0264752	-0.033764	0.00900622	-0.00998843	-0.0477166	-0.0135173	-0.0323786	-0.0030107	-0.0305423	-0.0491005	0.00417514	-0.0200952	-0.00344271	0.0176163	0.0707466	0.007105	-0.00394802
p97	-0.0127876	0.00797652	0.0309922	-0.00469798	0.0252378	0.00914491	-0.0126368	-0.0215122	0.0271703	-0.00072924	-0.0399531	-0.0209342	0.0207296	0.000914522	0.0129599	-0.0181361	-0.0262106	-0.0147135	-0.00638954	0.0105512	0.0104313	-0.0287023	0.0557937	0.00509498	-0.0354081	0.00832192	-0.0134548	0.0488175	0.00365848	-0.0321668	-0.0320578	0.0209459	-0.0171575	0.0217762	-0.000209863
p96	-0.00507191	0.00129861	0.00284913	0.00140956	0.0147376	0.00979782	-0.0148902	-0.00982626	0.0225668	0.0159403	-0.00465831	0.00366455	0.0421014	0.0665163	0.00759137	0.0164174	-0.024982	0.00509106	0.0333029	-0.00461496	-0.00916388	0.0466979	0.0402408	0.0020921	-0.027261	0.00774773	-0.00835093	0.0240785	0.0183313	-0.0342845	-0.054539	0.049703	0.0282818	-0.0223175	0.000783599
p1307	0.0133009	0.0257441	0.00953073	-0.0129987	0.0216902	0.0395214	-0.00187975	-0.0278847	0.0236964	0.0326675	0.026888	-0.0167729	0.015991	-0.00448629	0.000641438	0.000288783	-0.0288157	0.00565538	-0.0114673	-0.00494224	-0.0355899	-0.0214283	0.0384628	-0.0224786	0.019272	-0.011792	-0.0120836	-0.017926	0.0271349	-0.00702602	-0.0419093	0.00960925	0.0276714	-0.00494857	0.00154653
p1619	0.010193	0.0297579	-0.00369476	-0.00177292	-0.00781087	0.00744631	0.0117998	0.0195843	0.037717	0.0184051	0.0343892	-0.042379	0.0364006	0.0224625	-0.00365801	0.0092303	-0.00818616	0.0156163	0.0264746	5.09911e-05	-0.0621514	0.0158309	-0.0201953	0.0095805	0.0013005	-0.0175016	0.0301349	0.00242068	0.0254152	-0.0139667	0.00766819	0.0182193	-0.0295974	-0.016682	0.000715608
p1223	0.00338101	0.0122013	0.0271886	-0.000354044	-0.0182249	-0.0253877	-0.0118985	0.0296243	-0.017712	0.0193026	-0.0275252	-0.0273833	0.0237496	0.0219635	0.0639044	-0.0299403	0.00247991	0.00247347	-0.0117084	-0.0275548	-0.0106248	-0.0120969	-0.0162209	-0.00333102	-0.0299816	-0.0380291	0.00591483	-0.0156008	0.0269694	0.00523173	0.0392118	0.028856	-0.0219399	0.00590303	-0.00412703
p978	-0.00421114	0.0211922	0.0152157	-0.0013293	0.00191567	-0.0171931	-0.0268255	0.00629509	-0.0119094	0.0218883	-0.0471605	-0.0321996	0.0190625	0.0286615	-0.00872969	0.0418124	-0.0116733	-0.0160632	0.0237129	0.0276357	0.0237099	0.0174893	-0.0106919	0.031057	-0.0406122	-0.000212959	-0.0333951	0.0404796	-0.0191588	-0.0163006	-0.0209599	0.0283144	-0.0289216	-0.0252036	-0.000951982
p99	0.00391332	-0.0160773	0.0134027	-0.0118089	-0.0295392	-0.0449957	0.0214541	0.0663354	-0.021568	0.0139931	0.0354216	-0.0177389	-0.00100231	0.00717955	0.0299659	-0.0153649	0.00239938	0.00961144	-0.00090183	-0.0105862	-0.00400654	0.0219956	-0.00199618	0.0195481	0.00530911	-0.00919496	-0.00715248	0.00420431	-0.016554	0.00360568	-0.00650543	0.0204751	-0.00708693	-0.0101573	0.0787131
p101	0.019356	-0.035806	0.0362456	-0.0252181	0.00470877	0.00269809	-0.00140442	-0.00812365	0.00259231	0.0334671	0.0070377	0.00921148	0.00119199	0.016975	0.0144071	-0.00499237	0.0012705	0.00124976	0.0442271	0.000904777	0.0121243	-0.0194833	-0.00478277	-0.00427334	-0.0167359	-0.00209962	-0.0317853	0.0107463	0.019406	-0.0184502	-0.0119124	-0.0140529	-0.0292304	0.0188325	0.0177325
p980	-0.00386289	-0.00267538	0.00390599	-0.0217285	-0.0187839	0.011359	0.00184004	-0.0108091	0.00238894	-0.00743607	-0.0278681	0.0088905	0.0567441	-0.0278927	-0.0132161	0.0146862	-0.0137583	-0.0333141	0.00800008	-0.0446311	0.00588515	0.0120128	0.0509385	-0.033766	0.0276736	0.0152689	0.00644324	0.0374292	-0.0189243	-0.0263576	0.014502	-0.00541054	0.0550429	-0.0496651	-0.000925837
p103	0.0258845	-0.00828803	-0.0249407	0.0117218	-0.0158103	-0.0313821	-0.00741918	0.0192633	-0.0087203	-0.0451165	0.0160105	-0.00529252	-0.0312391	-0.0172858	0.000368659	0.00381125	-0.00947585	-0.00396786	0.0246424	0.000420516	-0.0100954	0.0279262	0.0271233	-0.00817068	0.0334899	0.00159385	0.00115283	0.0133177	-0.0162717	0.0186967	-0.0346292	0.0299418	-0.00460887	0.029477	0.00065103
p1225	0.00340969	0.0148538	0.0308717	0.00282864	-0.0112022	-0.00347541	0.00602153	-0.0203829	-0.0334229	-0.0246749	0.0309967	0.0150548	-0.00200253	-0.00997537	0.00221052	-0.015764	-0.0249109	-0.015098	0.0236624	0.0523205	0.00304231	0.0421091	0.0367901	-0.0246809	-0.0486697	-0.0175621	-0.00408673	0.0353778	0.00367631	0.0334485	0.0280878	0.0231648	-0.0221964	0.00737659	0.000272193
p982	-0.00974739	0.0228358	0.00749262	-0.00200956	-0.0103162	-0.0174985	-0.00161566	0.0156338	-0.0347166	-0.024078	-0.0328807	0.015887	0.00786738	-0.00582015	0.0298454	0.00919033	-0.0229848	-0.0139046	0.00844448	0.000103434	-0.0302022	0.0389776	0.055952	-0.00861417	0.000658317	0.0386074	0.0371167	-0.0387212	-0.000744917	-0.0387307	0.0383274	0.00529332	0.00790567	-0.0313698	-0.00274792
p1123	-0.0028019	0.00121654	-0.01183	-0.000388327	0.00169168	0.000253457	0.0159694	-0.0178065	-0.0107004	0.0189612	-0.0136452	0.054023	0.0212739	0.0362332	0.0339148	0.0328947	0.0177434	0.0247242	-0.0396965	-0.0219877	-0.012635	-0.0532954	-0.00151854	0.00945541	0.0129151	-0.00750001	0.0063388	0.0203928	0.00257861	0.0150458	0.0541328	0.0206736	0.0639802	0.0281308	0.00400083
p104	0.0308247	0.0236226	-0.049719	-0.0101776	0.00385044	0.0123443	0.00579962	0.0238131	0.0282297	0.00146501	-0.00378404	-0.0041447	0.013505	0.0094636	0.00602034	0.00368535	0.0143089	-0.00590194	-0.0013358	-0.00169561	0.00441915	0.00269863	-0.00471619	0.00830708	0.00283513	0.00919765	0.000530881	-0.0106587	0.00303024	-0.00868167	-0.00800607	-0.00110961	0.00400369	0.00880184	0.0150114
n4/n1138	0.00501355	-0.0130212	0.0103586	-0.00100907	-0.0014853	-0.00686208	0.0172897	0.0360194	0.0228209	-0.0271648	-0.0254015	0.0236436	-0.00791059	0.0374613	0.0202792	0.0275251	0.0120466	0.0103768	0.0217417	-0.0216932	-0.0234303	-0.0313683	0.0222998	-0.0804199	0.0157469	0.0212293	-0.0326406	-0.00198858	0.016533	-0.0457296	0.00498985	0.000944435	0.0117948	0.00205434	-0.0177494
C16:2	0.0469225	-0.00373299	0.00640476	0.0104368	-0.00214101	0.0187275	0.00689171	-0.0013638	0.00606998	-0.003624	0.01576	0.0177383	0.00322316	0.00245948	0.00454394	-0.0132189	-0.00788638	-0.00189765	0.00300474	-0.0074891	0.00181957	0.0137519	-0.00837511	0.00361905	-0.00833293	0.00158789	-0.00606966	0.00413148	0.00313106	-0.00947207	-0.000762861	0.0111298	-0.00599065	-0.00217248	-0.0107437
p983	0.000214341	0.020282	-0.000325047	0.0150565	0.0078933	-0.0136276	-0.0195748	0.0136059	0.00218237	0.0113643	-0.0134483	0.0080433	0.00403898	-0.0109452	-0.00211371	-0.0112719	0.0258082	-0.0411568	-0.0332856	0.0125237	0.00779434	0.0297868	-0.0159988	-0.00942546	-0.030394	-0.0411424	-0.0199902	-0.0312941	-0.0811813	-0.0392	-0.0622469	0.0203747	0.00755523	-0.014012	0.00102505
p1571	0.0212972	-0.00929421	0.000777975	-0.035249	-0.0421374	-0.00624015	0.0396993	-0.00696578	-0.0029675	-0.00384598	0.0244725	-0.0108443	0.00457466	0.0127117	-0.0127302	-0.013573	0.0314646	-0.0370829	0.010125	0.0082241	0.0214735	-0.00441825	-0.00922253	0.0025956	-0.0302479	0.00168285	-0.0187586	-0.0256088	-0.0188006	0.0367095	-0.00910786	0.000477299	0.00706729	-0.0037661	-0.000278703
p116	0.0377962	-0.00812544	0.0329805	-0.0140986	-0.00501653	0.00105962	0.0105464	0.00755976	0.0300368	0.0129362	-0.00607204	0.00202366	-0.00118338	-0.00355442	0.00740468	0.0181375	0.0115465	0.00445251	0.00612512	0.00832087	-0.00951429	-0.0247352	-0.00836061	0.0278082	-0.01661	0.00414557	-0.0190949	0.000829483	0.0140634	0.00544894	-0.02915	0.0110075	0.00918808	0.0117962	-0.0224957
n1139	-0.00861804	0.01165	0.018362	-0.00820498	0.00891237	0.0320461	-0.0199412	-0.0196318	-0.0171563	-0.0108366	-0.0381608	-0.0076723	-0.00322573	0.0364779	-0.0501521	-0.000908345	0.0379887	0.00658778	-0.000917474	-0.000913948	0.0309803	0.0166481	0.0242404	-0.0551953	-0.00975483	-0.0342973	0.0118022	-0.0201044	0.0290344	-0.0275297	0.0160541	-0.0203227	-0.0233253	-0.00139306	-0.00126925
p122	0.0393513	0.00961062	0.00218062	0.0239352	0.0115719	-0.0180142	-0.0167236	-0.0122001	0.0105273	0.00484841	0.0154425	-0.0256425	0.00479714	-0.00380173	0.00486952	-0.0201709	-0.0174331	0.0137196	-0.00422843	-0.0114848	-0.0357037	-0.00543596	-0.00439239	0.0277993	0.00626774	0.00446069	-0.0011668	0.00967761	0.00046541	0.0117833	-0.0227471	0.0102191	-0.00319679	-0.00026313	0.0010297
n1785	-0.00633267	0.0177596	-0.00574863	-0.0299789	0.0163152	0.0182596	-0.00539994	-0.00401674	-0.00589745	-0.0296899	0.0218339	-0.028741	0.0129413	-0.000258036	0.000815702	0.0239973	-0.00866885	0.00446831	-0.0162046	-0.0263173	-0.00688032	0.0027591	0.0262211	-0.0560373	0.00210039	0.011124	-0.0138347	0.00961794	0.0163349	-0.0208481	0.0666374	0.060994	-0.0383824	0.0404576	-9.80451e-05
n8	0.00315012	-0.0141149	0.0236777	0.00755498	0.00143106	-0.00851341	0.0112069	-0.00188883	0.0440392	-0.0435523	-0.0166883	-0.0141763	0.0419875	0.00198023	0.0378244	0.0173536	0.00557599	0.0497496	0.00895012	0.00455806	-0.0243564	0.0227418	0.00148733	-0.000994843	-0.0195868	-0.0205279	-0.035384	-0.000512168	-0.0213407	0.0184156	-0.0242348	-0.00842472	0.0255098	-0.0616962	-0.00435036
n1786	0.00589489	0.0133256	-0.00784074	0.00103353	0.0127842	0.0288488	-0.0376256	-0.0249174	-0.0250503	0.00179922	-0.0307356	0.0150354	0.0132604	-0.00570854	0.051901	-0.00856628	0.0396835	-0.0325052	0.0204102	-0.0237237	-0.0389395	-0.00579661	-3.18054e-05	-0.0164942	0.00481915	-0.0085277	-0.0390427	0.0194707	-0.0325252	-0.0372526	0.00485098	0.0206664	0.0292119	0.0127997	-0.00156631
C18:3	0.0461924	-0.00560795	0.0131349	0.00396369	-0.0095629	0.0192255	0.00838116	-0.00908427	-0.00330774	-0.000746068	0.0124505	0.0165922	0.00850681	-0.00146435	-0.00251271	-0.0128225	-0.00612351	0.00202447	0.0106201	-0.00639141	0.00587968	0.00971218	-0.00736713	-0.00283035	-0.00480585	-0.00419057	-0.0098142	0.00594025	0.00337672	-0.00543478	-0.00148796	0.0182326	-0.00486002	0.00428291	-0.013314
p702	0.00551699	-0.00840382	0.000355487	-0.0378823	0.00857857	-0.0131521	0.0131061	0.0347002	-0.0239344	0.0277669	0.0220451	0.0171966	-0.00425559	0.0318962	0.0313905	-0.0134666	0.0137149	0.00581203	-0.0185749	0.018073	-0.0389367	-0.00973857	-0.00503216	-0.0284627	0.0449444	0.0219559	0.0213756	0.0146098	-0.00558221	-0.0217765	0.0374126	0.0170636	0.0245725	0.057228	0.00119603
p126	-0.0112219	-0.00126185	0.0241553	0.0257998	-0.00567353	-0.00373975	0.00799959	-0.0280289	0.0178569	-0.0264179	-0.0360573	0.00557971	-0.0118269	-0.0295488	-0.0017765	0.00654863	-0.00231037	0.0142129	0.0282028	-0.0224187	0.0521396	0.0157291	0.0307176	-0.0108405	-0.0200241	-0.00800324	-0.0485336	-0.029405	-0.0174987	0.0470956	0.0177504	-0.0332165	-0.0298873	-0.0141355	-0.00142162
p127	-0.0186937	-0.00760825	0.0201935	-0.0137666	-0.0223485	-0.0456706	0.0166532	0.065731	-0.00754199	0.0193842	0.0285613	-0.0165373	0.0059099	0.0082599	0.0180308	-0.0213588	-0.00366947	0.0162922	-0.000297385	6.94963e-05	-0.000977394	0.0109904	0.000666089	0.0194846	0.0123911	-0.00588283	-0.00150722	0.0176573	-0.00742985	-0.00178668	-0.00596847	-0.000466767	-0.0124883	-0.00825089	0.0364816
p128	-0.00120959	0.0204588	-0.0254951	-0.0206879	0.0198521	0.00185811	-0.00735851	0.0103446	0.0334382	-0.00276217	-0.0130427	0.00150704	0.0047266	0.011187	0.0145799	-0.00603102	-0.000698139	-0.034265	-0.0432267	0.0240356	-0.032655	0.00988236	0.0169058	-0.0140261	-0.017998	0.0317813	0.0351333	-0.0320671	-0.0139464	0.0346077	0.0238054	-0.00356297	-0.0285702	0.0765497	-0.00149082
p985	-0.0119394	-0.006038	0.0208034	-0.0220382	-0.0111759	-0.0444244	-0.0204389	0.0123885	0.0105963	0.0244436	0.0199682	-0.0243622	-0.015529	-0.0121852	-0.0107841	0.0313866	0.0350574	-0.0368575	-0.0349524	0.0244156	0.000501824	-0.00689787	-0.0233253	-0.0302264	-0.0171235	0.000412353	0.0109844	-0.0279276	-0.0145402	0.00722215	0.00455544	0.00251324	0.0560861	-0.00701977	-0.00194418
p129	-0.0234986	-0.00298222	0.0199765	-0.0133765	-0.0192048	-0.0433572	0.0147801	0.0660266	-0.00686925	0.0207526	0.022682	-0.0188503	0.00681302	0.00839936	0.0192662	-0.0129136	-0.0016175	0.0149871	-0.00278466	0.0012629	-0.00662731	0.0125615	0.00544976	0.0152179	0.0107701	-0.00921752	-0.00158348	0.0141326	-0.00503103	0.00230916	-0.00762462	-0.00162994	-0.00581948	-0.00177902	0.0524208
p130	-0.0189832	-0.00342342	0.0214679	-0.0145321	-0.0233776	-0.0478151	0.0181683	0.0642179	-0.00512416	0.0170691	0.0272766	-0.0158427	0.00865986	0.00770661	0.0180897	-0.0181726	-0.00215074	0.016294	-0.00189653	-0.000364117	-0.000524035	0.0127343	0.00595002	0.0142323	0.0147032	-0.0106274	0.000728109	0.0152631	-0.00657316	-0.00376979	-0.0101487	0.00116004	-0.011011	-0.00305867	-0.0223477
n11	0.0186622	-0.0178147	-0.00621552	-0.0142261	0.0296267	0.0321914	-0.0120998	-0.017018	-0.00614879	0.0104525	0.00856215	-0.00382289	0.017962	0.0143689	0.0137839	0.0134655	0.0222294	-0.0338345	0.0019173	-0.0382269	0.0134367	0.0341015	0.0244147	0.00394513	-0.0179072	0.00943002	0.0319141	-0.0460105	-0.0359765	-0.00248132	-0.0498604	0.0176615	0.0139776	-0.012849	-0.00144619
n1142	-0.0119678	0.00661755	-0.00359597	0.0241309	-0.022765	-0.0180263	0.0279664	0.0414997	0.00287459	0.0152685	-0.00583077	0.0259324	-0.03489	-0.0337635	-0.0287271	0.0184225	0.00292948	0.0388548	-0.00688764	0.0298753	-0.0331817	0.00105615	-0.020295	-0.00491305	0.013032	0.0168654	-0.0120363	0.0273574	0.0521381	-0.00165764	0.0217015	0.00249292	0.0267738	0.0193928	0.00118659
p131	-0.0276911	-0.00568665	0.0231404	-0.0112343	-0.00705817	-0.0430824	-0.000898602	0.0349311	0.00354049	0.0260513	0.030482	-0.0187826	0.00515175	-0.00389602	4.52059e-05	-0.030359	-0.0253159	0.0069364	-0.00919482	0.00291767	-0.00691651	0.0202798	-0.0205923	0.00721748	0.00442293	-0.0204096	-0.0180862	0.00185698	0.00358023	0.0152502	-0.000143693	-0.0187765	-0.042807	-0.00482779	0.0261437
p132	-0.00844006	0.0423137	0.0188082	0.0210118	0.0163135	0.000500414	0.0303061	-0.000839822	-0.00473033	-0.0208205	0.0111	0.00254792	0.0320551	-0.0204235	0.0229309	-0.0124491	-0.00469447	-0.0359935	0.0166657	0.0068687	0.0270959	-0.0176732	-0.0130379	0.0230829	-0.00313466	0.0465768	-0.0150369	0.017663	-0.00396177	0.0110474	0.0243793	-0.011121	-0.00244175	-0.00910157	0.000192969
n12/n2450	-0.0233575	0.0374162	0.00495293	0.0115994	-0.0157691	-0.00968586	0.0421997	-0.023466	0.0177654	0.00532966	-0.00474156	0.0163564	-0.00904045	0.0212167	-0.00669037	-0.0170525	0.00303427	0.0279989	-0.000478374	-0.0461706	0.0195774	0.0113669	0.013215	0.0191044	-0.00552919	-0.00502333	0.0126103	-0.00236399	0.00952329	-0.00341596	0.00685798	0.00328204	-0.00491301	0.0183588	-0.0492262
p1317	0.00128734	0.0144453	-0.0111838	-0.010433	-0.00212556	-0.0129643	0.0273806	0.0403625	-0.0185553	0.0385512	0.0160422	0.0103409	-0.0197997	-0.00280299	0.0348574	-0.0150448	-0.0312472	-0.0090277	-0.00771718	0.0613815	0.0166034	0.0265158	-0.0187085	-0.0329549	-0.0415237	-0.0103741	0.00769187	0.0303663	-0.0150103	0.00475825	-0.00598284	-0.0310407	0.0117094	-0.0422876	-0.00157117
p709	0.0072534	-0.00841703	0.0180315	-0.0278319	-0.0388064	-0.010393	0.0252256	-0.0179017	0.00626876	-0.0162103	-0.021269	-0.0197284	-0.00441233	-0.0365208	0.00600862	0.0115962	0.0181946	-0.00143526	-0.038611	-0.0262756	-0.00852932	0.0527488	-0.0379732	0.0240083	0.00523548	0.0102548	-0.00708662	-0.0438023	-0.0244167	-0.0172263	0.00125114	-0.0287035	-0.0139011	0.00158177	-0.00337024
n1985/n13	0.0137391	-0.0111482	0.0278848	-0.0428357	-0.00462059	0.0236126	-0.0454586	0.0262582	-0.0347081	-0.00600988	-0.0168266	-0.00665574	0.00128056	0.0243615	0.0124688	-0.00923034	-0.0125775	0.0034903	0.00272544	-0.0165421	0.0158412	-0.0129765	0.0145556	-0.00207736	-0.0310065	0.00430986	-0.0181435	0.0368135	0.0178821	-0.0149739	0.00863907	0.00763065	-0.00601646	0.00459874	-0.0232379
n14	0.011358	0.000549819	0.0221176	-0.0264246	-0.0319741	0.0401798	-0.0305681	0.00672769	-0.0530886	-0.0166051	-0.0392649	0.0139629	-0.00327162	0.00875303	-0.0152858	0.0146577	-0.0147592	0.00612553	0.0176855	-0.0320845	-0.025123	0.00444289	-0.0115328	0.0128262	-0.0174825	0.00277094	0.00293638	0.00294387	-0.00348778	0.0144656	0.00151272	0.0149287	-0.00240051	0.0154326	-0.0460257
n15	-0.0264851	0.0358102	0.00679876	0.0209719	-0.017429	0.00615128	-0.000290074	-0.0266725	-0.0120335	0.00578906	-0.0157068	0.00659319	-0.00816955	-0.00217987	0.00294401	-0.0251304	0.0099204	0.021209	0.0141668	-0.0328798	0.00541348	0.0303238	-0.00935651	-0.00685579	-0.0042111	0.0277786	0.0113972	0.0265964	-0.0123725	0.013887	-0.010904	-0.0286697	-0.0283295	0.0228843	-0.0476725
n1507	-0.00732199	-0.00440047	0.00982587	0.000448699	-0.030533	0.0232389	-0.0155884	0.0218006	0.00464429	0.0134716	0.000718464	0.000370642	-0.00947513	-0.0564904	-0.00936087	0.00281856	0.043756	-0.0177883	0.0414038	-0.00385209	-0.0079753	-0.0118771	0.0276679	0.0191591	0.017013	-0.0213222	-0.0130063	-0.0249997	0.0309701	-0.00411942	0.0832854	-0.0193925	-0.000732685	0.0273501	-0.00164506
n1787	0.000616399	0.0119631	0.0119255	-0.0219701	0.0208923	-0.0016748	0.0184222	-0.040925	0.0126475	0.0202296	-0.0138076	0.0110502	0.0446509	0.0068119	-0.016429	-0.0117897	-0.00203771	0.00136686	0.0169073	-0.00392926	0.00241027	0.00972163	0.0382784	0.00287191	-0.0231353	-0.00722964	0.0334962	0.0507511	-0.0686642	-0.0090053	0.0342193	0.0295304	-0.0308605	-0.0332241	0.00186455
n1146	-0.00195403	-0.0211394	-0.0105762	-0.0158636	0.00479148	-0.0153403	0.00819761	0.014049	-0.0364181	-0.0331814	-0.0491605	0.0150331	0.000621162	-0.0117988	0.00201591	0.0137354	-0.00736063	0.00200884	-0.0150831	-0.0137777	0.0093897	0.0519066	-0.0536122	-0.00346996	0.00786504	-0.0496623	-0.0141911	0.0116774	0.0437989	0.0149979	-0.0410858	-0.00920491	-0.00826604	0.0228834	-0.001695
p139	0.0291161	-0.0283726	0.01141	-0.0182769	0.00043554	-0.00605946	-0.0204894	0.0123247	-0.0255736	0.0210604	-0.00353708	0.0207904	0.0257423	0.0102991	0.00718588	-0.0133333	-0.0291192	-0.0195129	-0.00968532	-0.00388203	-0.026625	-0.0177353	0.0122365	-0.00903478	-0.00889281	-0.00125951	0.0357677	-0.0208539	-0.0227402	0.00668842	0.0178294	-0.0372799	0.0137643	0.0100088	-0.0382366
n16	0.000111385	-0.0134109	-0.00720635	-0.0150358	-0.012643	0.00230873	-0.00075766	-0.019732	0.00526878	-0.0318169	-0.032783	0.0354358	0.0336492	0.0154606	0.0363238	-0.0247703	-0.000902185	0.0448179	-0.0143606	0.0107099	0.0168247	-0.0147154	-0.0102459	0.0301628	0.0345368	0.0211702	0.0198539	0.0345303	0.0120174	-0.0311373	-0.0521221	0.0147733	0.0506045	-0.0374125	0.00315748
p144	-0.0142247	-0.0108734	-0.0210919	-0.0165273	0.0442651	-0.00832643	-0.00577257	0.0265932	-0.0099776	0.0156797	-0.00309205	0.0406571	-0.013095	0.0391799	-0.0395605	-0.0294085	-0.0103629	0.0140901	-0.014106	-0.0279557	-0.00852913	-0.00551815	-0.0498652	0.00352934	-0.00190143	0.0324615	-0.0224637	0.00951565	0.000980927	0.00496106	0.00228253	3.51962e-05	-0.00758426	0.00326127	0.00059305
p146	-0.00538595	-0.00884668	-0.0254192	-0.013484	0.0336146	-0.00186614	-0.00313626	0.00583336	0.0244561	0.0379597	0.000859793	-0.0596343	0.0313108	-0.01935	-0.0029987	0.0311011	0.0238922	-0.052354	0.0109383	0.00451074	0.00842843	-0.000671064	0.0277195	0.00101502	-0.00224797	-0.0320121	0.0313179	-0.0126726	0.000165528	-0.0242233	-0.0111064	0.0234296	0.00137182	0.0100617	-0.00342992
p147	0.0278379	0.0104392	-0.00167619	0.00819017	0.0289394	0.0156491	-0.0132109	0.0260233	0.0506266	-0.00116795	0.00293039	-0.041118	-0.0312005	-0.0160902	0.0118505	-0.00967036	-0.0114313	0.00544012	0.0185754	-0.0100686	0.00202412	-0.0204585	-0.0171622	-0.011619	-0.00742563	0.00640632	-0.00839628	0.0318458	0.00203955	-0.0283012	-0.00452951	0.0134841	-0.0118305	0.0274931	0.0249308
p148	-0.00479683	0.0202434	0.0187016	0.0548038	0.0348243	-0.0113492	0.0238016	-0.00446057	-0.0326089	-0.0258521	-0.00520959	-0.000793904	0.0477052	-0.00310678	0.00967325	-0.00840251	0.00803874	0.00241721	-0.0120559	0.000160895	0.0237412	-0.014265	0.000373264	0.0162634	-0.0133476	-0.00418632	0.00236538	0.00683897	-0.00465704	0.00227769	0.0204734	-0.0168417	0.000395944	-0.000630809	-0.00167575
n18	-0.00806564	0.00759792	-0.000337991	-0.0494669	0.0487682	-0.00581107	0.000141914	-0.0354284	0.0357041	0.00130219	0.0167797	-0.0351978	0.00881173	0.0180616	-0.0147422	-0.00832341	-0.00383482	-0.0249254	0.00412193	0.0164007	-0.0132682	0.000533967	-0.0139212	0.0141891	0.00563212	0.0320445	0.016302	0.00278255	0.00969716	-0.00716941	0.0162437	0.00623436	0.0106191	-0.00527274	-0.00210115
p149	0.0433211	-0.00119196	0.0151137	-0.00175608	-0.0141287	0.0184005	0.024011	-0.00716111	-0.0109632	-0.0210746	0.0071132	0.0206306	-0.000141816	0.00153264	0.000727738	-0.00279571	-0.00174619	0.000798768	0.00777269	-0.0109978	0.00902824	0.0149504	-0.0225251	-0.00807923	0.00506102	0.0036824	0.00356945	-0.00415991	0.00672505	-0.00587635	0.00283371	0.0191434	0.00547206	0.0133798	-0.0812861
p150	0.0198794	0.0104962	-0.0406157	0.0122285	-0.0207912	-0.0144472	-0.0252586	-0.0289415	-0.0365288	-0.00900906	0.00762048	-0.0340623	0.0158509	0.00998192	-0.0228546	0.0184651	-0.0148483	-0.000511245	-0.0194136	-0.0122377	0.000504864	0.0208951	0.00630679	0.00780399	-0.0042996	0.0406327	0.0165521	-0.0116672	-0.0177938	-0.0129559	-0.0179847	-0.0177815	-0.00598448	-0.0230964	0.00537009
p152	0.0458423	0.0115674	0.00320999	0.00754462	-0.00892997	-0.00640999	-0.000668475	0.00732243	0.00588226	0.00390491	0.015015	-0.0160987	0.0164851	0.00951693	0.00752904	-0.0084585	-0.00913425	-0.00196416	-0.00411715	-0.0106401	-0.00412416	-0.000357777	0.00432444	0.0116516	-0.00709497	0.0267677	-0.0102942	-0.002992	0.0103738	0.000984201	-0.016186	-0.00453431	0.0118954	-0.00497819	-0.00102429
p991	-0.00254486	0.00218713	-0.0357053	0.000895301	-0.0243574	-0.00981	-0.0263854	-0.0351938	-0.0379511	-0.00105662	-0.0269542	-0.0134156	-0.0171971	0.00564478	-0.0364514	-0.0113332	-0.0286538	-0.0136398	-0.0071875	0.00318868	0.00095513	0.00414994	0.0374647	-0.0161692	-0.0271844	0.0195577	0.0446367	0.000141591	-0.0413184	-0.0189294	-0.0310169	-0.000457358	-0.0290227	-0.020893	0.00236623
p153	-0.0155357	-0.017493	0.00477128	0.0183083	-0.0367931	-0.0455777	-0.0117837	-0.000356204	0.0114722	-0.0252058	-0.00283078	0.0190797	-0.0235504	-0.00914928	-0.0103883	0.00552632	-0.0440393	-0.0285082	0.036453	0.0178621	-0.0101347	0.0154729	-0.0107968	-0.00732074	-0.00755961	-0.0414241	0.0146929	0.00470584	-0.0334772	-0.0133002	0.00883772	-0.00804162	-0.0119364	0.00371269	0.00224221
p716	-0.0106312	-0.0252246	-0.0411821	0.00935864	0.00900898	-0.0131268	-0.0131411	-0.00357536	0.0118801	-0.00280416	-0.00901464	-0.0297797	-0.0309002	-0.0226803	0.0219271	-0.0242836	0.00266627	-0.0110438	0.0148696	-0.0268639	0.014529	0.0270877	-0.0236513	-0.0303086	-0.00209466	-0.000879112	0.0242619	-0.0357207	-0.0224121	-0.00921123	0.00593212	-0.00319851	-0.0311154	0.0575786	-0.000881483
p717	-0.01875	0.0215619	0.000487051	0.00689709	0.00380321	-0.0135026	-0.0551579	0.00964252	-0.0422894	0.0129477	0.021179	0.0122811	-0.0124285	-0.00493192	-0.00675278	-0.00648294	0.00233889	0.0121933	0.044104	-0.00973378	0.00884813	-0.0199007	-0.0499866	0.0180085	0.00717069	-0.00293396	-0.0280407	0.0383345	-0.000920226	0.00302051	0.0150355	-0.011247	0.00523245	0.00299089	0.00210981
p155	0.0283434	0.0214397	-0.00171158	0.0124451	-0.00118312	0.0154957	0.00911022	-0.00616982	-0.0151874	-0.00491739	-0.0147425	-0.00567165	0.0196822	-0.0273691	-0.00140377	-0.0256092	0.00560276	-0.00868746	-0.00548958	0.00337001	-0.0020594	0.0153923	-0.0142995	0.0640406	0.0480192	-0.0272548	-0.00641412	0.0406717	0.0279835	0.0134431	-0.0225348	0.00869914	-0.00889208	0.00968292	-0.0307782
n1789	-0.0143271	0.0127563	0.00722683	-0.0180619	-0.000203702	0.00679738	-0.031729	-0.00304081	-0.00889916	-0.0112124	0.0393758	0.0367221	-0.00150712	-0.0175079	-0.0256872	0.011163	0.006984	-0.03205	-0.0010049	0.00360878	-0.0219994	-0.00278055	0.0122452	0.0525142	0.00883228	-0.0325009	0.0457113	-0.0204181	-0.0332569	0.00954254	-0.0147174	0.0727956	0.00169378	0.00886114	0.00441319
n21	0.00969441	-0.0134854	0.0157033	-0.0133905	0.0124756	0.050998	0.0123516	0.0269448	-0.02042	-0.0153484	-0.0404483	-0.0206609	-0.000948017	0.0168681	0.0321628	0.0017252	-0.012797	0.0145931	-0.0119423	0.0124668	-0.0351552	-0.0402766	-0.0280994	-0.010229	0.0350243	0.00645663	-0.0170493	-0.0077582	0.0172704	-0.0385624	-0.0165098	0.0124413	0.0141871	-0.00375041	0.0170402
p165/p1948	0.00126873	-0.0230973	0.011938	-0.0013114	0.0016269	-0.0287699	-0.0345278	-0.0423125	0.0385638	0.0236468	0.0164015	-0.0377156	0.0262251	-0.00498131	-0.030737	-0.00245781	-0.021288	0.0158905	0.00415461	-0.00272553	-0.00529919	-0.00849774	-0.05957	0.0193072	-0.00241058	0.000757225	0.000615407	0.0235595	-0.0095724	-0.0277001	0.0196663	0.0149782	0.00731423	-0.0127602	0.0010151
p166	0.0379521	0.00238044	-0.00115122	-0.0451144	-0.0214761	0.0152801	-0.00924457	0.00445012	0.0107793	-0.0137162	-0.00433792	-0.00512163	0.0124517	0.0128026	0.0102809	0.0100797	0.02338	0.00802435	0.00238669	-0.0114478	0.00861469	-0.00180269	0.00361315	-0.000367283	0.00785283	-0.00423671	-0.00660333	-0.0102021	0.00114072	-0.0045287	-0.00969815	0.00583079	0.000236712	0.0212093	-0.0276618
n22	0.00642548	-0.00440217	-0.011403	0.0365941	0.012582	0.0583284	0.00990435	0.0050727	0.0503398	0.0311273	-0.0183558	-0.0105588	-0.00522917	-0.00252606	-0.0304697	0.0316333	0.00712697	-0.00576648	0.0109412	0.0379157	-0.00596004	-0.00759115	0.000482822	0.0194028	0.0141742	-0.00269417	0.00199856	-0.00948347	-0.00118246	0.0070136	-0.0187181	0.0123131	0.000114033	-0.000727403	-0.00733922
p167	0.0336078	0.00922236	-0.0394097	-0.014238	0.0110722	0.0191567	-0.000553426	0.0183673	0.0354498	0.00304234	0.00245727	-0.00834523	0.0175978	0.00552714	0.0107322	-0.0066875	0.0267593	-0.00361712	0.00961072	-0.0170667	0.000143281	0.0100046	-0.01269	0.00640715	-0.00334898	0.0202261	0.00515094	-0.00519733	0.011194	-0.00969054	-0.0155978	-0.00220193	0.0047555	0.0260925	0.025315
n24	0.00576442	-0.0300944	0.0108427	-0.00114842	0.011555	0.0117738	0.0483322	-0.0230065	0.0621263	0.0207982	-0.00263634	0.0219722	0.0305775	-0.0047685	-0.00468006	0.00357888	0.00245388	0.0156098	0.00181365	-0.00772022	-0.0318334	0.0176338	-0.00988951	0.0152431	-0.0147038	-0.0209554	-0.0211894	-0.0321529	0.00690634	0.00960166	-0.0171201	0.0159176	0.00298251	0.0181573	0.0171951
p729	-0.0487728	0.00137936	-0.000820256	0.015757	-0.013678	0.00706273	0.000674557	0.00146854	0.00044862	0.000373362	-0.00488004	0.0079037	-0.0012881	-0.000561997	-0.00372048	-0.0018503	-0.000878661	-0.00341937	0.000964549	-0.00126094	-0.00137194	0.00132083	-0.00420198	-0.00119745	-0.00185548	-0.00207318	-0.00176979	0.00203186	0.00299313	-0.00139891	0.0016434	0.00210575	-0.000261396	0.000809168	-0.000134053
p168	0.0399789	-7.56244e-05	-0.0118351	-0.0261212	-0.00248358	0.000815387	-0.0112026	0.0181661	0.0148311	-0.00214939	0.00932358	0.00173159	0.00298028	-0.0127952	0.0181585	0.000507172	0.0317293	0.0161609	0.00593301	-0.0250132	-0.00634167	-0.000906209	0.00720061	0.0125068	-0.0166486	0.0132773	0.0189251	0.00855835	-0.000156365	-0.0171266	-0.0191047	-0.0108059	-0.00413651	0.0349386	0.0071018
p169	0.0350589	0.0352536	-0.00500117	-0.0376555	-0.0038437	-0.00742559	0.0103859	0.00901636	0.0111144	-0.0135391	0.00225568	-0.00789492	0.00492376	-0.00572397	0.0105081	0.0112093	-0.00538079	-0.00301768	-0.0156434	0.00274017	0.00393939	-0.00226198	0.0064158	-0.00788266	0.00922463	0.0128371	-0.00418233	-0.00322923	0.00894894	-0.00413694	0.0101784	-0.00339236	0.0122538	0.00769541	-0.0161972
p730	-0.0487934	0.0012965	-0.00051362	0.0156698	-0.0135957	0.00700877	0.000595762	0.0015333	0.000514242	0.000639031	-0.0049372	0.00801897	-0.00136069	-0.000412035	-0.00365033	-0.00168061	-0.000654393	-0.00335216	0.00119388	-0.00128901	-0.00122079	0.00108151	-0.00388415	-0.00135641	-0.00205371	-0.0018714	-0.00200112	0.00157324	0.00280721	-0.00183665	0.00200279	0.0015523	-0.000662544	0.000804686	-0.000375615
n1148	-0.00752428	0.0149638	0.00265636	0.0188068	0.0214042	0.0209815	-0.014007	-0.0154096	0.0321581	-0.00652651	-0.0101729	-0.0261612	-0.0161443	-0.00234693	-0.00298855	0.0062163	0.0324721	0.0164541	0.00131377	-0.0185504	-0.0164387	0.00812275	-0.0237619	-0.0456408	-0.0274112	-0.0169253	0.031864	-0.018351	-0.0598935	-0.0252193	0.0197677	-0.0292799	0.0479183	0.0598079	-0.000921375
p170	0.0204892	-0.000769158	-0.0432264	-0.0123443	-0.00650049	0.0227237	-0.0176866	-0.0282309	-0.0313509	0.00953821	0.0097547	0.0193652	-0.052864	-0.00753458	0.0142568	-0.0114784	-0.000801546	-0.0130473	-0.00158463	0.0227987	0.00915619	0.014836	-0.0161166	0.0191588	-0.0188494	-0.00335395	-0.00624565	-0.0146694	0.0145579	-0.000787213	0.0200938	0.0380838	-0.00827798	-0.0152811	0.0304471
n1149	-0.00411735	0.0173614	0.00283869	0.00681761	0.00418125	-0.0532094	-0.0142618	0.0190557	-0.0106069	-0.0184279	0.00398472	0.0030573	0.0138507	0.000658595	-0.0599907	-0.00239002	0.00505144	0.0213866	0.00379077	-0.00566563	-0.0216722	0.00545769	-0.0228158	0.0267057	-0.0115466	0.0212873	0.0202379	-0.0503909	0.0180344	0.00208092	-0.0217111	0.035014	-0.0556427	-0.0303418	-0.000895139
n1150	-0.00651448	-0.00295217	0.0209915	-0.0133572	-0.0105199	-0.00668493	-0.0336611	-0.00501736	-0.00721315	-0.00896254	-0.0247004	-0.0147401	-0.012611	-0.0365818	-0.0228246	0.0501547	-0.00683887	-0.0157188	-0.019815	0.0313871	-0.0246221	-0.0425195	-0.00588822	0.0253309	-0.0245218	-0.0506039	-0.00208886	-0.0343388	-0.0329376	-0.0251249	0.0349282	0.0433611	0.00512513	-0.00602242	0.000407652
n26	-0.00571948	0.0117888	0.000725868	0.00291572	0.0278809	-0.021528	-0.029153	0.00151068	0.0262729	0.00073727	-0.012557	-0.00523571	-0.00468985	0.025987	0.00531001	-0.00560265	0.00393701	-0.00830352	0.0200851	-0.0400966	0.0553022	-0.00213986	0.0231829	0.00751741	-0.0424751	0.0327502	0.0324804	0.013082	-0.0172596	0.065053	0.00230648	0.0510887	0.0256335	0.025867	0.00054688
n1152	-0.00808991	0.0036762	-0.0162033	0.0053098	0.00566972	0.0181885	0.0329615	0.0362589	0.00647532	-0.00500873	-0.0225285	0.0150966	0.0513115	0.0172477	-0.022729	-0.0072508	-0.0218412	0.00396858	0.0166722	0.00172889	-0.0087196	0.0139306	-0.00626143	-0.0470209	-0.054032	-0.0544423	-0.0197579	-0.0142438	-0.0378347	0.0032321	-0.0404683	-0.0108029	0.0118238	0.0060043	-0.00326283
n1795	0.00448867	0.00585892	-0.00176322	-0.00833395	0.0100965	-0.0117594	0.0188598	-0.0237961	-0.00419069	0.00865991	-0.0193213	0.0413604	0.0386998	-0.007623	0.0631851	0.0185192	0.0108289	0.00862197	-0.0115534	0.0345753	-0.031676	-0.0546225	-0.01668	-0.0166077	0.00543504	0.0454356	0.0276662	0.0250098	-0.0140269	0.0134618	0.00317068	0.0247183	0.0303697	0.0350501	0.00129162
n2518	0.000641331	0.0015387	-0.0192689	0.0234787	-0.0120186	0.0311166	-0.0113543	-0.00443184	-0.0293428	0.0161273	0.0249482	-0.00337658	0.0288376	0.0302608	0.0279714	-0.0172979	-0.00143128	-0.0528989	-0.0444602	-0.00214323	-0.0161892	-0.0137482	0.00519493	-0.0248812	-0.0266401	-0.0297006	-0.0238241	0.0120325	-0.0354545	-0.0476773	0.00789341	0.000193238	0.0359694	0.0190687	0.00154416
n1796	-0.00679439	0.0155992	-0.00312242	-0.014805	-0.011955	0.00173833	-0.0344783	-0.00751845	0.0109431	-0.00877191	-0.0466629	-0.00390366	-0.0176711	0.0255647	-0.0438683	-0.0104158	0.0386957	0.00892965	0.0394016	-0.0392918	0.0147463	-0.0471535	0.000829399	-0.0227684	-0.00440876	0.0277085	-0.00443676	0.0134687	-0.00544821	0.0165417	0.0442663	0.00478166	-0.00923507	-0.0491012	0.00209602
n37	0.0119545	0.00218976	0.0189532	0.0237537	-0.0012562	0.0136101	0.0309968	-0.000140324	0.0164967	-0.0371917	-0.00811883	0.0262206	0.0128901	-0.0518134	-0.000960848	0.00168001	-0.00424133	0.0169269	-0.0202252	0.0484948	-0.0302849	-0.00862027	-0.00946254	0.0278929	-0.00319976	-0.0309693	-0.0197269	0.0278219	0.0452717	-0.0128242	-0.0176768	0.0465672	0.00391274	0.016142	0.000595684
n29	0.0091882	-0.00120763	-0.00363961	-0.0155274	0.0266576	0.00173575	-0.0381559	-0.000107391	-3.39442e-05	-0.0186188	7.70538e-05	-0.00593441	0.00529336	-0.0249648	0.00120524	-0.0144064	-0.0172096	-0.0299654	0.0104167	0.0435154	0.00172636	-0.0638037	0.0427839	-0.00136622	0.0417237	0.0185538	-0.0288027	-0.0194508	0.0412455	0.0272023	-0.036238	0.00424713	0.0396884	-0.002954	-0.00023499
n27	0.0037739	-0.0140057	0.0168096	-0.00063031	-0.0281818	0.0343915	-0.00327384	0.00850948	0.00695867	-0.0201116	0.0243701	0.0106578	-0.0133598	-0.0343141	0.0470028	-0.0165758	-0.0151835	0.00898359	0.0524074	-0.0131351	-0.0183918	-0.0239786	0.0317003	-0.0173612	-0.0273832	0.0363983	0.00567849	-0.0121888	0.0321351	0.0361284	-0.0105439	0.036454	0.0240643	0.000849241	-0.00190794
n31	0.0144692	-0.0134271	0.0151908	-0.0117439	0.00334579	0.00761587	-0.0190815	-0.0102136	0.00610194	0.00556037	-0.0124458	0.0118751	0.0243004	0.022738	-0.0454236	-0.0514756	0.00482721	0.00448203	-0.0360566	-0.0114404	0.0324351	-0.00646077	0.0298285	0.000435296	-0.00549895	-0.0339777	0.016243	0.0102552	-0.0644716	-0.00851632	0.0317069	0.0448057	-0.0193476	-0.0324526	0.00342954
n2520	0.00689684	0.00913408	-0.0225077	0.000510299	-0.04116	0.0179395	-0.0114684	0.000236871	0.00365754	-0.00500847	0.00576408	-0.0330804	-0.0392762	0.0216317	-0.0144953	-0.00462226	-0.0160694	0.0359091	0.0346842	0.00474033	-0.000806826	-0.00730648	0.0102978	-0.00517749	-0.0162641	-0.0314935	0.0300911	0.0590041	0.0177576	-0.0305687	-0.0250559	-0.000752044	-0.0577273	-0.00918462	0.00423026
n36	0.0158369	-0.0129971	-0.0107512	0.0175371	0.00492484	0.0156402	-0.014534	-0.0194663	0.00406741	-0.0392509	0.0162326	-0.0205764	-0.011121	-0.00840065	-0.0222037	-0.0398257	0.011062	-0.0278419	0.00107965	-0.0185492	0.0332393	0.0292721	-0.0174423	-0.0183248	0.0156893	-0.0364214	0.00287781	0.00217607	-0.0408975	-0.0121246	-0.0356354	-0.0392752	-0.0491548	0.0459858	0.00325394
n38	0.00459196	-0.0114018	0.0146076	0.00178005	0.00278107	-0.0305857	0.004585	0.0191314	-0.00803437	-0.00901641	-0.0379657	-0.00210317	-0.0225772	0.0172534	0.0288796	0.00468621	-0.0359893	-0.0829699	0.0135681	-0.00543443	-0.0102118	0.0427235	0.0053303	-0.00702035	-0.000830684	0.032101	-0.0412334	0.0049124	-0.00867799	0.0048321	-0.0168503	0.0213061	-0.0384789	-0.0205088	-0.00303917
n33	0.017146	0.0338694	-0.00621142	-0.00369965	0.0576181	-0.0195994	-0.0344968	0.0139452	0.0267398	0.00987576	0.00837841	-0.0162577	0.00158709	0.0126825	-0.0128111	-0.0144779	-0.00768446	-0.00452927	0.00672584	0.00399254	0.0212789	-0.00975693	-0.00103268	0.0223526	0.00149258	0.00939561	-0.00684435	-0.00697995	0.000676703	-0.0054497	0.000413772	0.016078	0.00656579	-0.00215371	-0.000299802
n2365	0.00565049	0.0135233	-0.00716155	0.0132438	-0.00101428	-0.00340407	-0.0237241	-0.027296	-0.0122971	0.0185582	-0.0220364	-0.01619	0.0266904	0.0118131	0.0573592	-0.00801858	-0.015044	0.0183962	0.0330303	0.0325694	-0.007897	-0.00121155	-0.0448907	-0.0231489	-0.0120008	-0.034286	-0.0100876	-0.00886078	0.0169336	-0.00574643	0.0298557	-0.0681647	0.0314092	-0.0427138	-0.00241386
n2135	-0.0167283	-0.0215786	0.00283301	-0.00983097	0.0103684	0.0149512	0.0467625	-0.00609131	-0.0390021	-0.0157392	0.00533972	-0.00402323	0.0341169	-0.010393	-0.0017422	0.0150352	-0.0126444	-0.0443112	-0.0123547	-0.0124167	0.00175397	0.0192504	-0.029905	0.00860949	-0.00278591	0.0170257	-0.0187949	0.0380261	0.0227665	0.015528	-0.0419451	0.00834499	-0.0309959	-0.0349157	-0.000810046
n2136	-0.0039306	-0.0331032	-0.00461425	-0.00295258	0.00715886	0.00291786	0.0311418	-0.0117704	-0.0551425	0.0204191	0.00102272	0.00490711	-0.0237786	0.0284921	0.0126543	0.0419595	-0.0032816	-0.0473552	0.00544395	-0.0114579	0.0161903	0.0294661	-0.00710531	-0.00977761	0.000856155	0.00980992	-0.0115864	0.0118799	0.0100477	-0.0171629	-0.0249252	0.0139117	-0.0497454	-0.0198129	0.000619397
n1793	-0.00653575	-0.0151958	-0.024377	-0.0101326	-0.0254422	0.0134511	0.00206893	-0.0193707	-0.000113628	0.0181276	0.035348	0.0232651	-0.00061613	0.0153971	-0.0195742	-0.065805	-0.00814158	0.00522191	0.01596	0.0149772	-0.0220204	-0.0254043	-0.0218032	-0.0082714	-0.0366237	-0.046005	-0.0076705	0.0421074	0.0133339	0.00725985	-0.0264832	0.0218721	-0.0370584	-0.00477165	0.00521468
n2364	0.0141305	0.0247271	0.00257427	-0.00174081	0.0105941	0.0227684	0.00996867	-0.0151829	0.00844308	0.0346577	0.0201503	-0.0176948	-0.00118531	-0.0331508	0.00595467	0.00168706	-0.0133593	-0.015731	0.044388	-0.0181339	0.0283419	0.0512737	0.0239182	-0.0192395	0.00405517	-0.0252587	0.0075747	-0.0221649	-0.0219072	0.0175509	-0.0394275	-0.00459768	0.0624172	-0.00908935	-0.00073384
n43	-0.0171102	-0.0137546	0.00809232	-0.0233262	0.00734787	-0.00211576	-0.0183095	-0.00236134	0.0297276	0.00105166	0.0345779	0.00939016	-0.0029566	0.0333195	0.0291439	-0.0424857	0.0172327	0.0165168	-0.00946618	-0.0183368	-0.0119857	0.0564777	-0.011303	0.0280992	0.0147742	-0.0238708	-0.0505596	-0.00184365	0.0150868	0.0151791	-0.0200233	0.0372983	-0.0214552	0.00993874	-0.000608998
n40	-0.000959835	-0.0305342	-0.00467104	-0.021044	0.00254011	0.00877617	-0.0209716	-0.000625795	0.00998123	0.0147381	0.00561468	-0.0251028	0.0022455	-0.0167541	0.0322978	-0.0022807	-0.0236637	-0.0410955	-0.017669	-0.0271932	-0.0181397	-0.0026164	-0.0381652	0.00931468	-0.0107512	0.0610466	-0.0359695	-0.0222506	-0.0028818	-0.0478645	0.0239977	0.0275498	-0.00179046	-0.0395822	-0.00154905
n1158	0.00600533	-0.0013897	0.00829892	0.0102739	0.00948361	-0.00913157	-0.00202639	-0.00325933	-0.030738	0.0200264	-0.00534994	-0.0504297	0.00684152	-0.0303532	-0.0288459	-0.0129242	-0.00123875	0.00762348	-0.0273128	-0.0389244	0.0384393	0.0231054	0.0329122	0.00219013	0.041676	-0.0473925	0.0114965	0.0284192	-0.0221706	0.0394203	-0.0191137	-0.0120835	0.00511148	-0.0662353	-0.000180291
n35	-0.00536169	0.000729393	0.039257	0.00622979	0.0338546	-0.0319843	-0.0109632	0.0221735	0.0257646	-0.00946243	-0.00263911	0.0370193	0.0223103	-0.0150851	-0.0136603	0.000620763	-0.00522438	-0.0225892	-0.012097	-0.00675666	-0.0328758	0.0144949	0.0190693	0.0236034	-0.030678	-0.0284709	-0.0508554	0.010502	-0.00169875	-0.00832484	-0.0128844	0.0243158	-0.0222407	0.0200928	-0.000484915
n1160	0.005249	-0.0151934	0.0128565	8.04847e-05	-0.00532276	-0.037943	0.0117797	-0.00849497	0.0218115	0.0287113	0.047437	0.00743579	-0.00464271	0.00884886	-0.0524243	-0.0191947	0.00918085	0.0145829	-0.0178166	0.00652224	-0.0375796	-0.0357296	0.00265362	-0.0318572	-0.0240942	0.0384795	0.00467441	0.0187236	-0.0289302	0.0254585	0.0184915	0.0116007	-0.0265244	0.0384814	0.00152966
n1794	-0.00899789	0.0233849	0.00484081	0.00723493	-0.00590294	0.00669393	0.00775844	-0.021988	0.00478699	0.0145626	-0.00021158	-0.00284863	0.0401603	-0.0237282	0.00496317	-0.00179377	0.00745114	0.0482678	0.0115508	0.0349658	-0.00190845	-0.040695	-0.0079622	-0.0275224	0.0195635	0.0104062	-0.0573347	-0.0137943	0.0255203	-0.0440504	0.0329072	0.0504225	-0.00636051	-0.045867	0.000334925
n30	0.00449469	0.0117813	-0.00409595	0.0104277	0.017283	0.0155157	-0.00712908	-0.0206339	-0.00691263	-0.0426381	0.0380563	-0.00243359	-0.0187854	-0.00969524	0.0592357	-0.0129078	0.0148322	-0.0297079	-0.0487784	0.018925	0.00906745	0.039741	0.0182989	0.0134425	-0.0059069	0.0274856	0.0107257	-0.00663655	0.0322438	0.0396876	-0.0267251	0.000609932	-0.0443935	0.00439353	0.00107084
n41	0.00440709	0.0106692	0.0215403	0.0170524	0.0218878	0.0105714	-0.0222931	0.0263912	0.0170352	-0.0280463	0.0177561	0.0308186	0.00723669	0.0285021	-0.0140406	-0.00471662	-0.0419589	0.0350565	0.00317967	0.0103765	-0.00924086	0.00746383	-0.0487485	-0.00981718	-0.018605	-0.0162134	-0.0142007	-0.0724967	0.035787	0.0166699	-0.00169638	-0.000548255	-0.00929105	-0.0203932	0.000115234
n28	-0.0163862	-0.00550562	-0.0274132	0.0229726	-0.0148794	0.0293976	0.0172074	0.0119372	0.0309573	0.0219292	0.00564068	-0.027104	-0.0265735	0.0279726	0.0210305	-0.0178138	-0.00743409	0.0181712	0.0112004	-0.00734493	-0.0145206	-0.0334447	0.0200369	0.0380419	-0.0265578	-0.0323818	-0.00276579	0.0275809	-0.0184645	-0.0167049	0.0194346	0.0102597	0.00904125	0.0433186	0.00174937
n32	-0.0141368	-0.0358704	0.00457756	-0.0250374	-0.0012013	0.0065471	0.0220003	-0.00356715	0.0266925	0.0291096	-0.00821947	0.00851276	0.00895135	-0.0279712	-0.0172442	0.0320496	0.00847391	0.0121037	-0.00980083	-0.0145164	0.0428661	0.0175139	0.0160484	0.0244396	-0.018698	0.0172383	-0.00815639	-0.00804284	-0.0332468	0.0236571	0.0288993	0.00777588	0.0492052	-0.00461646	-0.00327423
n1797	-0.000557296	0.0252505	-0.00100837	0.0162864	-0.0212313	-0.00227494	0.0190757	0.0028493	-0.00850338	-0.0288713	0.00407915	0.0582546	-0.019304	0.0114205	0.00207747	-0.0245926	0.059321	-0.0227769	-0.0173969	0.00810027	0.000830008	0.0348458	-0.0104894	0.0189438	-0.00097648	-0.0069831	-0.00633599	0.0016784	0.0106841	0.0470441	-0.0281885	0.0418103	0.0172878	0.036044	0.00148621
n39	9.56839e-05	-0.0174688	-0.0296845	0.0326053	-0.00904546	-5.87171e-05	0.0245921	0.0106527	-0.00631965	0.00708879	-0.0129046	-0.041237	0.0170103	-0.0127023	-0.014532	-0.0218476	-0.0298439	0.039765	0.0352889	0.0120411	-0.00361388	0.00888928	0.0409295	-0.0153711	0.0135106	0.0497434	-0.0108989	0.0300016	0.0219935	-0.022823	-0.0076433	-0.018107	0.0262997	0.01595	-0.00461505
n2879	0.0122746	0.0225142	-0.000159662	-0.0144829	-0.0189472	-0.0257532	-0.0266558	-0.00537961	0.00136784	-0.0520494	-0.0249867	0.0157562	-0.00373109	0.00675365	-0.00569164	-0.0110746	0.0166396	0.020142	0.0298889	0.00194613	-0.0327933	0.0360071	-0.0127543	-0.0165947	-0.00256662	0.0407074	-0.0140365	0.00244959	0.0327943	-0.0411227	0.0469815	-0.0052036	0.0231736	0.00207132	-0.000743874
n1167	0.00663195	-0.00514975	0.0151651	-0.000631961	-0.00559554	-0.0045783	0.0476255	0.00256392	-0.0106289	-0.0257164	0.00474296	0.00502699	0.0195793	0.0403738	-0.0314141	0.00432357	-0.0120836	0.047701	-0.0137494	0.00851551	-0.0127745	-0.00906996	-0.0479695	0.0300547	0.0125425	-0.0631468	-0.00554932	0.0116709	-0.00178713	0.0128069	-0.0155842	-0.0526441	0.0192621	0.0324606	0.000366869
n2835	0.00470172	0.0293058	-0.029142	-0.0232672	-0.00642558	-0.00787825	-0.00685986	0.00832555	-0.0161545	-0.0173659	-0.022505	-0.0146582	1.07034e-07	-0.0345892	0.0176471	-0.0114083	-0.00516546	0.0390853	0.0292159	0.0234008	0.0130622	0.0271312	0.0423625	0.0132867	0.0201221	0.00785465	0.00634065	0.0348535	0.00398462	0.0346886	0.00773739	-0.0111924	-0.0591835	-0.00640522	-0.0011796
n2251	-0.000382605	0.00679862	0.00846308	0.00991676	-0.0209885	-0.0119349	0.013901	0.0161482	-0.0253547	-0.0084817	0.000523886	-0.0254281	0.00351634	-0.0219798	-0.0192355	0.0649244	-0.0463105	-0.0578162	-0.0100018	-0.0206057	0.0271124	0.0116119	0.0296601	-0.00826293	0.00332859	-0.0159261	-0.0307778	0.0151247	0.0155063	0.000323615	0.0605835	0.0162695	-0.0209772	0.013752	0.000909349
n1164	0.0097163	-0.00105458	-0.0196896	-0.0207452	-0.0232836	-0.00246081	0.026669	-0.00502671	0.0111636	0.0269052	-0.0341319	-0.0140476	0.0239024	-0.0670579	-0.0232337	-0.00027425	0.0250258	-7.41481e-05	-0.00124074	0.00116437	-0.0213362	0.0236959	0.0368759	0.0155633	0.000448983	0.00093542	0.0368251	-0.00510217	0.0285004	0.0135002	0.0529414	0.021893	-0.0152567	-0.0110585	-0.00316045
n1156	-0.00193889	0.0122941	0.0133523	-0.00543494	0.00948844	0.0155016	0.00659072	-0.0073991	0.00230256	0.0042896	-0.00821717	0.0281486	-0.0120085	0.0504928	-0.031231	0.0512013	0.00704977	0.0338507	-0.0163096	-0.0273514	-0.0420963	-0.0115733	-0.0107587	0.0318773	-0.0301509	0.0484905	-0.0230057	-0.0421647	-0.0229338	-0.00182138	-0.0245502	-0.0197034	0.0402748	0.0255793	0.000541166
n3099	0.00498329	0.0423216	-0.0184352	0.0113575	0.000587058	-0.0305145	-0.00867378	0.0270521	-0.00234478	-0.00439849	0.0276958	-0.0296352	-0.017113	-0.00751641	-0.0162599	-0.00136441	0.019397	0.0178011	0.0129867	-0.001686	0.0227355	-0.0211456	-0.0096524	-0.0141909	-0.0171933	0.00590652	-0.0513229	-0.0222233	0.0223713	-0.0177555	0.0330564	0.00829525	-0.0247235	-0.0146276	2.85654e-05
n47	0.0116812	-0.0281756	-0.00439487	0.0168777	0.0173995	-0.0172889	0.0189416	0.0286874	-0.0167435	0.0254539	-0.0516094	-0.0159734	0.00800978	-0.0127919	0.00423921	0.00358212	0.0097471	0.000177759	0.0177315	0.0365476	0.0371178	-0.0219102	0.00136483	-0.000142952	-0.00346788	0.00330741	0.0387322	0.0231444	0.017383	0.0222087	0.0549036	0.00909974	-0.0169484	-0.0190507	-0.000237256
n1997	0.00841431	0.00427842	-0.00231334	0.0049769	-0.0190915	0.0184749	-0.0208657	0.0266463	-0.0511883	-0.00499772	0.0287735	-0.0209788	-0.0130213	0.000187075	-0.0159677	0.0207825	-0.0443459	-0.0365709	0.0138612	-0.03748	0.0281231	-0.0435996	-0.00586942	-0.0295511	-0.0027422	-0.0120493	0.0362596	-0.00483903	-0.0159066	-0.0198301	0.047561	-0.0158228	0.00740813	-0.00350661	0.00302913
n1520	0.0166202	0.00866264	0.00903922	-0.03161	-0.024136	-0.0223065	0.0229403	-0.00485946	-0.00197427	-0.0102958	0.00762879	-0.00410393	-0.0165385	-0.0153655	0.00322594	0.0201293	-0.0228897	-0.0390812	0.0233979	-0.0231766	-0.0104734	-0.0265617	-0.0129882	0.0067808	-0.0525478	0.0248921	0.00442663	-0.0131609	0.00401958	-0.0143218	0.0262711	-0.0683189	-0.026691	0.0295774	-0.000267893
n1995	0.0126827	0.000409531	-0.0168778	-0.0422512	-0.00507796	-0.00552468	0.0288362	-0.0461557	0.00868511	0.00224681	-0.00614104	0.00653822	0.0281706	0.00371989	-0.0265318	-0.0392575	-0.0127467	-0.0116224	0.0244141	0.0325266	0.00485264	0.00825411	-0.0450627	0.00183728	-0.0229726	0.0102986	0.00957419	0.0102102	-0.00164056	0.0073917	-0.0489285	-0.0141843	0.0176717	-0.00887227	0.000745774
n44	0.00738954	0.00461594	0.0184031	-0.0137522	-0.0141588	-0.0305668	0.0205492	0.0161296	0.0214587	-0.0562125	-0.0123038	0.00719486	0.000140869	-0.0103863	0.0189157	0.0146128	0.0106136	0.0128834	-0.0277681	0.00719814	0.0398824	-0.0166321	0.0272742	-0.00995731	-0.0338648	0.0094018	0.00627511	-0.00249036	-0.034406	0.0128945	-0.00255937	0.0330113	-0.0112574	0.0808349	-0.000292736
n1996	-0.00757566	-0.00410555	-0.0278212	-0.0207446	-0.0144087	0.0379132	-0.0159151	0.0071657	-0.00725582	0.0176253	0.0222996	0.00556483	0.00946983	0.017098	-0.00530448	0.00599641	-0.0173893	-0.0225442	0.0168729	0.0146578	-0.0557177	0.00361488	0.0104933	0.000233364	-0.0642836	0.0176605	-0.0355728	-0.027831	0.0326398	-0.0211246	0.0232645	0.00673642	-0.0396496	0.00433265	-0.000608831
n1157	0.00436125	0.012088	0.0173984	0.0317573	-0.0189326	0.0183204	0.0167987	0.0194073	-0.0197617	-0.00638206	-0.0353874	0.0490217	-0.01765	-0.0451348	0.0104208	0.0181667	0.0367011	0.0161264	0.0117334	0.045174	-0.0167666	0.00505171	0.00399323	0.00297873	-0.0280152	-0.0100935	0.0108049	-0.00524092	-0.0123033	-0.0379917	-0.0154103	0.028849	-0.0126899	-0.0156049	-0.000617112
n53	0.00900093	-0.0207183	0.0189738	0.00961019	0.0207572	-0.0100256	0.00156228	0.0135823	-0.0331704	0.020001	-0.00904553	-0.0390621	0.0423541	0.000351664	-0.00747955	0.0368593	0.00415974	-0.0245806	-0.0413719	0.00602974	0.00902614	-0.00851863	0.0264584	0.0307444	0.0324264	0.0285143	-0.0158461	-0.0279296	0.013172	-0.0288501	0.0536827	-0.00361232	0.00571087	-0.00673626	-0.00325901
n2690	0.00100427	0.0433108	-0.0230817	0.0117457	0.00377048	0.0507633	0.00717149	-0.0045643	0.00172748	-6.85377e-05	0.00093773	0.0219161	0.0225483	0.00204329	0.027155	0.0184619	0.00362736	-0.00226399	-0.0434548	-0.0028414	-0.0283189	-0.0237451	0.0194309	0.00579129	0.0118436	0.000583444	0.0108959	-0.00751451	0.0144622	-0.002474	-0.00237815	-0.0151817	0.0063628	0.00564081	0.0017335
n56	-0.00139347	-0.02333	-0.0102955	-0.00342787	0.014534	0.0018346	0.0018557	0.0413646	0.033961	0.0111491	-0.00457263	0.0396278	-0.0318868	-0.0312208	-0.0133496	0.0368116	0.0302188	-0.000351949	-0.00909352	0.0315194	-0.0039408	-0.000716205	-0.00114123	-0.00217639	0.0284632	0.0194416	-0.00784645	-0.00420084	0.0156474	-0.0286105	-0.0124681	0.0428592	0.00755819	0.0730799	0.00069705
n51	-0.00614069	-0.0200802	-0.0149296	0.0292902	-0.011324	0.000504805	0.0322418	0.030045	-0.00746643	0.00245774	-0.0199161	-0.0137845	-0.0282809	0.00195024	-0.00357601	-0.0463044	-0.0464207	0.0290437	0.0122736	0.00450113	-0.0302123	-0.018599	-0.000908399	-0.00411916	-0.0266885	-0.00305881	-0.0139719	0.0573384	-0.0193036	-0.00495103	0.0262076	-0.0217225	0.0178328	0.0275705	-0.00111493
n1165	0.00587105	-0.00570686	0.00940491	0.0207209	-0.0141886	0.0123808	0.00882253	-0.00129981	-0.0297222	0.0120577	-0.0183327	0.00355225	0.0451957	0.00597794	-0.016546	0.0458361	0.0309456	0.0485696	0.00713949	-0.0120548	0.0180579	0.0172128	0.0239538	0.0047501	-0.0259691	0.030394	-0.0026181	0.0221269	0.0462305	-0.0298451	-0.00967525	0.0300065	-0.0626061	-0.0320237	0.000397762
n1162	-0.00435229	0.0026645	0.0265879	-0.029405	0.0231179	-0.0223701	-0.0127893	0.0178589	-0.0118638	-0.0179046	-0.00191403	0.0367435	-0.00465394	0.0245887	-0.0295249	-0.0125353	0.0329156	0.0555595	0.00150847	-0.0170572	-0.0255562	-0.0381441	-0.00717628	0.0117059	-0.0471764	-0.0284083	0.00417972	-0.00651614	0.0245254	-0.014894	-0.0153965	-0.0139708	-0.0193192	0.00827625	-0.00123595
n1803	-0.00515838	0.00242228	-0.0145328	-0.0170424	-0.0177983	0.0130221	-0.010323	-0.0218882	0.0074022	0.0130697	0.0249982	0.0051747	-0.0314449	0.0211763	-0.0211692	-0.0239811	0.0155811	-0.0323502	0.000101887	0.00435249	-0.00115908	0.000817742	-0.0859857	0.00222799	-0.0561685	0.00401672	0.0367362	-0.0361113	0.0194288	0.0223635	0.0273132	-0.000394492	-0.025378	-0.0146306	0.0033579
n1522	0.00250653	0.0172424	0.0166699	0.0152046	-0.0110765	0.0195451	0.00363547	-0.0150911	0.0269775	0.0382249	-0.00216827	0.0156301	0.0326188	-0.0121111	-0.0298336	-0.0663701	0.0193795	-0.0222894	0.00757824	-0.039181	0.0109482	-0.0162002	-0.0430272	0.0303667	-0.003734	-0.0208317	0.00743339	-0.00903736	-0.0150259	0.0172044	0.00416183	-0.0164123	-0.0341715	0.0298568	0.00185376
n1521	-0.0047196	0.0175147	0.0270571	-0.0493479	0.00488291	-0.0204503	0.0136745	-0.0239557	0.0127188	-0.0158816	0.0192478	-0.0182159	-0.0153791	-0.00267493	-0.0253119	-0.0123887	0.0234208	-0.0124222	-0.0127994	-0.0233175	0.00262542	-0.00383514	0.0128329	-0.0343307	0.00307983	0.0218881	-0.00840944	-0.0416334	0.0330942	-0.0414548	0.0136958	0.0210375	0.018589	0.00597861	-0.000835189
n1519	0.00078775	0.00171506	0.0291549	0.00656785	-0.0285511	-0.000301848	-0.00522759	0.00159902	0.00589475	0.032329	0.0246215	-0.0162146	-0.0345378	-0.0220529	0.0287023	0.0496037	-0.0382772	-0.0217007	-0.0319403	-0.0276547	-0.0135018	0.0108043	-0.0107952	0.0159509	0.024349	8.56568e-05	-0.0333069	-0.0359237	0.0142499	0.00539317	0.0437807	-0.0337213	0.00756139	0.0289741	-0.00114696
n55	-0.00587852	-0.0030696	0.0161415	0.00556284	-0.0255835	-0.0124113	0.0363144	0.0135599	0.00521469	-0.0364491	0.00628971	-0.0338581	0.0320649	0.0463664	-0.0217456	0.00888948	-3.08695e-06	-0.0494937	-0.00583279	-0.00105592	0.00520127	-0.0386668	-0.00808414	0.0379686	0.00347496	0.0305468	0.00568618	-0.030755	0.00688368	0.0158221	0.0345613	-0.0238931	-0.0293868	-0.0255863	-0.00199299
n1168	-0.0171252	0.0124546	0.0138056	-0.0209109	0.00924893	-0.0291956	-0.0197461	0.0303954	0.00393307	-0.00979739	-0.00873447	0.0266452	-0.00724853	-0.00497471	-0.0224945	0.0427331	0.0320868	0.0171027	0.00156352	0.0415512	-0.0157801	0.0100642	-0.0147113	0.0107425	-0.0484442	-0.0388684	-0.0278693	-0.00699348	0.0282408	-0.00355381	0.0319462	-0.019769	-0.0170078	-0.00840784	-0.00330302
n52	0.0107678	-0.00889025	0.014685	-0.0154043	-0.0397712	-0.0150175	0.03229	0.0224423	0.0480518	-0.025536	-0.0509874	-0.0124105	-0.00483903	0.00430166	0.00419887	-0.0309096	0.0165121	0.0187451	-0.00185722	0.0206974	-0.0218666	0.00716075	-0.00247963	0.000468755	0.00212547	0.00105471	0.033014	-0.011882	0.0039679	0.0176173	0.0178763	-0.00943589	-0.0298075	0.0279393	-0.00133459
n54	-0.00262322	-0.0095646	9.21863e-05	-0.00402432	-0.000468938	0.0258006	-0.0121618	-0.0212924	-0.00831354	-0.0393456	-0.047833	-0.00675633	-0.00593752	-0.00320563	-0.0138967	-0.0419294	-0.035617	-0.0127245	-0.0382748	0.0196905	-0.0151175	-0.0298873	0.00353822	0.0286693	-0.0226733	0.0221323	-0.0325392	0.00657383	-0.0332164	0.0305571	0.019744	-0.00609989	-0.0216216	0.071252	-0.00125403
n1517	-0.0196343	-0.0138454	0.00726807	-0.0140259	-0.00274073	0.0142192	-0.0233149	-0.039973	-0.00344638	0.00584277	-0.0215393	0.00699613	-0.0339187	-0.00479772	0.026579	0.0110841	-0.00852383	0.0280844	0.0161592	-0.0342077	-0.00643865	0.0201656	0.00838185	0.00133746	0.0418173	-0.0110322	-0.0156787	0.0585401	0.0204083	0.0166263	-0.0483837	-0.00347918	-0.0345526	0.0177399	0.00133086
n48	0.00958153	0.00819219	0.0144329	0.000291043	0.0322162	0.0107638	-0.0133997	-0.0352242	0.0113052	-0.00727509	0.00479189	0.000132114	0.00515792	0.00422814	0.0181526	0.00770471	-0.0460647	0.00164855	0.0235433	-0.023748	-0.0336306	-0.0151711	-0.041654	0.00284536	-0.00698519	0.0600386	-0.0551169	-0.0260266	0.0212473	-0.0295873	-0.0124598	0.00851415	0.0259362	-0.0384109	0.000273567
n46	-0.00879669	0.00143064	0.034524	0.0201486	-0.00505541	-0.00612502	0.0102045	0.0176423	0.0143961	-0.0498167	0.0100129	-0.000688186	0.0163541	0.0216962	0.0110761	0.0251587	0.0308115	0.0159156	0.00561404	0.00225145	-0.0296082	-0.0404532	0.0286323	-0.0216818	-0.0382945	0.0410861	0.0108039	-0.0273429	0.0207429	0.0315121	0.0146938	-0.0175636	0.0384102	-0.0129741	-0.00454372
n2610	0.00222434	0.00761263	-0.0262993	-0.00594624	-0.0131839	-0.0140721	0.0360923	0.00310072	-0.0204721	-0.00103008	0.00375238	-0.0405395	-0.00984999	-0.00601639	0.00401279	0.0180457	0.00361105	-0.0160532	0.0125102	0.0508797	-0.0336963	0.0423176	0.00910927	0.00402761	0.010467	0.0535111	0.0505217	0.0173854	0.0185872	-0.0187728	0.0305866	0.00999839	0.0505482	-0.00723384	-0.00438251
n49	0.017417	0.00650786	0.0109094	0.0253041	-0.0169563	-0.0601809	-0.0218597	-0.0220888	0.0253626	-0.0161408	-0.0216288	-0.0033464	0.00919235	0.00800909	-0.00284427	0.00710808	0.0012585	0.0257228	-0.0144817	0.0117881	0.0190363	-0.00348156	0.0236582	0.0189919	0.00993574	-0.00582887	-0.0120455	-0.0139942	-0.00707569	-0.00900527	0.0352541	-0.0422465	0.0189243	0.0255279	0.00027702
n1518	-0.0161296	-0.0101074	0.0172605	-0.0300515	-0.0309212	0.012784	0.0231761	-0.0125538	-0.0114107	0.0141868	-0.00571557	0.048724	0.00646091	0.0249047	-0.00349459	0.00878201	-0.0172968	-0.0194646	-0.0104602	0.00332191	-0.0112218	-0.0539206	0.00987371	-0.0229798	0.0157884	0.036843	-0.00342909	-0.0378409	-0.00743758	0.0338141	0.0182085	-0.018589	0.0213637	-0.00987426	0.00215814
n59	0.00373836	-0.00202254	0.0407017	0.0233562	0.0170969	-0.0432078	-0.000603444	-0.000317064	0.000743103	-0.035912	-0.00039041	0.0124972	-0.0279344	-0.0195502	0.00384665	0.0222528	0.036652	0.0191146	0.00364976	-0.00635177	0.0255126	0.00550111	0.0305272	0.00573782	-0.00630713	-0.0214312	-0.0260748	0.0123363	0.0463715	-0.00988134	-0.0285553	0.0147186	-0.0140585	0.0187983	-0.000692678
n50	-0.00172094	-0.00788423	0.036201	-0.00092438	0.00816162	0.000650333	0.0378512	-0.00708178	-5.44423e-05	-0.0458587	0.0119731	0.00145771	0.00930871	-0.000299348	0.0150776	-0.0231507	0.0373748	0.020575	0.0215911	0.0117345	0.00693981	-0.00155384	0.0367384	0.00132126	-0.0431615	0.0139486	-0.00418734	-0.0576529	0.00305984	0.0538602	-0.00418675	-0.0253228	-0.0225553	-0.0166876	-0.00628414
n42	0.0122576	-0.0232547	0.016833	-0.0185603	-0.0320655	-0.00821729	0.0203032	0.0099778	0.00679959	-0.0305342	-0.000431304	0.00695087	0.00128937	-0.00339833	0.0304772	0.0262595	-0.0292025	0.00623423	-0.0274804	0.0424616	-0.00551247	-0.0178706	0.00486967	-0.000213855	-0.0025289	0.04837	0.0175168	-0.0423551	-0.0251805	-0.00254032	-0.0170038	-0.0047562	0.0128491	0.0571645	-0.00183514
n1802	0.00778605	0.00341783	0.0112263	-0.0354512	-0.0315229	0.0302092	0.0396598	-0.0353599	0.00815745	-0.0147254	-0.0232059	-0.00948261	-0.0144116	-0.0154971	0.0137588	-0.0144335	0.00202636	0.0312105	-0.00420714	0.00382744	0.00292577	-0.0202557	0.014295	-0.0032795	0.0175858	-0.00787738	0.00906822	0.0345397	0.0209585	0.062822	-0.0140904	0.0130777	0.025118	-0.0015303	0.0010373
n1163	0.010634	-0.0163483	-0.00101995	-0.0159978	-0.0202349	0.00425135	0.0287656	-0.00222345	-0.0131606	-0.000764841	-0.0149095	-0.0282957	-0.00214931	-0.00945506	-0.0508853	0.0141389	0.0150523	0.0337016	0.00789545	0.00561622	-0.0350287	0.0347814	9.63752e-05	0.0388335	0.00797357	0.00468088	0.0190457	0.0264836	0.000769243	-0.0883162	0.0244274	-0.0118862	0.00117715	-0.00541363	-0.000486678
n1808	0.00199249	-0.0048263	-0.00782793	-0.0173302	-0.0117203	0.00521336	-0.00475205	-0.00205466	-0.0252244	0.0310005	-0.0275559	0.00315028	0.0062774	-0.041079	0.0332824	0.00233317	0.0347667	-0.00871957	-0.00596415	-0.0289379	0.053487	-0.0504591	0.0258703	0.0273482	-0.0382292	-0.0306485	-0.00896537	0.0117161	0.0389294	0.0127025	-0.00837501	0.0312167	-0.04399	0.0260886	0.000694987
n1528	-0.0127859	-0.0170585	0.0249547	-0.039583	-0.00686317	0.0140422	0.0253783	0.00555623	0.00600461	0.0352962	0.0244968	0.0223956	0.000589848	-0.0303184	0.00783158	-0.0114124	0.0193603	-0.0381235	-0.0277343	-0.0417328	0.0314731	0.0204137	0.003341	-0.0138249	0.00800419	-0.00360119	0.0152439	-0.0150132	-0.02645	-0.00487716	-0.0127987	0.017898	0.0236619	0.00618982	-0.000389898
n3248	0.00325909	0.0371654	-0.0199517	0.00852192	0.0334354	0.0395521	-0.0293778	-0.0135547	0.00048065	0.0129258	-0.0108438	-0.0231038	-0.00415194	0.0248732	-0.0155852	0.00504904	0.0180696	-0.00964225	0.00596004	-0.00698022	0.0044027	0.0212627	-0.0133983	-0.00717121	-0.0118635	-0.00643906	-0.0618958	-0.010699	0.00316924	-0.00700253	0.0158293	-0.00827436	0.0170978	0.009891	-0.000492393
n1173	-0.00417575	-0.0271598	0.0343245	-0.000622457	0.0112153	0.0193463	0.0276166	-0.0295242	-0.0151094	0.0116547	0.00419995	0.0111448	0.00830893	0.00070022	-0.0390978	-0.00597567	-0.0156379	0.0396548	0.0334514	-0.024602	-0.0306715	0.0334571	0.0126448	-0.00814581	-0.0124809	-0.0132182	0.00523536	-0.011173	-0.00122229	-0.0530728	-0.00771008	0.023274	-0.0128321	0.021068	0.000232973
n2523	0.0171602	0.0200807	-0.0206298	-0.0154723	-0.0114829	0.0232359	-0.00902405	-0.0131311	-0.00132197	0.015189	-0.0208375	-0.0326807	-0.0256187	0.0168484	0.000236892	-0.0128485	0.0276161	0.0401895	0.037034	0.0174026	0.00880151	-0.0068005	-0.0420938	0.0241148	0.00864659	-0.0100672	0.0326993	-0.017927	0.0448244	-0.0249077	-0.0389719	-0.00296185	-0.00634727	-0.00857004	0.00217741
n1174	-0.0026914	-0.0153336	0.0135794	-0.00269076	-0.00033364	0.0258483	-7.49712e-05	0.0306838	0.0052031	0.020469	-0.0151233	0.012393	0.0328125	-0.00767843	-0.0121391	-0.0345275	0.0133884	-0.0154692	0.0164877	-0.0413896	0.00125114	0.000750224	-0.0191352	-0.0428119	0.0037182	-0.0833956	0.0203869	-0.0237475	-0.0308174	-0.0143632	0.00191626	-0.0229111	0.0263916	0.0443344	-0.00123296
n67	0.00169816	-0.00820469	-0.0120242	0.00102177	0.0272717	-0.00731968	0.0175506	-0.0249452	0.00674341	-0.0160673	-0.0072257	0.00459212	0.0452075	0.039327	-0.0204825	0.0384099	-0.0239346	0.00798915	-0.0464779	0.00860724	0.0247239	0.0194266	0.0249029	0.0319741	-0.00939499	-0.0209085	0.0365794	0.0324904	-0.015809	-0.0123376	-0.0170411	0.0281335	-0.0634992	-0.014393	0.00347346
n1177	-0.00310686	-0.00528744	-0.000788689	0.0127266	-0.0158478	0.00926248	-0.00209746	0.00186458	0.0179346	0.00225856	-0.00829057	0.00467736	0.0300855	-0.0166602	-0.0108303	0.0226425	0.0240908	0.0626525	0.0501214	-0.0340552	0.0236471	-0.0601366	-0.00359	-0.0478406	0.00818575	-0.0295475	-0.0206031	0.0189621	5.76683e-06	0.0114131	-0.0317645	-0.00118989	0.00585532	0.0551049	-7.49383e-05
n2252	0.00343622	0.0082778	-0.00164285	-0.0322439	-0.0331055	-0.0410008	-0.0219085	0.0111872	0.00939374	0.0129215	-0.00138655	-0.00304008	-0.0170061	-0.0272557	0.0433492	0.00845125	-0.0286407	0.0286071	0.017982	0.0120852	-0.00107652	0.0277544	0.0135859	0.00365436	-0.0444569	0.0147687	0.0362936	-0.000495294	0.0180236	-0.000476867	0.0138877	-0.00592001	-0.0504697	-0.021569	-0.000628548
n1175	0.00580188	0.00581602	0.00924732	0.000450351	0.0238197	-0.00978308	0.00807291	0.00959788	-0.0382336	0.0109625	-0.0623582	0.00480294	-0.0233799	0.0109001	-0.00625045	-0.0123424	0.0346296	0.0115131	-0.0345761	0.0217314	0.003544	0.00548309	0.067648	-0.0130328	0.0239783	-0.0111973	-0.0047376	0.0253306	0.0179057	0.0163497	0.0117241	-0.00621604	-0.0123436	0.0632024	-0.000354423
n1525	0.00357754	0.0299743	-0.0144164	0.00156124	0.0146755	-0.0367807	0.0147841	0.0207926	-0.0285707	-0.0169096	0.0212656	0.0211832	-0.0302435	0.0370062	-0.00527303	-0.00385905	0.0243897	0.0149704	-0.0211756	-0.0156516	0.0335317	0.00977089	-0.00572137	-0.0184994	0.0199772	0.0151243	-0.0278939	-0.00303622	-0.0069221	-0.0354767	0.0174089	-0.0224579	0.0239543	0.0531967	0.00310972
n2138	-0.00293989	-0.00394658	-0.00562037	0.0016225	0.0176984	0.00250998	-0.00783934	-0.0380448	-0.0260559	0.0396309	0.0264667	0.025093	-0.0229898	0.000541489	-0.00917152	0.0481118	-0.0188333	-0.0504666	-0.00966551	-0.0285391	0.0118029	-0.0379028	0.0189117	0.0158949	-0.0185794	-0.00319807	0.0134074	-0.000588647	0.00208732	0.00651373	-0.043066	-0.0226172	0.0567816	-0.0381939	0.0041963
n2613	0.00586214	0.0123165	-0.0225992	-0.00688769	-0.0325783	-0.00315734	-0.0178479	-0.00711051	0.0150039	-0.030761	-0.00982252	4.40261e-05	-0.0419018	0.0282148	0.0113994	-0.00205953	0.00358475	0.000850453	0.0362866	-0.0145674	-0.0311096	-0.00187542	-0.0029978	-0.0664102	-0.0285119	0.0410083	-0.018273	0.0195227	0.0165282	0.0101818	0.0129055	-0.0417837	-0.0365087	-0.0158772	0.000769234
n77	-0.00512143	-0.0285819	0.00137514	0.00412461	-0.0331738	-0.00580942	0.00686918	-0.00664645	-0.019121	0.0238575	-0.0095483	0.00502666	0.01873	-0.0249297	0.020172	-0.0417606	0.0110376	0.017106	-0.0319315	0.0325136	0.0189035	0.0547635	0.0266121	-0.00775757	0.0245131	0.0498908	0.00817381	0.0106514	0.0175083	-0.0102019	0.0329574	0.0177121	-0.00893005	-0.028235	-0.00277591
n2001	0.000527301	-0.0115468	0.00699992	-0.0300401	-0.0207317	0.00239781	0.0110896	-0.0155989	-0.0311473	0.0212152	-0.0318235	-0.0172451	0.0149608	0.00466842	-0.0249085	-0.0206195	-0.0210333	-0.0265968	-0.0472707	-0.0434366	0.0179848	0.00937288	-0.0157217	0.010492	0.0373328	0.0115286	0.00406506	0.0161614	0.0449805	-0.0379829	-0.0049274	0.0205422	0.0199372	-0.0537996	0.00404162
n2792	0.0148899	0.022076	0.0119488	-0.00199628	-0.0208799	-0.0153134	0.0402379	0.025088	-0.0125783	-0.00536377	-0.017365	-0.0164422	0.000228088	0.00189857	-0.00191987	-0.00323259	0.00837477	-0.020034	0.000477689	0.0249444	0.044022	-0.0346934	-0.0449692	-0.014631	0.0211082	-0.0221435	0.000417392	-0.0723668	0.0123434	-0.00900315	0.00864585	-0.00131698	-0.0108745	-0.013216	0.00103144
n2000	-0.00760204	0.0220459	-0.0130461	0.000581146	-0.00319838	-0.0176697	0.0235343	0.0258759	-0.0265941	-0.0346696	-0.0404419	-0.028959	-0.0247537	0.000958634	0.0377597	0.00750981	0.00327849	0.00386798	0.0240969	0.000614461	0.000506693	0.0165465	-0.019382	0.0226881	0.0191923	-0.00722831	-0.0358849	0.015389	-0.0639642	0.0164562	-0.04737	0.0144319	0.012648	-0.00279472	-0.00258048
n71	-0.0161828	-0.010068	0.00300448	-0.010774	-0.0161459	0.00493867	0.0195434	0.0079986	0.00308646	-0.0109179	-0.0216399	0.053682	0.00391142	0.00820719	-0.00620212	-0.00367993	-0.00611318	-0.0522137	0.022085	0.00748555	-0.0189504	-0.0167029	-0.0228631	0.0158163	0.0458397	0.0516797	-0.0449848	-0.035723	0.0323773	0.0226245	-0.010796	0.0267736	0.0217036	0.0115681	0.000242213
n1526	-0.0151718	0.00185098	0.0336135	-0.000712745	-0.012342	-0.00271061	0.0273607	-0.0243381	0.00503689	0.00688655	0.00554399	0.0110465	0.0211211	-0.0514278	0.00775981	-0.0481488	0.0219707	-0.00730532	-0.0263078	-0.0222409	0.019023	-0.0116511	-0.0305459	0.0131723	-0.00291807	0.0110655	0.031988	-0.0162834	0.0353972	-0.0321411	-0.0267657	0.00394353	-0.0381495	-0.020353	-0.00200038
n1527	0.00985807	0.0187654	0.00303863	-0.0103502	0.005946	-0.0253301	-0.0155568	0.0084599	-0.0131717	-0.0241131	0.00612464	0.0426911	-0.0335527	-0.00292545	-0.0298708	-0.00286891	0.0194168	-0.0217959	-0.00455415	-0.0132974	0.00905561	-0.0107225	0.00411412	0.00907385	-0.00675187	-0.0365831	-0.0463322	0.031905	0.0536067	-0.0458413	-0.00945422	-0.0549848	0.0237098	0.0352338	0.00298868
n1170	0.00527941	-0.00355996	0.0026062	-0.0138139	0.0170529	0.0122253	-0.0080914	0.0467734	-0.0329642	0.00728471	-0.0182993	-0.0173525	0.00515914	-0.0197169	-0.0121666	0.0191172	0.02768	-0.0310496	0.0257041	0.0370942	0.00636032	0.0318431	-0.0529935	-0.0292346	-0.0437284	-0.0140619	0.00836122	-0.0045883	0.0202039	0.00114116	0.0352613	0.026758	-0.0488179	0.0169787	-0.00460251
n61	-0.00363121	0.0133535	0.041478	0.0107011	0.0222459	0.00354681	-0.00989118	-0.00249227	0.0210816	0.000843333	-0.0378889	-0.00678164	0.000450528	-0.0106811	0.00308659	-0.0262171	0.0290481	-0.0109438	0.0273475	-0.0144292	0.0428805	-0.00833841	0.00449801	-0.0148832	0.0139773	0.0450901	0.018741	-0.0241587	0.0671393	-0.020825	-0.0153735	0.00327125	-0.0122766	-0.0242037	0.000124884
n1169	-0.000173166	-0.000996803	-0.0274703	-0.00588226	-0.0239433	0.008274	0.00566934	0.00177113	-0.00996002	0.0224305	-0.0235172	-0.00235102	-0.00868954	0.00889612	-0.0351109	-0.0134165	0.0241381	-0.015079	-0.0389399	-0.0833359	0.0358345	0.0138954	-0.00676742	-0.0284977	-0.0256414	-0.0058882	0.0231485	-0.00452216	0.00835074	0.0366519	0.00127148	0.0413458	-0.0165427	0.0249958	0.0029792
n66	-0.0105741	-0.0195293	-0.00101566	-0.0256676	-0.00960973	-0.0429982	0.0287978	-0.017441	0.0330246	-0.0117905	-0.00123563	0.0114958	0.00598519	0.00544271	-0.0207659	-0.0144674	-0.00915783	0.000434759	0.0200813	-0.0425217	0.0143768	-0.0119788	-0.0237695	0.0105133	0.0098614	0.0039479	0.0302589	0.00452966	0.0514086	-0.0522259	0.0256463	0.0114745	-0.0223953	-0.0162289	0.00343222
n2522	0.00260808	0.0314949	-0.0366291	0.0180755	-0.00649931	0.0261917	-0.00191669	0.00268601	0.00121505	0.0332077	-0.00487452	-0.0404819	-0.0136019	0.0448416	0.0113031	0.026187	0.02758	0.0172738	0.0166779	0.000441941	0.00379886	0.0288811	0.000131454	0.000796055	-0.0046569	-0.0150774	0.0265543	0.0193466	0.0344566	-0.0129642	-0.00311377	-0.00592446	0.0182128	-0.0113359	0.000790101
n1172	0.00478833	-0.0047932	0.0174902	0.00638292	-0.0127396	-0.00887954	0.0117178	0.032004	-0.0171862	0.0351771	0.0421652	-0.0151536	-0.0165035	-0.0219954	-0.0412905	0.00770665	-0.0157246	0.0292116	0.00221407	-0.0209212	0.0316794	0.0713073	0.00228557	-0.00670432	-0.0105794	0.0441549	0.0154333	-0.0263165	-0.0291484	-0.000500441	0.0125915	0.0125048	0.00666081	0.031587	-0.00307731
n1176	-0.0052333	-0.00458496	0.0108474	0.00527411	-0.00134955	-0.0202233	0.0102882	0.016151	-0.00634368	-0.0100914	0.00921028	0.0045431	0.0383476	0.051409	-0.0531142	0.0145264	0.0208871	0.0384218	-0.0165758	-0.0274063	-0.0143476	-0.017242	-0.004519	-0.0115243	-0.0306154	0.00216147	-0.00365819	-0.0337566	0.0784951	-0.0233755	0.020069	-0.0335465	0.00981378	0.0202689	-0.000462125
n1524	-0.0131938	-0.00637291	0.0143641	-0.0151933	-0.051525	0.022161	0.0169405	-0.0198361	-0.0152165	0.00919897	-0.00970657	-0.00237467	0.0211561	0.0441268	0.0418631	-0.0136494	0.0193648	-0.00247022	0.0117499	0.010873	0.0147194	0.0124437	-0.0291063	-0.0291271	0.0282138	-0.0079664	0.00375383	-0.00360439	-0.00866994	0.0396626	-0.0381585	0.00622353	-0.010429	0.00363026	0.00218542
n63	-0.00258102	-0.00328574	-0.0415359	0.0177525	0.0158515	0.0159254	-0.0485618	-8.04188e-05	0.0222819	0.026174	0.0324881	-0.000464103	-0.00803325	0.00309748	-0.0228278	0.0219918	0.00194307	0.00443736	0.00417585	-0.00594272	-0.0187107	0.0108802	0.0258252	-0.00677607	0.0381541	0.0188869	0.0291116	0.0191122	-0.0301367	-0.0328606	-0.00713165	-0.0247757	-0.0328853	-0.0209157	0.00363863
n65	-0.0118809	-0.00393463	0.040581	0.00385605	0.0334927	0.0302477	0.0137454	0.0222812	0.00889201	-0.000890232	0.00235376	0.0177723	0.000656621	0.00585573	-0.000779093	-0.0053538	0.0116673	-0.0541644	0.0173622	-0.00486146	0.0311211	0.0399426	-0.00934545	0.00886955	0.0104011	-0.017181	0.0169072	-0.0353781	-0.00133502	-0.0140763	-0.00307575	0.0162528	0.0492914	0.0156111	-0.000506436
n1998	0.0145222	0.00401699	-0.00946236	-0.0147625	-0.00859756	-0.0173422	-0.0134108	0.00714938	-0.034897	0.0225851	0.0122127	-0.0191706	0.0522308	0.00600981	-0.0218103	-0.0153827	-0.0384644	-0.00962728	0.0300087	-0.0212386	0.0296749	-0.0230304	-0.0648441	0.0264989	-0.00822579	-0.0137318	0.0199745	0.00739023	-0.0042791	0.00444474	0.0179309	0.00304924	-0.0509222	-0.00288998	0.000871814
n2003	0.00130631	0.00108093	-0.0123774	0.0035591	-0.00845873	0.00251996	0.0498221	0.0176803	-0.0261568	-0.00909939	0.0381278	-0.00311334	0.0461105	-0.0260386	0.0030053	-0.00624747	0.0314968	-0.0519348	0.0164487	0.0077833	0.00906583	0.0356832	0.00216506	0.0149531	-0.00836418	-0.0145565	-0.0265219	0.0149789	0.0071584	0.0489026	-0.0390595	0.00858894	0.0402193	0.00475684	-0.00271835
n2137	0.0110674	0.0224636	0.0278506	-0.00954478	-0.0214381	-0.00511036	0.0306239	-0.0167189	0.021623	-0.00721481	0.00108895	-0.0100922	0.00290924	0.0029995	0.0246011	0.00012139	-0.00966996	0.000404727	-0.0266234	0.0199794	-0.0377838	-0.0102534	-0.0584528	0.0174976	0.0183365	-0.0291109	-0.0101282	-0.00580755	0.00918456	-0.0246746	-0.0534992	0.00431254	0.0240362	-0.0485234	9.14205e-05
n1171	-0.0161527	-0.00375228	0.0227731	-0.0283283	0.0167518	-0.00984734	-0.00984573	-0.00489547	-0.024837	-0.043967	-0.0145499	0.0133031	-0.0374125	-0.0236211	-0.0374538	0.00463179	-0.0108473	0.0469974	-0.00144854	0.003882	-0.0219389	-0.0254195	0.00411816	-0.0153821	0.0205879	0.0102277	-0.0377986	-0.0373019	-0.00365446	-0.00577114	0.0297818	-0.000135809	0.0166514	0.0202767	-0.00187749
n2692	0.0101604	0.0354938	-0.0206208	-0.0207219	0.0049597	0.0359794	-0.0135691	-0.0159223	0.0121818	-0.00180703	0.0174098	0.0354456	0.0161074	-0.015974	0.0226873	0.0156752	0.0206792	-0.000850123	-0.0402022	-0.00261441	-0.00339777	-0.0262234	0.0337563	-0.00541004	-0.00660141	-0.0163814	-0.0150808	-0.0176263	0.0190992	-0.00360256	0.0172439	-0.0302885	-0.0354017	-0.00686702	0.00123875
n69	-0.000937213	-0.0045083	0.00888868	0.0170715	-0.0214697	-0.0177532	-0.00496885	-0.0132295	0.0284103	-0.0344491	0.00748449	-0.00880312	-0.0200511	0.0529939	0.0125803	-0.0144653	-0.0273522	-0.0110928	0.0115516	0.0142858	-0.0184097	0.046752	-0.0267093	-0.00252148	-0.00389166	0.0644062	-0.00395492	0.0313793	0.0175736	0.0233065	-0.0227557	-0.0156856	-0.0485091	0.0400821	0.00107035
n2253	-0.00230091	-0.0054481	-0.0127732	0.0119016	-0.00521446	-0.0051903	0.0140898	-0.00219027	-0.0603764	-0.0103033	0.035437	0.025328	0.00398439	-0.00606871	-0.0266214	-0.019945	-0.020487	0.0094166	0.0216596	-0.0463975	0.0318873	0.0523775	-0.00272603	0.0410626	0.0153666	0.00888441	0.0379599	-0.0190591	0.00123923	-0.000993383	-0.0113031	0.0434252	0.00902341	0.0304686	0.00271379
n70	-0.000896255	-0.0264389	0.0261897	0.0194422	0.016801	-0.0120304	-0.00338958	-0.022321	-0.000916745	-0.00057578	-0.0225002	0.0152685	-0.00186345	0.0400489	-0.016099	0.000292207	-0.00666372	0.0143424	0.0488314	0.00387029	-0.00494972	0.0629555	0.0155476	-0.0410261	0.0164757	0.0327739	-0.0290541	0.0201731	0.0177549	0.0196295	-0.00454594	0.0151504	-0.0240001	0.010937	-0.002183
n2002	0.0129266	-0.0195415	-0.00218888	-0.0384669	-0.0134683	0.0240603	0.0161996	0.00262266	-0.049812	0.0012799	0.0232174	-0.043444	-0.0163595	0.0199412	0.0202539	0.0163012	0.014826	-0.0189438	0.00411292	-0.000822308	-0.00533147	-0.011123	0.0455495	0.0135149	-0.0153446	-0.00350318	0.00263377	-0.0262825	0.0326329	0.021276	-0.0119221	0.014335	0.00403905	0.0188194	-0.000989857
n2836	0.00819544	0.0370409	-0.0186231	-0.00819894	0.0274665	0.000779626	-0.00852142	0.00539585	-0.0260034	0.0259123	-0.00247328	-0.0423208	-0.00720321	-0.017315	-0.0181787	-0.00788989	-0.0115736	0.00566996	-0.00310231	0.0264752	0.0357179	0.0268091	0.0280713	0.0110321	-0.0175419	0.00168349	-0.0363466	0.0223903	-0.0187388	-0.017771	0.0511335	0.00224076	0.00361963	-0.00839708	-0.000526704
n1807	0.00640965	0.0115751	-0.0112136	-0.0069333	0.025322	0.0164449	-0.00455329	0.016094	-0.0567565	-0.0020475	0.00171634	0.0338303	-0.0169223	0.00057684	-0.0113579	-0.0168773	-0.0107574	0.00228656	-0.000335968	0.0173032	0.00886689	-0.0156228	-0.0365593	-0.0274308	0.050677	0.00214376	0.0122433	0.0794327	0.0230891	0.00801005	-0.0052275	0.0247113	0.0266248	0.0207693	0.00483754
n1806	-0.00947198	-0.00023886	0.049915	0.000363903	0.0108259	0.00819977	0.000584435	-0.0190836	-0.000759777	0.0193038	-0.0237675	0.0348771	-0.00519751	0.00860524	0.00173656	-0.000864753	0.0264785	0.0108039	0.00347268	-0.0294326	0.0370298	0.01378	-0.0700343	-0.00671916	0.0187234	0.0250076	-0.0233121	0.00573752	0.0211202	0.0251164	-0.00157345	-0.015644	0.00903598	-0.00451824	0.000403397
n2455	0.0156834	0.0300277	0.000609875	0.00910106	0.00377534	0.02333	-0.00863523	0.0180486	-0.00788419	0.0433447	-0.00651138	-0.0120607	-0.0288985	-0.0434056	0.0201278	0.00368548	-0.033953	0.00361621	0.00698847	0.000356164	-0.0362164	-0.0159066	-0.0100779	0.0460796	0.0427369	-0.0141361	-0.00639259	-0.0157983	0.0235379	0.0216677	-0.0104696	-0.00791126	-0.0134172	-0.0127378	0.000474435
p1132	0.0227896	-0.00234288	0.0178355	-0.0121739	-0.0256573	0.022338	-0.0134028	-0.0209182	0.00616731	0.006563	0.041715	0.00785245	-0.00396562	-0.02806	0.00895932	-0.0298128	0.021679	0.020998	-0.0109907	0.033516	-0.0494686	0.0175949	0.0020358	-0.0166571	-0.0365162	-0.0111335	-0.00117104	-0.0149277	-0.0352628	0.0197295	0.0194092	0.0254917	-0.00827322	0.00334245	-0.000886358
n1180	0.0150499	0.0121214	-0.00250051	-0.00696888	-0.00180996	-0.0178824	0.051863	0.0122087	-0.0102113	-0.0336404	-0.0156549	-0.0339884	0.0100356	-0.00943475	-0.0186891	0.0320627	-0.00320559	0.0381329	-0.0250125	0.018527	0.0157197	-0.0346526	0.0156598	-0.0347368	-0.018158	0.018499	-0.0105789	0.0366126	-0.00323776	-0.0309484	-0.00778326	0.0229023	-0.0333502	0.0196409	-0.00102163
n75	-0.00627554	-0.0259277	-0.0131167	-0.00969401	0.010023	0.00863665	-0.0168144	0.0166013	-0.00778861	-0.0295275	0.013489	0.0212206	0.0268122	0.0321799	-0.00494642	0.0530742	0.0222697	0.0199195	-0.0381983	-0.017257	-0.0117021	-0.0134798	0.0231929	0.0328166	-0.00154099	0.00943218	0.00670054	-0.0443177	0.00726309	-0.0400985	0.0135499	0.0452068	0.0385105	-0.0110498	0.000397179
n78	-0.0175741	-0.0258935	-0.0168313	0.0182329	-0.00143769	0.00532483	-0.0101137	-0.00640092	-0.0215418	-0.0165445	0.0133311	-0.0017562	0.0301033	0.050601	0.0383709	0.0157213	-0.00807966	-0.0257692	-0.0189881	-0.0175235	0.000479723	-0.0111519	0.0196455	0.0141777	-0.0328276	0.0302998	-0.0347785	0.0026057	-0.0274567	-0.0371847	0.00305979	0.0372162	0.0120918	-0.016504	-0.00176088
n2004	0.00499443	0.00461807	-0.00895322	-0.00288463	0.0314867	-0.0493845	-0.00488047	-0.0208217	-0.0359757	0.00341629	0.0112158	0.00515145	0.0444389	-0.00154003	-0.00440987	0.0179244	-0.0250965	-0.0215485	0.0458749	0.00407081	0.0228975	0.0365319	0.0120478	-0.0325457	0.0101515	-0.00287752	-0.0153345	0.0140134	0.04502	-0.00482426	-0.0152776	0.0151338	-0.0197101	0.0191902	-0.000475819
n1178	-0.0185777	-0.00940705	0.0173481	0.000623503	0.0161071	-0.0207324	0.0135282	-0.00297863	0.0141072	0.0251932	-0.0314271	-0.0092905	0.00604774	0.00788481	-0.0591936	0.0370977	-0.0222949	-0.0104289	0.0104359	-0.0188522	-0.00483756	0.0341512	-0.0135875	-0.0252795	0.0384137	-0.0080068	-0.0219103	0.0256478	-0.00193957	0.0437897	-0.0226096	0.022185	-0.0340347	0.0196646	0.000428129
n2139	-0.00580445	-0.00332242	0.00199229	0.000569816	-0.0187433	-0.0110781	0.0406664	-0.00245281	-0.0424328	-0.0143427	-0.0335677	0.00755958	-0.00378212	0.00717958	-0.016124	-0.049685	-0.00144988	-0.00887378	-0.010618	0.0151326	0.0208896	-0.0236081	-0.0023587	0.0133438	0.0385579	-0.0373881	0.0302525	-0.0249474	0.041001	-0.028175	-0.0392504	-0.0110727	-0.00461461	-0.0611682	0.00155192
n2141	-0.00955224	0.0142462	-0.0208474	-0.00365566	-0.000792026	-3.0495e-05	0.0419073	-0.00559854	-0.0250038	-0.0280179	-0.0319062	-0.0295643	-0.0253863	-0.0188603	0.0302756	0.0480129	0.020004	-0.000584364	0.00144153	0.0233494	0.0326171	0.000192668	0.0223685	-0.0101683	-0.004295	0.0172492	-0.0123983	0.0100813	-0.0411743	-0.0546945	-0.00238343	0.00485072	0.0251314	-0.0226633	-0.00278063
n79	0.0100866	-0.0395323	-0.00600059	-0.0091909	0.0133865	0.0169285	0.0263272	0.0228135	-0.00330416	-0.00611871	0.0187559	0.0103649	-0.0164086	0.0184706	-0.0312367	0.0065778	0.0186929	0.0196371	0.0172033	-0.0208407	-0.0145219	-0.0442586	0.0197134	0.00277374	0.0320731	0.0335739	-0.00656249	-0.0353185	0.00306778	-0.0222455	-0.0122555	-0.0196491	-0.0428099	-0.0111902	-0.000593257
n2881	0.00599383	0.0195894	-0.00188088	-0.0110795	-0.0274549	0.00747587	-0.028119	0.0150204	-0.0208463	-0.016088	-0.0050602	-0.027506	-0.0114236	-0.0440368	0.0299657	-0.0217046	0.00960659	-0.00614372	-0.0352104	0.0273338	-0.0311008	0.0254255	-0.0124965	0.0411228	0.0434218	-0.0152828	-0.0252937	-0.0260319	0.0203163	-0.00475099	0.0450051	0.00323539	0.0324804	-0.00785455	-0.00100713
n72	-0.00510509	-0.0320851	-0.0156746	0.0265122	0.0160113	-0.0060482	0.0118833	0.0160955	-0.00516294	-0.0237578	0.0155921	0.00849411	0.0439625	0.0212288	0.00714881	0.0342837	-0.00540195	-0.0206393	-0.0226851	-0.0183217	0.00134281	-0.00579161	-0.0408648	-0.000986016	-0.0127844	-0.00972246	-0.000708674	0.0125387	0.0358023	0.0235019	-0.0617586	0.0227064	0.0219564	0.0253824	-0.00209059
n1810	0.000704141	-0.0106638	-0.00425552	-0.0298291	-0.0334709	0.0124035	0.0276658	-0.00675247	-0.00469293	0.0256472	-0.0324613	-0.0130154	0.0145593	0.0363558	0.00849538	0.00955634	0.0426016	-0.0175574	0.00701144	-0.0136098	0.00704558	-0.0051561	0.00736393	0.0294916	0.0359729	-0.0363379	0.020779	0.00306727	-0.0318018	0.0320847	-0.0177879	0.053153	0.0407254	-0.00627104	0.000552835
n3101	-0.00158706	0.0307069	-0.0173806	0.0181452	-0.00650042	0.00988474	0.00698926	0.0086793	-0.00844059	-0.0406912	0.0307993	-0.00643572	-0.0135312	-0.018138	0.0396325	0.047758	-0.00328555	0.0418656	0.0124801	0.0156337	-0.0277575	0.00674657	0.021338	0.0114471	0.0372722	0.000656867	-0.00538037	0.0300376	-0.00614181	0.0237516	-0.0312456	0.0226716	0.00167642	0.0335378	0.000186084
n2694	0.00139752	0.00802483	-0.0186522	-0.016039	-0.0311908	-0.0211957	-0.0211482	0.025057	-0.000876822	-0.00976612	0.0330666	0.0425976	0.0307322	-0.00441602	0.0168465	-0.00301523	-0.00466027	-0.0335828	-0.0252724	-0.020085	-0.0339178	-0.0432231	0.0314921	-0.0163165	-0.0178574	0.0145291	0.0119385	0.00347868	-0.0236199	0.0265316	0.0474091	-0.0318568	0.0107438	-0.0159528	0.00160012
n1182	-0.021987	-0.00105317	-0.012335	0.0152929	-0.0179431	-0.003554	0.00491117	0.0265561	-0.00889047	0.0206155	0.0273219	-0.0325283	-0.00526511	0.0113283	-0.00756043	0.0525707	-0.0100762	-0.00730079	-0.0418701	0.027988	-0.0148156	0.00415013	-0.0292644	-0.0337031	-0.00945308	0.0165354	0.0109545	0.00445758	0.013984	0.0170701	-0.0113815	0.00377057	0.00441686	-0.0730887	-0.00269546
n76	0.0038589	-0.0386152	0.00813283	0.0362665	-0.00142584	0.00725264	-0.00678197	0.0041349	0.00745429	0.0345305	0.0226633	0.00419288	-0.0344077	0.0149061	-0.00385975	-0.0339284	0.0102256	0.0158634	-0.0041852	-0.00569011	0.00354019	-0.00162473	-0.0303215	-0.0376267	0.0180302	0.02726	0.0194539	-0.00927384	-0.0314257	-0.0117043	0.00530397	0.0184222	0.0242442	0.0442192	0.00173706
n2007	0.0115034	-0.00357543	0.00901142	-0.00240968	-0.0255961	-0.0281563	0.0395715	0.00831237	-0.0374316	0.00264252	0.0358415	-0.000239861	0.0274179	0.0295486	-0.0144576	-0.00308867	0.0179865	-0.015081	-0.00568548	0.00232491	0.0218687	-0.0534044	0.0311571	0.00641982	-0.00560582	-0.00961121	0.0173947	0.00216817	-0.0144357	0.000913025	0.0201005	-0.00618697	-0.0403441	-0.0637246	0.000881298
n1181	-0.0141781	-0.0300398	0.0422569	-0.00694253	-0.0225108	-0.00038537	-0.0317961	-0.0173744	-0.0176811	-0.0146082	-0.0107893	0.0109481	-0.0102692	0.00337023	-0.0403818	-0.0193507	0.0190013	0.0184273	-0.0157918	-0.00630385	0.0107154	-0.0151401	0.0155894	-0.0176541	0.00553468	-0.0374076	0.00312738	-0.0237187	0.0043927	-0.00991284	-0.0224012	0.010129	0.00125833	0.0173538	0.000627492
n81	0.0114823	0.00924422	-0.014697	0.0112017	0.00636208	-0.00726101	0.00866258	-0.00471041	0.0559888	-0.0182504	-0.0123296	-0.0502495	-0.000873244	-0.00699358	0.0226805	-0.0071681	-0.0114241	-0.0143927	-0.0454265	-0.00758971	-0.0335049	-0.00915092	-0.00642459	-0.018175	0.0228047	-0.00914923	-0.0215556	-0.0286273	0.00246432	-0.0120773	-0.0646853	0.0416384	-0.0252249	0.0267216	0.00154489
n1179	0.0111815	0.0135182	0.000210647	0.0056824	0.0228758	0.0107307	-0.00967991	-0.00620763	-0.0224397	0.0269506	0.00920606	-0.0428488	-0.00509532	-0.0388713	-0.0161661	-0.020151	0.0410186	-0.00648819	-0.0388008	0.0560439	0.00115027	-0.00318574	0.00138998	0.0503516	-0.00360213	0.00445515	0.0167498	-0.0134364	-0.0104806	0.0283528	-0.0308262	-0.0475611	0.00467744	0.0229168	-0.0040658
n73	-0.00662581	-0.0159587	0.0141565	-0.0122761	0.00909981	-0.0341954	0.0297754	0.0386361	0.00065859	-0.00302585	-0.00841287	-0.020531	0.0267679	-0.00204817	0.000667924	0.0161545	0.00533922	0.0149559	-0.0351417	0.0129146	0.0399162	0.0169107	0.0271635	0.0423546	-0.040024	0.0376712	0.0245379	-0.0076944	-0.053605	-0.0209662	-0.00133927	0.00728692	0.0081327	0.00212731	-0.00431153
n2614	0.00903128	-0.00448588	-0.00962481	-0.0447704	-0.0230866	0.0320042	0.0369883	0.0275015	-0.000612895	0.0125516	-0.00351494	0.0150096	0.00974648	0.00436403	-0.00600932	-0.0138352	0.0199422	-0.0260318	-0.00262005	0.00204433	-0.0234373	0.00149705	0.0495366	-0.00157944	0.00701774	-0.00488315	0.00990989	-0.0564855	0.0384489	0.00150479	0.0039666	0.00749378	-0.0198314	-0.00825784	-0.00154588
n80	0.00757609	-0.0164592	0.00965729	0.0442471	-0.00268927	-0.0108918	-0.0192936	0.0166777	-0.0125555	0.0147935	-0.0330761	-0.0222712	-0.016771	-0.0161579	-0.00521002	-0.0165167	0.0136463	-0.00706301	0.00767007	0.0147206	0.0388004	-0.0398315	0.036508	-0.00843104	0.00415391	0.028022	-0.0112511	0.0529427	-0.0176808	0.00599978	-0.0055019	0.0154548	0.0117587	0.058199	-0.000579536
n2457	0.0131582	0.0269133	-0.00584674	0.0158269	-0.0161315	-0.0474375	-0.00838666	-0.0392804	0.0164128	-0.00876722	-0.0200129	0.00478311	0.0229298	-0.0329702	-0.0389178	-0.00152384	-0.00773342	-0.0325453	0.00494702	-0.0283407	0.00927912	-0.00516922	-0.0188909	0.0145668	0.0288501	0.0230227	0.0111428	0.0117937	0.0227067	-0.0104536	0.00595118	0.00259305	0.00407023	0.00203838	0.00415694
n2456	0.00427885	-0.00422399	-0.0208129	0.0177417	0.0176469	0.00595759	0.00449067	0.0272472	-0.0502708	-0.00401839	0.0236334	-0.00744957	-0.0117695	0.00534421	-0.0034	0.00393552	0.0371761	-0.0199032	0.0103064	-0.0281779	-0.0163693	0.00545816	0.00779926	0.0152595	0.0191929	0.0365969	0.0610466	0.0619228	0.0397779	0.00724466	-0.0227028	-0.000403746	0.034178	0.00726487	0.000467648
n74	-0.00620591	-0.0237552	0.0171731	0.00991482	0.0250037	-0.00888795	0.029863	0.0247725	0.0478188	-0.00749087	0.00375348	0.00656744	0.0236883	-0.0199746	-0.0341836	0.00702679	0.00715396	0.00532596	-0.0364743	-0.0123068	-0.0113099	-0.0244938	-0.0148005	0.0108652	0.0219616	-0.00248647	0.0244184	0.0577286	0.0441003	0.0180996	0.0113121	0.00355346	0.00656952	0.0236305	-0.000777451
n1184	-0.00405608	0.00135314	-0.00952209	0.0265009	-0.00981977	0.00593737	-0.00769608	-0.000337775	-0.00732028	0.0021223	-0.0343047	-0.0188039	0.00702523	-0.0584189	0.00538944	0.0515865	-0.0310223	0.00907804	0.013619	0.0186262	-0.00336793	0.0169124	-0.0171469	0.00120514	-0.0710005	-0.0200048	-0.00622565	-0.0134907	0.0114705	-0.0531854	0.0202401	-0.0110123	-0.0441601	0.00489554	-0.00252682
Kaur-16-en-18-oic acid	0.0467499	0.0009725	0.00978222	0.00214217	-0.0166722	0.0182641	0.00315591	-0.00659841	0.00369313	-0.00606219	0.00941002	0.00953451	0.00230632	0.00542609	-0.000788005	-0.0123189	-0.00476258	0.0017719	0.00772062	-0.00428723	0.00371888	0.0112961	-0.0107579	-0.00190762	-0.00479584	0.00339678	-0.00114986	0.00530137	-0.00659914	-0.00410668	0.00259347	0.0227274	-0.0101723	-0.000905439	-0.00857179
p1459	0.00922825	0.00795725	-0.0237228	0.0134166	0.0284011	-0.03084	-0.0150371	-0.0217271	-0.00716606	-0.00410736	0.017125	-0.0191239	-0.0109693	-0.0265667	0.0200355	0.00959099	0.00790433	0.043244	-0.0430371	-0.00344627	0.0154217	-0.0112022	0.00852755	-0.0449245	0.00616752	-0.0383568	-0.00445968	-0.0096982	-0.0155331	-0.043622	-0.0376952	0.0105352	-0.0430761	0.0240063	0.00324857
p171/p1576	0.0145309	-0.0141682	-0.0323022	0.0345993	-0.00644931	0.00910972	0.00915056	-0.0267586	-0.0109317	0.0127712	0.0215898	-0.0299825	-0.0144544	-0.0117197	0.00340746	-0.00951477	-0.0158583	0.0271377	0.00407264	-0.00346002	0.0488789	0.0297386	-0.00214993	-0.0159239	0.0227765	0.0218106	0.0107704	0.0187595	-0.0461307	0.0283283	-0.036084	0.0191021	-0.00850609	0.00326832	0.00256745
p172	0.020271	0.0105418	-0.0408254	0.0120157	-0.0210533	-0.0144476	-0.0251848	-0.0305811	-0.0363351	-0.00899948	0.0072916	-0.034198	0.0157933	0.0100133	-0.0226881	0.0177641	-0.0133536	1.00132e-06	-0.0192836	-0.0119127	0.00034296	0.0201065	0.00604032	0.00714377	-0.00515907	0.0397575	0.0177893	-0.0101268	-0.0184002	-0.0122503	-0.0156565	-0.0150415	-0.00568696	-0.0213553	-0.0288717
p173	0.0157404	0.00788456	-0.0423824	-0.00231726	0.0115287	0.00746161	-0.0219467	-0.0252545	0.0142799	0.00137219	-0.0241111	-0.00560242	-0.0194848	0.0115299	-0.0240883	-0.0287808	-0.00320256	0.0342194	0.0188119	0.00948818	0.0282305	0.029166	0.00708843	-0.0247095	-0.0156774	-0.0118987	-0.0222461	-0.0564991	-0.00732282	-0.0422063	0.00857399	9.25029e-05	-0.0235164	-0.0024785	0.0031706
p1461	0.00601357	0.00109185	-0.0344476	0.0159785	0.01511	-0.0377062	-0.0305281	-0.0326651	-0.0256326	0.00835227	-0.0155775	-0.0201585	0.00829695	-0.0121608	0.00340268	0.00105738	0.0107772	0.018842	-0.0103664	-0.00419299	0.00296022	-0.0103798	0.0412376	-0.0294298	-0.0273559	0.0340378	0.0397685	0.021076	-0.028277	-0.0113326	0.00463627	-0.0249016	0.0429878	0.00304684	-0.000188361
p174	-0.0292078	0.0123342	0.0258939	-0.024547	-0.011147	-0.0271783	-0.000409027	0.0532608	-0.015517	0.0240878	0.0177728	-0.00513768	-0.00556642	0.0119848	0.00176571	-0.0234969	-0.00750433	0.0106379	0.00397566	0.00999952	-0.0192904	-0.00351496	-0.0128978	0.0046201	-0.00228664	-0.0147938	0.00194891	0.0185333	-0.015953	-0.00995421	-0.00112657	0.0114025	-0.0104386	-0.00234705	0.0397083
p175	0.017561	0.0120717	-0.0399806	0.0134987	-0.0208228	-0.0150714	-0.0270399	-0.0408609	-0.038774	-0.00267433	-0.000759532	-0.0341879	0.00593035	0.00499528	-0.0227443	0.0120891	0.00147238	-0.00153555	-0.0137026	-0.0120619	-0.0068447	0.0084202	0.00229593	-0.00323322	-0.0128906	0.0295229	0.0316715	-0.00443209	-0.0285543	0.0020685	0.00953184	0.0319723	-0.0124759	-0.0101738	0.0132336
p176	-0.0299922	-0.00735437	0.0100808	-0.00941027	-0.012381	-0.0444033	0.00848259	0.0590749	-0.000400862	0.0118316	0.0221401	-0.0191453	0.00259315	0.0110119	0.00899341	-0.0118869	-0.00206771	0.0130914	-0.0134448	-0.00389787	-0.0123379	0.00351139	0.00965847	0.0149229	0.0115228	0.000364891	-0.0148949	0.00571396	0.00429296	-0.00719811	0.022867	-0.0133338	0.00982587	-0.00496572	-0.00462126
p179	0.0148787	-0.0538081	-0.0107103	0.0418598	0.0240209	-0.00439465	-0.0180287	0.00651493	-0.0107193	-0.00590965	0.0012178	-0.00112717	0.00545837	-0.00318657	0.00451667	-0.000372588	-0.000837322	-0.00911554	0.00363483	-0.00947178	-0.00182898	-0.00138057	-0.0033637	-0.00202497	0.00228626	-0.00362728	0.00632962	0.00570021	0.00173538	0.00269299	0.00147102	-0.00883657	-0.00489386	-0.00411399	-0.000129571
p182	0.0129449	-0.0321739	0.0292677	-0.0167985	-0.00649224	0.0302286	0.000899051	-0.0101054	0.0057611	0.0409561	0.0308759	0.00694367	0.000695905	0.0415714	0.0112439	0.0133652	0.00717874	0.00167445	0.0466031	-0.0265684	0.0210165	-0.0111414	-0.011715	0.0122368	-0.010997	-0.00373566	-0.0230837	0.0127502	0.00964071	0.00216025	-0.00160234	-0.0200106	-0.00915141	0.0164639	0.0102234
p999	-0.036488	-0.0145282	0.050119	-0.0111029	0.0134919	-0.00483783	-0.00499787	-0.0174954	0.00112485	0.00768595	0.00191739	0.000405184	-0.00505875	0.000835288	-0.00519991	-0.00217576	0.00334889	0.00753177	0.0117911	0.000900788	0.00578878	-0.00212686	0.000962022	-0.00190006	-0.00273058	-0.00493927	-0.00593786	0.000100532	0.00537999	0.00111597	-0.0083411	0.00604521	0.00133973	0.00230178	-0.00174652
p1135	-0.0024251	0.0148238	-0.0503748	0.0210768	-0.00327654	-0.022001	-0.00647396	-0.00793276	0.0087375	0.051886	-0.0113474	0.0302165	-0.00125811	0.00377825	-0.0118915	0.0174338	-0.0244048	-0.0229866	0.0242634	-0.0240263	-0.00155853	-0.00555445	-0.0316134	0.0275642	0.00185878	-0.0342235	-0.00904209	-0.0035747	-0.000682323	-0.0207412	-0.0185011	-0.000982173	0.00410546	0.0124996	0.00641201
p186	-0.0199497	-0.0250381	-0.00796951	0.00833347	0.00298425	-0.0020328	-0.0234138	0.0161774	-0.00797337	-0.0107818	-0.0375621	0.0457603	0.0382977	-0.000275894	0.0171043	0.0121318	0.0332061	-0.0243971	-0.0124826	0.00230041	-0.0302223	-0.0293776	-0.00842622	0.0200181	0.0255991	-0.00504713	-0.0297915	-0.020653	0.0405544	0.0156028	-0.00484241	0.00418903	0.0142283	0.0248858	-0.00323959
p1532	0.0285189	0.0179402	-0.00133769	-0.0356196	0.00572892	0.0237369	0.0195089	-0.00714795	0.00730676	0.0224944	0.0384672	-0.00758125	0.00281447	-0.0178362	-0.0310678	0.0256135	-0.00414256	0.0253545	0.0116454	-0.0166901	0.0261413	0.000433884	0.00622628	-0.000803411	0.00393756	0.0220828	0.014201	0.0286239	0.00186829	-0.0147635	0.0149427	0.0127292	-0.0146878	-0.00929022	0.00229582
p1322	-0.019035	0.0153536	-0.0303829	0.00535785	-0.0385958	-0.00421153	-0.0117836	0.0278717	0.00737847	-0.029134	0.0160793	0.0241192	0.00800163	0.00288202	-0.0472398	0.00190275	-0.0285583	0.00521018	-0.00618484	0.00194747	0.00491009	-0.0277243	-0.013258	-0.0364766	0.0199509	0.00115456	0.000342658	0.0352059	0.0306307	-0.00650744	0.0038494	0.0024949	0.014163	-0.0192027	0.00405846
p1000	-0.0135955	0.0381525	0.00711123	-0.0360836	-0.0143533	0.00329728	0.0101788	-0.0134594	-0.0110436	0.000102268	-0.000199551	-0.0142742	0.00357781	-0.00748541	-0.0202339	0.00439848	0.0209165	0.00901822	-0.0179706	0.0473474	-0.035254	-0.00192186	-0.00644134	-0.027623	-0.0307719	0.0250689	0.000621224	-0.0252077	-0.0315859	0.0356422	-0.0138574	-0.0107447	-0.00060985	0.00525916	-0.00177397
n87	-0.00358115	0.0183429	-0.0499083	-0.0176472	0.0409601	0.017537	0.0126939	0.0110124	0.0424452	-0.00774324	-0.0117153	0.0130667	0.00952736	0.0142874	-0.0103898	-0.0246228	0.00250431	0.0018309	-0.0111665	-0.0159311	0.00873286	0.014508	-0.00732519	0.00255323	-0.0035501	0.0157522	0.0189796	0.00443756	0.0300221	-0.0291775	0.00132539	0.0182672	0.00759905	0.0175319	-0.0441826
p188	0.031065	0.0232082	-0.0498802	-0.010102	0.00355321	0.0120065	0.00583407	0.0233973	0.0272993	0.00152134	-0.00467612	-0.00411222	0.0132019	0.00903552	0.00572725	0.00310032	0.0140343	-0.00548078	-0.00056091	-0.00211707	0.00393618	0.0015328	-0.00585059	0.0086649	0.00308397	0.00969517	-0.00208467	-0.0101768	0.00378699	-0.0108231	-0.0103385	-0.00160235	0.00528981	0.00658953	0.0127524
n2695	0.00203394	0.0137665	-0.0312199	-0.0317165	-0.00108922	0.00922722	-5.96292e-05	0.0136516	0.0166082	0.0109187	-0.0124493	0.0217414	0.0310401	0.00967279	0.0105931	-0.00122143	0.0537662	0.00834025	0.0118384	-0.0436025	0.0387838	-0.0381317	0.00285303	0.00696924	-0.0370364	0.0154026	0.0179121	-0.0158393	-0.0111963	0.0421427	-0.0381484	-0.0204816	0.0153861	0.00017642	-0.00106964
n2013	-0.00124378	-0.00582773	0.00316988	-0.03904	0.0140878	-0.00115007	-0.0230443	0.000917072	-0.0463148	-0.00941251	0.0408476	0.0209187	0.00484528	0.00299854	0.0194503	-0.0276327	-0.0221395	0.0291548	-0.00891998	-0.012775	0.0288529	0.0637092	0.00522327	-0.0112006	0.0150988	-0.0419539	-0.00849616	-0.0317537	0.0243232	0.0143935	0.0165857	0.000207442	0.00545273	-0.00789586	-4.48103e-05
n88	0.0144725	0.000782583	-0.0187819	0.0293025	-0.0313684	-0.020908	-0.028809	-0.00763213	0.0240687	0.0158841	-0.0211991	0.0309253	-0.0233957	-0.00344567	0.00958506	0.0173422	0.0235827	-0.0240663	-0.0137067	0.0254027	0.000635678	-0.00696418	-0.047471	-0.00303406	0.0104903	-0.0142593	0.0275691	0.0244426	-0.029876	-0.00509664	0.0155611	0.0238499	-0.0114415	-0.0507833	0.00565048
p189	-0.0107147	0.0253487	0.00300763	0.00431538	-0.0242224	0.00846825	0.0148717	-0.0068089	-0.0356684	0.0603842	-0.00385813	0.0255207	0.0342802	0.012856	-0.0178518	-0.0127754	0.047899	0.0251217	0.0130284	0.0502109	0.00391427	0.00843012	0.0103963	-0.0169642	0.00791501	0.00561243	0.00548842	-0.0108914	-0.00300361	-0.0148419	0.022716	-0.0102198	0.00123868	0.0117089	-2.54046e-05
p1401/p190	0.0167705	-0.00226385	0.033342	0.00435337	0.0109647	0.0036253	-0.0227606	-0.0136982	0.00429275	-0.0193838	0.0215116	-0.0101122	-0.0186467	-0.000800746	0.00808299	0.0169662	0.00153156	0.0173971	0.0524009	-0.0429316	-0.023789	0.0530918	0.0154822	0.00151648	0.0119421	-0.0630229	-0.00464011	-0.00270943	0.00862988	0.02247	-0.0129918	0.0140149	0.00740608	-0.0256104	-0.00867402
p1581	0.0161804	0.0255692	0.00475012	-0.000859087	-0.00478824	0.0545168	-0.00126488	-0.00382686	0.00415425	0.0456174	0.00447593	-0.00605081	-0.00402719	0.0143182	-0.0194853	-0.0464544	-0.0115321	0.0096226	-0.00333137	-0.0163465	-0.0192102	-0.0299434	0.0250819	0.00143833	-0.0131539	0.017368	-0.0121102	-0.0428192	0.0142616	-0.0053781	-0.021598	0.00769616	-0.0122094	-0.0149571	0.00086919
p191	-0.0332196	-0.0187178	0.00863472	-0.0159336	0.00530899	-0.00712243	-0.0273254	-0.018228	0.0298231	-0.0186437	0.0158063	0.0163371	-0.0134722	-0.00796385	-0.00585513	-0.00413843	0.00683915	-0.0115949	-0.00799374	0.00793346	0.0416478	0.0129521	0.0181961	0.00902143	-0.0198808	-0.00737088	-0.0480441	0.00638626	-0.00358315	-0.00890683	0.0252452	0.00882901	-0.00973954	-0.00224655	-0.00045755
p1464	0.00986032	0.0170379	-0.0214425	0.000580507	0.0340325	0.0192222	0.000368318	0.0274947	-0.0252865	0.0280895	-0.0379772	-0.0166129	0.0405332	0.0213307	-2.71487e-05	-0.0295865	0.00404026	0.0328171	0.0165307	-0.018086	-0.00855622	-0.00597572	-0.00346644	-0.00991997	-0.0130545	-0.0198423	0.00801924	-0.0553271	-0.0310482	-0.0186128	-0.0198798	0.00335853	0.0225375	0.017644	-0.00399531
p192	-0.0219901	-0.0338128	0.0308199	0.022311	0.00210703	0.00328717	-0.0104525	-0.0024995	-0.0504797	0.0176395	-0.0202321	0.0129378	0.00045311	-0.00907386	-0.0297549	0.00263668	-0.0126917	-0.018548	0.0252441	0.00653784	-0.0140813	0.0148447	-0.0113557	0.00262113	0.00599163	-0.0131974	0.0169243	0.00593605	0.00530503	0.000675431	-0.0198894	-0.0101017	-0.0126934	0.0121918	0.0109392
n2883	0.0193539	0.0249532	0.0102552	-0.01663	-0.0029635	0.0491251	-0.0389009	0.00322574	-0.02121	-0.00232966	0.00642477	-0.001353	-0.0250103	-0.00171145	-0.00182164	-0.00953029	-0.0014861	0.056401	0.01341	0.0147479	0.0139764	-0.00383756	-0.0157943	0.0207723	0.0069377	0.00826091	-0.028966	0.00851662	-0.0135671	0.0195808	0.0131635	-0.00924808	0.0107978	-0.00699798	-0.000864887
n92	0.0184861	-0.0072003	-0.0101773	0.0378149	0.0136665	0.0511119	0.0113638	0.00250486	0.0480934	0.037365	-0.0183031	-0.0154682	-0.0100016	0.000195326	-0.0230589	0.0258799	0.0063003	-0.00407856	0.0128891	0.0261555	-0.0069033	-0.00669858	0.00334212	0.0152989	0.0143686	-0.00863397	0.00405716	0.00173629	-0.00139498	0.0034908	-0.0109574	0.00780081	-0.000427021	0.00272073	-0.0332796
p739	-0.0487733	0.0013736	-0.00079544	0.0157527	-0.0136728	0.00706226	0.000664007	0.00151328	0.00045515	0.000424471	-0.00487073	0.00796922	-0.00128127	-0.000564355	-0.00367923	-0.00183667	-0.000886244	-0.00339379	0.00102089	-0.00127077	-0.00132033	0.00126778	-0.00415212	-0.00130534	-0.00193983	-0.00205235	-0.00173437	0.00195218	0.00298187	-0.00142063	0.00170336	0.00207252	-0.000128981	0.000866194	-0.00175932
p194	9.36993e-05	0.0171992	-0.00365338	-0.0199454	0.00427606	0.00741765	-0.00166621	-0.00379424	-0.000481793	-0.0389875	-0.00442435	0.0220436	-0.0478882	-0.018185	0.00452126	-0.0327622	-0.0324385	-0.0200025	-0.0460554	0.00275113	0.0281378	-0.0412823	-0.030859	0.0304764	-0.00712018	-0.0201679	0.0323932	-0.044891	0.00527255	0.0106897	0.0506281	0.00780541	-0.0277881	0.000354874	0.0032213
p740	-0.0167067	-0.00130214	0.0100155	-0.025392	-0.0386398	0.00901066	0.0223395	-0.00844229	-0.0329069	0.00867875	0.0119982	-0.0102645	-0.0374063	-0.0228856	0.0339849	-0.0346899	-0.0115975	-0.0136433	-0.00923983	-0.0134186	0.00651616	-0.000693231	-0.00565063	-0.0145825	-0.0291667	-0.0092347	0.0215182	0.0530026	-0.0129733	-0.0428908	0.00402334	-0.0256391	-0.0161581	-0.0142209	-0.000790254
1-Phenanthrenecarboxylic acid (II)	0.0457026	0.00315012	0.00884208	-0.00953149	-0.0222962	0.0209719	-0.0080074	-0.00851852	0.00173478	0.00239492	0.00632515	0.00794505	-0.000248707	0.00563324	-0.000956717	-0.00658438	0.000951177	-0.00283127	0.00531975	-0.00676682	-0.00449094	0.0148451	-0.0108032	0.00731733	0.00153702	0.00329039	0.00140074	0.0156542	-0.000570048	-0.00530299	0.00176061	0.0159169	-0.00730966	-0.00284157	-0.0132469
p196/p1625/p197	5.56016e-05	-0.0163321	-0.0031263	0.00728511	0.00557939	-0.000359816	0.0036176	0.0290682	-0.00633478	-0.0459645	-0.0199541	0.0638041	0.0240037	0.0212388	0.0023661	-0.0544679	-0.0097067	-0.0254658	-0.00154574	-0.0197799	0.0147745	0.0268835	-0.00740584	0.0245975	-0.0485317	0.019037	0.0198526	0.00197278	0.0427245	-0.0110313	-0.00702978	-0.0040805	0.0201105	-0.00190302	0.0204546
n94	0.0134883	-0.00527907	-0.00684641	0.0439498	0.00732857	0.0469004	0.00877403	0.00640783	0.0492521	0.0382601	-0.0197002	-0.0168082	-0.0172025	0.005576	-0.0349094	0.0218743	0.0171706	-0.00432257	0.00807788	0.0109842	-0.0068044	-0.0071062	0.00671427	0.0188819	0.0106063	-0.0183714	0.00747536	0.00524571	0.00437626	-0.000184615	-0.000299299	0.00322484	0.0283996	-0.00573639	0.00820743
p198	0.019542	0.0230141	0.0407857	0.0397757	0.0252638	0.00399414	0.0318998	-0.0173166	3.64149e-05	-0.0163116	-0.00337871	0.00523004	0.0436245	0.00100183	-0.00417425	-0.00455106	-0.0117365	-0.000214277	-0.00269704	-0.011671	0.0131822	0.000169922	-0.00693275	-0.00696911	-0.00731005	-0.00165656	0.000828004	0.0126524	-0.00592535	0.0102172	-0.00303007	0.00557322	0.0026657	-0.00499042	0.00676892
n95	0.0326451	-0.0210523	0.0257698	0.00437716	0.0232131	-0.00752424	0.0113382	-0.0279889	0.0105599	0.00327226	0.00189776	0.0168452	0.00571592	-0.00805356	-0.0150003	0.0288628	0.0198985	-0.0130861	0.0159095	0.035612	0.0202345	-0.00109309	-0.0167888	-0.00083991	0.0109781	-0.019709	0.0112684	-0.0179258	-0.0135621	0.00427061	0.0109563	-0.00736781	0.0183303	0.0205903	-0.0421647
p199	-0.032602	-0.002235	-0.00843131	-0.0214467	0.0093839	-0.00402666	0.0146596	0.00757963	-0.0127031	-0.0307372	0.0290327	0.00920365	-0.0360559	-0.0181689	0.00652607	-0.00214009	0.0308863	-0.0115993	0.00952314	-0.0105817	-0.0476469	0.0207435	0.00730786	0.00399424	0.00256673	-0.0135997	0.0189553	0.0131054	-0.00616517	-0.0436327	0.000576737	-0.0170657	0.00114919	-0.00878571	-0.00374543
p1242	0.0180734	0.00986911	0.0254677	0.00331094	-0.0166574	0.0048474	0.0120548	0.00539704	-0.00271703	0.0162354	0.0142012	-0.0108289	-0.0302289	0.0355441	-0.0326434	-0.00526348	0.0419737	-0.0441121	0.0337848	0.045141	-0.0289156	0.00321073	-0.00527705	0.00108475	-0.0403692	0.00311784	0.0145222	0.0120834	0.0298028	0.0203254	0.0140238	0.0301158	0.0238737	0.00045765	0.000921296
p1810	0.00224469	0.0204919	-0.022895	-0.0216945	-0.000284998	0.0111575	-0.0268321	0.029185	-0.0116587	-0.0201594	0.0236846	-0.0468724	-0.0175397	-0.0388503	0.00596191	0.0102589	0.0100869	0.0201981	-0.0105058	0.0286108	-0.000718441	-0.0167685	-0.0238251	0.0148592	0.0534595	-0.0157487	-0.0352008	0.00881871	0.0149398	-0.0101988	-0.0176505	0.0401298	-0.024864	0.0224121	-0.000661872
p200	0.0241295	0.00902733	0.0290633	-0.022673	-0.00183464	0.0266185	-0.0226552	-0.00160396	0.0109306	-0.0519886	-0.00710331	0.0208396	0.0480989	-0.0204756	-0.01884	-0.00241331	0.00780635	-0.00145598	0.00868596	-0.00940627	0.0261185	-0.0085222	-0.0186806	-0.0180273	0.0119704	-0.0161217	0.00560073	0.0231271	-0.0153435	0.00681145	0.00018714	0.00831272	-0.00534729	0.00362374	-0.048416
p201	-0.0118606	-0.0082801	-0.0235863	-0.0125445	0.0319608	0.00205004	-0.0035288	0.00425263	0.018231	0.0380735	0.00604617	-0.0607082	0.0342984	-0.0257055	-0.00725452	0.0310458	0.0241269	-0.0509308	0.0070598	0.00542492	0.00720053	4.12852e-05	0.0262354	-0.00202955	-0.00178348	-0.0335427	0.0292983	-0.00620302	0.00476836	-0.0217814	-0.00997443	0.0158047	0.00290348	0.00430551	3.12985e-05
p744	-0.0121145	0.0366676	0.00336783	-0.0329217	-0.0271147	-0.00490504	-0.00160476	-0.0167243	-0.0454295	0.00499382	-0.00159626	-0.0131202	0.00581357	0.0367507	-0.0139684	-0.00822275	0.0158816	0.0278587	-0.0167767	0.028616	-0.0295449	-0.00888471	0.00802779	-0.0261194	-0.0165755	-0.0189224	0.00904133	-0.0105535	-0.0165595	0.0127641	-0.0146421	-0.00517349	0.00430091	0.010295	-0.000710557
p203	0.00908519	-0.0183968	0.0126107	-0.0217558	0.0355173	-0.00819265	0.00251611	-0.00821553	0.00464383	0.0123586	0.0297761	-0.0377251	0.0163437	0.00343437	-0.0326794	0.00241951	0.00701608	0.032779	0.0315182	-0.00068826	0.0201346	0.00305335	-0.0353081	0.0170949	0.0116776	0.0229388	0.0506671	0.0201797	-0.0191992	-0.0123365	-0.0411426	0.0433957	0.0328885	0.0157032	-0.00455224
p745	-0.0441835	-0.00497423	0.0154048	0.0048159	-0.0049123	0.000234263	-0.00267414	-0.0160652	-0.00112733	-0.00591511	0.00245283	-0.00338832	-0.00385179	-0.00325569	-0.0110632	-0.000416812	-0.00129694	-0.0022069	-0.00564122	-0.0121776	-0.00997824	0.00696103	-0.0120435	0.0186143	0.0105311	0.00806795	0.0174285	0.0047811	-0.0108895	0.00106511	0.00829182	0.00723386	0.0564216	0.00678879	-0.00163902
p204	0.0211777	0.0298794	0.0108256	-0.00454261	0.00836281	0.0421072	-0.00105693	-0.00379336	0.0035397	-0.0136198	0.016764	-0.00809447	0.0221185	-0.00617095	-0.0527999	-0.00139226	0.0354251	-0.0201628	0.0175514	-0.0175804	-0.00578543	-0.00469412	-0.0144156	-0.0353906	-0.0230005	0.00752215	0.00394575	0.0149738	0.00528366	-0.0327758	0.00163923	0.00246788	-0.0273928	0.0144568	0.000786212
p1138	0.00550894	0.0108147	-0.0125153	0.00775572	-0.0206074	-0.0088778	-0.0172363	-0.0218668	-0.0233339	0.0393196	0.0478768	-0.00879598	0.0271698	0.0325878	-0.0268449	-0.0293072	-0.0205525	-0.0119941	-0.0337567	-0.0239883	-0.0219239	-0.0167792	0.0126483	0.0119056	0.00960096	0.0321579	0.0108404	-0.0345963	0.0497594	0.0170976	0.0301204	0.019958	-0.0251926	-0.0187197	0.00256071
p747	-0.0221545	0.00343642	0.0285417	-0.0149749	-0.0101313	-0.0462033	0.0154415	0.0389396	0.00941389	-0.00727011	0.0067866	-0.0224776	0.00267008	0.0246157	0.0170647	0.00433968	0.0226608	0.0145863	0.0203555	0.0142529	-0.010259	0.0255818	-0.00483438	-0.0171661	0.025008	-0.0137685	0.0211909	0.00929696	0.0186204	-0.0133505	-0.0156305	-0.0202538	-0.0366633	-0.0156521	-0.0236436
n98	0.0197182	-0.00424371	-0.0449163	-0.01897	-0.0138709	0.0188641	-0.0223408	-0.0224657	-0.0251821	0.00905752	0.00700442	0.0180469	-0.0569377	-0.00435314	0.0122844	-0.0118018	-0.000110531	-0.00532863	-0.00182798	0.0226855	0.00944925	0.0136706	-0.0123449	0.0223079	-0.017153	0.000208394	-0.00573629	-0.0156555	0.0144407	-0.00784023	0.0178938	0.0342274	-0.00514029	-0.0126553	-0.0332246
n2255	0.0112014	-0.0220375	-0.0161941	-0.0329667	0.0150637	-0.00814027	-0.0151986	-0.00615527	-0.0487986	0.0276117	0.023905	0.0114611	-0.0192746	-0.0169419	-0.00671164	-0.0115572	-0.031162	-0.0307213	0.0418474	0.00574214	-0.00952325	0.0370843	-0.00246216	0.0249142	-0.0222934	-0.00899903	0.00947054	-0.0204694	0.00509134	-0.0328434	-0.00288399	0.0141178	-0.017299	0.0218308	0.000995998
n99	-0.0165988	0.020196	0.0244105	0.0292856	-0.0162282	0.0073676	0.00565796	0.0023369	0.0401502	-0.0313407	-0.0234397	-0.0161147	0.0222792	0.0229098	0.0106807	0.0252976	0.0140975	0.0295977	-0.0479819	-0.0137929	0.0173923	-0.0300112	-0.00059844	-0.0184261	0.00171732	0.0188618	-0.00287144	0.0042224	0.00876971	0.0392315	-0.00193365	-0.00172481	0.00602288	-0.0108114	-0.00261658
p1466	0.0386159	0.0232839	0.00563812	-0.034197	0.00187254	-0.00791298	0.00408199	-0.00709503	-0.00449491	0.000622202	0.00491009	-0.0139281	0.00427681	-0.00226597	-0.0101858	0.0040767	0.00890329	0.00688228	-0.0122928	0.0282076	-0.0180942	-0.00522273	0.000659911	-0.0175591	-0.0141612	0.0145244	0.00065505	-0.0133273	-0.0205765	0.0212878	-0.0081338	-0.00873222	-0.000458298	0.0020077	-0.00056894
p1404	0.0121485	0.00707695	0.0059594	0.0114121	-0.00295461	-0.0154141	-0.00546421	0.000517508	-0.0385091	0.028142	-0.021337	0.00747346	0.00364992	0.0117411	-0.0201503	0.0509101	-0.0284137	0.00663356	-0.00288159	0.0196281	0.0514768	-0.0295864	-0.0272149	0.0301126	-0.0152127	-0.00385016	-0.0075473	0.0527056	0.0438251	-0.0432756	-0.00743632	0.0266582	-0.0234091	0.0210315	0.00519573
p207	-0.0182714	-0.0409169	0.0205571	-0.0204415	0.0178904	0.00780072	-0.0285991	-0.00508257	0.0228716	-0.00799592	0.00482358	-0.0250654	-0.0426523	0.000843217	-0.00914161	-0.00110995	0.000105864	0.00543153	0.00688549	0.0104496	-0.0133655	-0.0166739	0.0148324	-0.0191905	-0.01297	0.0245705	-0.00590972	-0.0119787	-0.0129583	0.0293872	-0.0326905	-0.00151715	-0.0033421	-0.00326815	-0.00387058
n1538	-0.0352577	-0.00505942	-0.00582571	-0.00832264	-0.0257434	0.0117877	-0.0133425	-0.00698684	-0.00456559	-0.00280449	0.0423185	0.0104173	0.022733	-0.0076832	-0.00680372	-0.0435975	0.0141419	-0.00205792	-0.0188349	-0.0088935	0.0110145	-0.0117796	-0.0335557	-0.0148255	-0.0171183	0.0232937	-0.0164779	0.000578322	-0.022877	-0.00128938	0.00560697	0.00389859	-0.0135883	-0.008623	9.45914e-05
n100	0.0188329	-0.01398	0.00741378	0.0116801	0.0226287	0.0117677	-0.0208772	0.0165208	0.0607054	-0.0340135	0.00538058	0.0111828	-0.0140473	0.0197759	0.0235421	-0.0261404	-0.022313	-0.00401675	0.00779861	0.018998	0.0451857	-0.00196237	0.0136865	0.0378718	0.00444491	0.0236862	-0.00469657	-0.000314399	0.0120626	-0.00982193	0.012491	0.0315817	0.000460083	-0.0217139	-0.0354258
n101	0.0375333	-0.0271373	-0.00330693	0.0120568	-0.00139911	0.020512	-0.00364864	-0.0158043	-0.0140318	0.00289974	0.00149813	0.0056633	-0.00872476	0.0281524	-0.0127481	-0.0316169	0.00827975	-0.00558198	0.00350552	-0.000407282	-0.00535484	-0.00129117	-0.00386854	0.0200349	0.000998477	0.017064	-0.00704303	0.0159638	-0.0285551	-0.0158774	-0.019266	0.011419	0.0194336	0.000735082	-0.046713
p208	0.00884534	0.0171724	0.0115651	-0.00181707	0.0407611	-0.00368522	-0.00949836	0.0138419	0.00694363	0.0325738	0.00569986	0.0283666	-0.0109803	0.0128952	0.0372734	0.0119836	0.00789176	-0.0621606	-0.0185288	-0.0147642	-0.0133343	-0.00885628	0.00248933	0.0161423	-0.0261422	0.0408596	-0.0219357	0.0161801	-0.011984	0.0160955	-0.0271281	0.0630072	-0.000596167	0.000306356	0.000452501
p749	-0.00200833	0.0152297	-0.0053048	-0.0112688	0.00921608	0.0258814	0.0508617	0.00325255	0.0172073	-0.0142008	-0.00427194	-0.00367504	0.0452024	0.0236332	-0.0105057	-0.0132632	0.0272242	0.000713138	0.0336889	0.00997897	-0.0309861	0.0270566	-0.0120191	0.0310133	-0.00264853	-0.0135865	0.042715	-0.0229598	0.0188579	-0.0216995	-0.00386653	-0.0512176	-0.0357271	0.033972	-0.0033033
p750	-0.0354816	0.00330587	0.0255331	-0.00478852	0.0134318	-0.00486821	-0.0113755	-0.000303151	0.00115577	-0.000331789	-0.0100674	-0.0243678	-0.0268724	0.00376784	-0.0142588	-0.00387797	0.000928501	0.00918212	0.0130099	-0.0330699	5.63033e-05	-0.0318263	0.0297517	-0.0195339	-0.0275024	0.012539	0.00769979	0.00872263	0.0250209	0.00135683	0.0347682	-0.0271052	-0.00678479	-0.0231883	-0.00355221
p751	-0.0120739	0.0157857	0.0212309	-0.00327517	0.00974612	-0.00050261	-0.0128469	-0.00124976	-0.0191715	-0.0181519	0.0275972	0.0192321	-0.0252458	-0.0182594	0.0189573	-0.016149	-0.00609683	-0.00113677	-0.0199531	-0.00582165	0.00626421	0.0306886	0.0641708	0.00647658	-0.0184497	-0.00856148	-0.0565295	-0.00877727	0.0352583	0.0367806	-0.0434764	-0.0381734	-0.0115675	0.0446378	-0.00227902
p210	0.0204653	-0.00970082	0.0275022	-0.0196304	0.0195451	-0.00608684	-0.00529659	-0.0186983	0.00529451	0.0152039	-0.00788697	0.000161981	-0.0124897	0.00135538	-0.000823876	0.0118209	0.0104786	-0.000874919	0.00972654	0.00731463	0.012928	-0.0209899	0.0216547	-0.0369921	-0.0311665	-0.0155655	-0.0648572	-0.0210978	0.030695	-0.0227944	0.0439912	-0.0291147	-0.0523977	-0.0205995	0.00284417
p212	0.0104056	-0.0115239	0.00421993	0.00219866	0.000164347	0.00148018	0.0232029	-0.0140199	0.0481385	0.0399066	0.001608	0.0239651	0.0221253	0.0151512	0.0430402	0.00230814	-0.00322712	0.0298764	0.0359862	-0.0107746	0.0186126	0.0144853	-1.73303e-05	0.0404173	-0.0279269	-0.0322415	-0.000947009	0.0166461	0.0287069	0.0016257	-0.0151458	-0.0724115	0.00495633	-0.00843684	-0.00110389
n1817	-0.0179689	0.0369735	-0.0212913	-0.0120233	0.0165981	-0.0250346	-0.0243847	0.026662	0.00366575	-0.0251182	-0.000327219	0.0329089	-0.0224262	-0.00860842	-0.00985199	-0.0101112	0.0107567	-5.11899e-05	0.0250201	-0.00112634	-0.0381208	-0.0113903	-0.00223548	0.00609549	-0.00959889	-0.0295763	-0.0139382	0.0269396	-0.00625975	0.00190575	0.00176687	0.014403	0.0155906	-0.0242165	-0.00123234
p213	0.0175463	-0.0384093	0.027528	-0.0160524	-0.00451051	0.0235604	0.003491	-0.01321	0.00863897	0.0322727	0.0277159	0.00859855	-0.00177143	0.0384486	0.0141081	0.0117786	0.00878268	0.00214801	0.0460777	-0.0197289	0.0180532	-0.0114791	-0.00847167	0.00986947	-0.00643752	-0.00622897	-0.0195195	0.00752149	0.00973195	0.00376164	0.00148603	-0.0192967	-0.008555	0.0107663	0.033551
p214	0.0038766	-0.0218686	0.00857576	0.00267455	-0.0117355	0.00215319	0.00928831	0.010503	0.0154646	0.0312452	0.0335147	-0.0511426	0.0203874	0.0472037	0.056222	0.00309014	-0.00154008	0.0112449	-0.00926607	0.00890331	0.00991766	-0.00218922	0.00454586	-0.00656798	-0.0250888	0.0300349	0.0430613	0.00173545	0.0395423	-0.0240606	0.0207183	-0.0241696	-0.0400934	-0.00279476	-0.00346629
p1534/p217	0.029211	0.00572951	-0.0447559	0.0167099	-0.0155143	0.0371208	0.0137356	-0.005948	0.00742434	-0.00980966	0.0241406	0.0134535	0.00622667	0.0077385	0.00920832	0.0145684	0.00319706	-0.00070908	0.000836923	-0.0141044	0.00484449	0.00256386	-0.00898692	0.00803825	0.00956574	-0.0150478	-0.00719679	-0.0290582	-0.0160127	0.029678	-0.000314007	-0.0128226	-0.00357134	-0.00109215	0.00190237
p752	-0.00846185	0.0118366	0.011841	-0.0288805	0.0267649	-0.000602783	0.0213808	0.0336994	-0.0223224	0.028562	-0.0100646	-0.0384918	-0.0430759	0.015324	0.00102043	-0.00501009	0.00477348	0.00428746	-0.00541639	-0.00328814	0.00407771	0.0164603	0.0185714	-0.00605421	0.0102736	0.0514456	0.0237012	-0.0419922	0.0230738	-0.0383661	-0.00395387	-0.0130012	-0.043201	-0.0211848	-0.0026319
p219	0.0327053	-0.0119578	0.026182	-0.0167122	-0.0240485	0.0114875	0.00286239	0.0231599	-0.00484829	-0.00598024	-0.0230293	0.00339738	0.0195728	-0.00446773	-0.0403487	0.0294552	-0.0119296	-0.0105017	0.0189953	-0.0148668	-0.0276551	0.0069205	-0.00329695	0.0161308	0.00369901	0.028002	-0.00041371	-0.00551898	0.00520967	-0.00568413	-0.0153529	0.016444	0.000588264	0.0112155	0.0408293
p220	0.0132676	-0.0382147	0.0312408	-0.0191057	-0.0043756	0.0229218	0.00671043	-0.0148902	0.00651013	0.02986	0.0255011	0.014498	-0.00110439	0.0397489	0.0188436	0.0121136	0.00565324	-0.00126321	0.0478024	-0.0159933	0.0215502	-0.014186	-0.00527101	0.00650986	-0.00857853	-0.00675909	-0.021392	0.00518337	0.00884307	0.00642977	0.00289547	-0.0186131	-0.0091792	0.00852074	-0.00323268
p753	-0.00759513	-0.0235001	0.0011344	0.00827239	-0.0157511	0.0203148	0.0314544	0.0058574	-0.00799656	-0.0543888	-0.014396	0.00817311	-0.0275448	-0.00174054	0.0149001	0.0282366	-0.00433069	-0.00624464	0.0379245	0.0137616	-0.055536	-0.0297219	-0.00632032	0.0146986	-0.00940196	-0.0248414	-0.0205527	-0.0326044	0.0149397	-0.0275084	-0.0289832	0.00508745	0.0114066	0.0349447	-0.00272849
n1193	-0.00611854	-0.0289167	-0.00543998	-0.0137196	-0.000713547	-0.0281866	-0.00654096	0.00373648	-0.0275703	0.0148113	-0.000282967	0.0047333	-0.00272501	-0.0269025	0.00897454	-0.00984441	0.0583175	0.0227823	0.00648843	0.0491264	0.0128555	-0.036321	-0.0101802	-0.00665133	-0.0293123	-0.0463199	0.0212041	-0.00424838	0.00394234	0.00884077	-0.00508968	-0.0066548	-0.00675584	-0.0633399	-0.00200703
p224	-0.0122304	-0.0337111	0.00999997	-0.00209561	0.00323441	-0.0278402	-0.00501753	0.0513331	-0.0194509	0.0060471	0.00270309	0.000494621	-0.0152268	-0.0134889	0.00836631	0.00944571	-0.0374247	0.0223234	0.0378538	0.0257465	-0.0360429	0.00624272	0.00350735	0.0113176	0.0454489	0.000521738	0.0256208	-0.00182539	0.00876883	0.0203125	0.015392	0.0164873	0.000652018	-0.00185393	-0.00252842
p754	0.00532171	0.0302996	0.0119517	0.00187833	0.0252909	-0.0186494	-0.034188	-0.0296591	-0.000106882	0.0255973	0.00888796	-0.00389569	-0.0216341	-0.00757929	0.013874	0.0300903	-0.00993937	-0.0511344	0.00324713	-0.0133039	-0.0327636	0.0255575	0.01294	-0.00256442	0.00131693	0.0376479	-0.0388606	-0.00196115	-0.00656739	-0.0256326	-0.00882908	-0.0333446	-0.0306139	0.00860761	0.00180819
p225	-0.000327168	0.000873546	-0.0113193	0.0233854	0.0224013	0.0283107	0.032432	-0.0259201	0.0077095	-0.0442733	-0.0107504	-0.000989298	-0.0326711	0.0179598	-0.0270121	-0.0125141	0.0258049	-0.00933162	0.0401203	-0.0141025	0.0169615	0.0256629	-0.0115729	0.0215584	0.0127832	-0.0156301	-0.00390988	0.0211268	0.0243464	-0.0373906	0.0321659	-0.00307263	-0.00791093	0.0604319	0.00238382
1-Phenanthrenecarboxylic acid (III)	0.0462687	0.000201047	0.0126232	0.00871841	-0.0170688	0.0175322	0.00765927	-0.0112689	0.00739358	-0.00293382	0.00410692	0.0102749	0.00196909	0.0100754	0.0076066	-0.00596924	-0.000429353	-0.00238036	0.00742626	-0.00141833	0.0102153	0.0102061	-0.0123259	0.000808515	-0.00793144	0.0042031	0.00318869	0.00267209	-0.00253731	0.00260465	-0.000488341	0.0165746	-0.00652866	0.0036578	-0.00965682
p226	0.00648686	-0.0201455	-0.00490592	-0.00962504	-0.0244369	-0.0623278	0.0251491	0.0113572	-0.00833624	0.00853984	0.0309484	-0.00556951	-0.0357568	0.0143861	0.00424509	-0.0378021	-0.00221043	-0.0114676	-0.021622	0.0263192	-0.0348031	0.00642197	-0.00177901	0.0148085	0.0140946	-0.0121131	0.00807423	0.00573043	0.0137165	-0.0333633	0.0078145	-0.000979216	0.00694656	-0.0206875	0.0282924
p755	-0.0203705	0.0134414	0.021573	-0.014133	0.0260017	0.0014083	-0.00390092	-0.0359825	0.0239146	0.027266	0.0253441	-0.00457838	0.0337108	-0.0162166	0.0199391	-0.00295551	-0.000476072	0.038839	-0.00228212	-0.030807	0.0204179	-0.0468832	0.0144581	-0.0229974	0.00240422	0.00572577	0.00900937	-0.0201515	-0.0036744	0.0134833	-0.0103393	-0.00638888	-0.042485	-0.0143973	0.00047
p1005	-0.00290503	0.00257064	-0.00500255	-0.011521	-0.00264663	0.0114641	-0.00779775	-0.014836	0.00337723	0.000139071	0.00149534	0.0236395	0.0340645	-0.0111988	0.0262143	0.032696	0.0255575	-0.0154555	-0.0305601	-0.0243882	-0.0332856	-0.018048	-0.0397747	-0.0150227	0.0477408	0.0473713	0.0374984	0.0675039	-0.0188589	0.010005	0.0483682	0.0131829	0.0173253	-0.0313677	0.00137711
n105	-0.0182558	-0.0267646	-0.0375489	0.000535916	0.0208995	-0.0154985	0.0165486	-0.0329744	-0.00212059	-0.0147334	0.0196979	0.037944	-0.0110536	-0.0160135	0.0190222	0.0131938	-0.0115828	0.0160297	0.0231165	-0.00149042	0.00523678	-0.00747161	-0.0164387	-0.0244334	0.0191067	0.0109454	-0.00330624	0.00315803	0.0340295	0.00161391	0.0147341	0.0400529	0.00460743	-0.020217	-0.0166884
p1141	-0.0111346	-0.00973748	-0.0157204	-0.0314711	0.0041054	-0.0133971	0.00508969	0.00547379	-0.0148252	-0.0363111	-0.0493051	-0.00684334	0.0045433	-0.00768326	-0.0240699	0.029511	3.7834e-05	-0.0154171	-0.0232849	0.0204572	0.0265764	0.0327496	-0.0328135	-0.036404	-0.0370777	-0.0222196	-0.0393673	-0.031115	0.0350327	-0.00928697	-0.00480036	-0.00579901	0.0205376	0.01514	-0.00138193
p227	-0.00854392	-0.0217355	-0.0033208	-0.00597006	-0.0263607	-0.0315451	0.0192962	-0.0209794	0.0187218	-0.024557	-0.0500153	0.0142185	-0.00632172	0.00439655	-0.00547466	0.0237968	-0.0274282	-0.0156917	0.0125642	-0.00923236	0.010725	-0.0507312	0.0101287	0.0142049	-0.0385358	-0.00840378	0.0113896	0.0401777	-0.0280347	0.0220125	-0.0290306	-0.0317523	-0.00694186	0.00837105	0.00456178
p1910	-0.0124277	0.0162832	-0.0559546	0.0230924	-0.0160378	-0.0213361	-0.0102181	-0.031253	-0.00960669	0.0180506	-0.0218815	0.0148589	0.0241114	-0.0137236	0.0233451	-0.013307	-0.00101322	0.0146502	-0.00218344	0.00693287	0.0234213	0.00843819	0.0141913	0.0121925	0.0059363	-0.00464747	0.0212887	0.00542358	-0.000501723	-0.0282107	-0.00758264	-0.00247957	-0.00397255	0.00483577	0.00291547
p757	0.0128226	0.0300046	0.0187224	0.0174646	0.0105638	0.025407	-0.0274142	-0.00351324	0.00103784	0.0155938	-0.00955907	-0.0160998	-0.00819765	0.00652711	-0.054462	-0.01771	0.0151935	-0.0285992	0.0132307	-0.042533	0.00843923	0.00927965	0.00103251	0.00390979	0.00798157	0.0256471	-0.0242901	0.00124232	0.0159179	-0.0223429	0.0300949	-0.0443971	0.028156	0.0231899	-0.000211829
p2242/p1007	0.0035715	0.00401507	-0.0119658	0.0105221	-0.00811871	-0.0145777	-0.00725238	-0.0174983	-0.0231287	0.00196729	0.0378423	-0.00283015	-0.0470654	0.0432995	0.0229452	-0.0412532	0.0184365	0.0102319	-0.000160625	-0.0412678	-0.0141474	0.0120299	-0.0434139	0.00176899	0.0174513	0.0192793	0.0053503	-0.00303532	-0.0521795	0.027094	-0.0551716	-0.00131481	0.0167605	-0.0367602	0.000199124
p1582/p2038	-0.00364353	0.0439018	-0.0355903	0.023973	-0.00439608	0.0267046	-0.0147067	0.00450935	-0.0036658	0.0144894	0.0176104	-0.0177792	-0.00059881	0.00127978	-0.0162901	-0.0117676	0.0190786	0.0162007	0.0202648	-0.00182434	0.0288645	0.0145597	-0.0189606	0.0274516	-0.0213407	-0.00632478	-0.0219216	-0.0147657	-0.0187578	0.0222441	0.00175265	-0.00325574	0.0132266	-0.00846468	-0.00266757
p229	0.0108904	-0.0325045	0.0361954	-0.0179831	-0.0131208	-0.0476276	0.0126899	-0.0179483	0.013228	-0.0115348	0.0119955	-0.00958525	-0.00263393	-0.00521085	0.0147997	0.00712339	0.00429656	-0.0106808	-0.0266867	-0.0120697	0.00569361	0.00426767	-0.0225185	-0.0271624	0.00194854	-0.00228992	-0.0121282	-0.0136673	0.0011447	-0.0223905	0.0475909	-0.00620693	0.0133552	-0.0164091	-0.000768258
n106	0.00653494	0.00140495	0.0416571	-0.0570813	0.0245571	-0.0100023	-0.00952688	0.00419406	-0.0282197	-0.0199421	-0.00395689	-0.010414	0.0102129	-0.023681	0.0212089	-0.0328103	0.0159806	-0.0110246	0.00650231	0.016046	0.0143843	0.00993237	0.0073894	0.00993251	0.000974441	-1.7245e-05	-0.00442662	0.00248973	0.00929777	-0.0225888	0.0127657	0.0155859	0.00843533	0.0055322	0.0313951
p232/p1629	0.0152293	0.0179468	-0.0250197	0.0460878	-0.0135245	-0.0258405	0.014667	-0.00453797	-0.00291788	0.0398555	0.00462095	-0.011966	-0.000349309	-0.00563099	-0.00506205	-0.0205298	-0.00261676	0.0214697	0.00953555	-0.00846243	-0.0234479	0.0103901	0.0322285	-0.00570329	0.0365152	0.0230126	-0.0309825	0.00171056	-0.0305809	-0.0117161	-0.00527533	-0.0148305	0.0182705	-0.0250316	0.00857268
p233	0.0345921	0.00961814	-0.0420604	0.0136895	-0.0122339	0.00715606	0.00390568	0.0188588	0.0154675	0.00481745	0.00860253	-0.00357014	0.00493284	0.00539978	0.00122407	0.00175451	0.00804334	0.00233664	-0.00810562	0.002394	9.19666e-05	0.000166267	0.00182858	0.0125774	0.013235	0.0120349	-0.00277022	-0.00217822	-0.0116187	-0.012319	0.00478146	-0.051864	-0.0119027	0.0408228	0.000231426
p234/p1727	0.014604	0.0486157	-0.0145022	-0.00889817	-0.0388331	-0.00329829	0.00571866	-0.00241688	-0.00678325	-0.000531989	0.012096	-0.0242288	0.000720757	-0.0201222	-0.00587976	-0.0137363	0.0195564	0.0219746	-0.0336014	-0.00472039	-0.0240157	-0.014139	0.00141606	-0.00846865	0.00777104	0.0162482	-0.0124378	-0.0137089	-0.0171112	0.000960937	-0.0201584	-0.00924925	-0.00232807	-0.00714468	0.0122258
n1194	-0.0304128	0.0287145	-0.00663206	0.0182461	0.0304682	0.0124739	-0.0235512	-0.0247069	0.0189735	0.00688928	0.0129194	0.000318339	0.013112	-0.00887122	-0.0262056	0.0190673	0.014148	0.0246204	0.00333392	-0.00308022	-0.00628722	0.0110029	-0.00593247	-0.0148056	-0.00443813	-0.0199427	0.00343299	-0.0306701	-0.0168252	0.0106124	-0.0164412	-0.00365567	-0.00774793	0.00820833	-0.000526903
p235	0.00798024	-0.0220244	0.050969	0.0142855	-0.00905273	-0.0117974	0.0122796	0.00658518	0.00660441	0.0128734	-0.0215431	-0.0262091	0.0053615	0.0122488	0.0293257	-0.0374518	-0.0332932	0.0024073	0.0261127	0.0031959	-0.021082	0.0104677	-0.019122	-0.0270601	-0.0262112	-0.0174558	0.00816494	-0.0102952	-0.0128863	-0.0257925	0.0156095	-0.00648393	-0.0235568	-0.0247607	-0.00152242
n108	0.0180224	-0.00662243	-0.0122912	-0.00551478	0.0220106	0.0330243	-0.00685384	0.0257413	-0.00558848	-0.00957467	0.00492364	0.0276784	0.0177765	0.0470957	0.00190304	0.0235558	-0.0383524	0.0227982	0.015767	-0.0219885	0.00446563	0.0130943	-0.0103438	-0.0667799	-0.0168747	0.0228634	0.00876823	0.00523698	0.0330794	0.0111833	-0.0338798	0.00122144	-0.0108675	0.00310123	0.00360879
p1009	0.0175376	0.0423463	-0.0283325	-0.0141218	-0.0236307	0.0002921	0.0111812	0.00560329	-0.00830563	-0.00946374	-0.00408087	-0.0104467	0.00542572	0.000634203	-0.0122211	0.00888261	0.016671	-0.000167172	-0.0241243	0.0219896	-0.0341596	-0.00182126	-0.000924607	-0.0118811	-0.0049189	0.0229989	-0.00455385	-0.0148414	-0.0499555	0.00766492	-0.0106684	-0.0045886	-0.0114023	-0.0417242	-0.00137702
p761	-0.0176557	0.0231887	-0.023364	0.0121876	0.013669	0.00851698	0.0166478	0.0271299	-0.00775058	-0.00872874	0.021229	0.0115669	-0.00997689	-0.0245072	0.00710889	-0.0303989	0.00318887	0.00260061	0.0169407	-0.0434317	0.0101924	0.0524878	-0.0103424	-0.01362	0.0252251	-0.00697293	-0.0341423	-0.0148258	0.000535222	0.0248802	0.00492814	-0.0614118	0.017777	0.0141429	-0.00181614
p236	0.0437823	0.0186385	0.00438213	-0.0224657	0.00283069	0.0207852	0.00843205	0.00102711	-0.00237144	-0.00515141	0.0053632	0.00955259	0.00662503	-0.0100743	-0.00646554	-0.00393536	0.00370229	-0.00575738	0.0085093	0.00192723	0.00105353	0.00154031	-0.0146227	-0.00347847	-0.00516961	-0.0118356	-0.0174366	0.0139587	-0.00228359	-0.00700698	0.00676543	0.0103413	-0.00922099	-0.00103523	0.0192292
n109	0.0247583	0.0046219	0.0340552	-0.0238484	-0.00717459	0.0220268	-0.0296219	0.00377576	0.0153535	-0.0479835	-0.00558574	0.0188884	0.0427597	-0.0162682	-0.0136577	0.00892653	0.00963791	0.00398769	0.00835591	-0.0143902	0.0271562	-0.00788425	-0.01449	-0.016925	0.00972337	-0.0132821	0.0054273	0.0202847	-0.0145483	0.00565861	-0.0083706	0.00585343	0.000783473	0.0112976	0.0155423
n112	0.0366833	-0.0138542	-0.00356875	-0.0115143	4.4633e-05	0.00788258	0.0173721	-0.00384335	-0.0181787	-0.00784644	0.00381789	0.0111559	-0.0171366	-0.010916	-0.0219517	-0.0317404	-0.0422687	-0.0150506	0.0365742	0.0146131	0.0133566	0.014131	-0.0158169	-0.01536	0.0070366	-0.00814855	-0.000695373	0.0247919	-0.000308653	0.0251306	0.00204483	0.0117645	-0.00662966	-0.0171673	0.00302712
n114	-0.00393233	0.0207444	0.0213236	0.0541822	0.0343446	-0.0110564	0.0241087	-0.00454072	-0.0307121	-0.026312	-0.00542525	-0.00123372	0.0490482	-0.00339648	0.00900776	-0.00745945	0.00748177	0.00305361	-0.0114346	-0.000597546	0.0237453	-0.0141492	-9.07968e-06	0.01537	-0.0132406	-0.00431117	0.00252928	0.00742199	-0.0054924	0.00331553	0.0188707	-0.0161378	0.00129635	-0.000597026	-0.00166985
n115	0.00409606	-0.00671644	-0.0161898	-0.0181881	0.024138	0.0279739	-0.0206313	0.00627977	0.0357448	-0.0100761	0.0307417	0.00881124	-0.0430927	-0.0217558	-0.0312653	0.0259632	-0.0401175	-0.00872386	0.028459	-0.0141547	-0.0251752	-0.0178805	0.0145194	0.00920812	0.0109626	-0.0108	-0.0331421	-0.0035048	0.0445385	-0.022233	0.0107221	-0.00269794	0.049594	-0.0149762	0.00333043
n116/n2798	0.0133513	-0.0125425	-0.046457	-0.00459135	-0.00291585	-0.0357838	-0.0205888	-0.0221742	-0.0536795	-0.0145442	-0.0204555	-0.0111869	0.0194554	0.00299281	-0.0117274	0.0357318	0.000254005	-0.00895565	-0.00319698	0.00918489	-0.0120921	-0.0216964	0.0148484	0.0152247	-0.00117628	0.013498	0.0018467	0.00518269	0.00936677	0.00275254	-0.0120044	-0.00489907	-0.027935	-0.00409656	-0.0108798
p762	-0.0131289	0.0247271	0.0205734	-0.00406708	-0.0149357	-0.0143191	0.0102287	-0.0414963	-0.00608405	0.0164851	0.00223464	-0.00246236	-0.0388507	-0.023708	0.0263309	0.0124703	-0.0338982	0.0170964	-0.0176435	0.00957097	0.03886	-0.00544417	0.0218725	-0.0289731	0.0239712	0.0169776	-0.0386879	-0.0232058	-0.045186	0.000829839	0.000597176	0.0153582	0.0216828	0.0147258	0.00285474
n117	0.012044	0.0444672	-0.0270561	-0.0132204	-0.00247349	-0.0144523	0.0103832	0.002035	0.018635	-0.0129641	0.00446361	-0.00464054	0.0184502	0.0148842	-0.0417244	0.00449999	0.0153813	0.00589053	0.0315513	0.0147126	0.00711288	0.0199851	-0.0395945	-0.0172144	0.0188911	-0.00684289	-0.00905211	-0.0325414	0.0247479	0.0140116	-0.00944325	0.0132752	0.000266854	0.00619797	0.0107597
p238	-0.0181736	0.0170324	0.00114795	-0.0503397	0.0415151	0.0013021	0.00872478	-0.021499	-0.0224446	-0.0106301	-0.00242236	0.00820682	0.0169701	-0.00902875	0.00765636	0.00903366	0.0265736	-0.0105358	0.00934399	-0.00144851	-0.0328322	-0.00963353	0.00500506	0.00686114	-0.0185724	0.023383	0.0346093	-0.00971188	-0.00578177	0.0133151	-0.00370852	-0.0204216	-0.00785993	0.0297913	0.0197782
p239	-0.0380704	0.0108335	0.0139305	-0.0191078	-0.0109255	-0.00834309	-0.0025268	-0.0103494	-0.00845391	-0.00226527	-0.0137382	0.0185678	0.0211686	-0.0365251	0.00548038	0.0202985	-0.0030882	-0.0277323	0.0085615	-0.000315017	-0.0259364	0.00180217	-0.00526651	0.000485441	-0.0156122	0.00630454	-0.0129845	-0.0132364	-0.0287733	0.0181801	0.00384993	-0.0187612	-0.000277546	0.0270592	0.00962718
p241	0.0116232	0.0174824	0.0159369	-0.00825092	-0.0055708	0.0151154	-0.0213169	-0.0151555	0.0200518	-0.0184229	0.00429741	-0.0188314	-0.0277721	0.0519727	-0.00895162	0.0144289	-0.0229679	0.0137933	0.0228533	0.0110839	0.0139218	0.0201567	0.0417965	-0.0180785	0.0554414	-0.0267505	-0.0540589	0.0109989	-0.00159204	-0.0282396	0.0143807	-0.0283912	0.0185618	-0.0223955	0.00225187
p242	-0.0227116	-0.0100504	0.0172439	-0.0102692	-0.0151172	-0.046904	0.0127195	0.0658239	-0.00833771	0.0202657	0.0241265	-0.0175677	0.00514709	0.00864153	0.0179754	-0.0166861	-0.00117444	0.0158566	-0.00499032	-0.00227286	-0.00965507	0.0124388	0.00643164	0.0145444	0.0136015	-0.0108423	-0.000632003	0.0112258	-0.00717746	-0.00177291	-0.00638351	-0.00214124	-0.0081362	-0.00311751	0.038429
n118	0.0370386	-0.00812646	-0.00665731	0.00948162	0.029273	0.00392679	-0.0117956	0.0234777	0.0194316	-0.0209719	-0.0391076	0.0117105	-0.00964951	-0.00221163	-0.00212789	-0.0175588	-0.0126169	-0.00775647	0.0147154	0.00233601	-0.0179524	-0.00425862	-0.0138547	0.00102511	-0.00543544	0.0203842	-0.00514241	-0.00827953	-0.0229334	0.0275176	-0.0170636	0.000657474	-0.017884	-0.00236839	0.0325958
p243	0.0234989	-0.0432566	-0.0148545	-0.0189055	0.00116918	0.00421972	0.0113374	-0.000930238	-0.00940104	0.0249059	-0.0457211	0.000849558	0.0175039	-0.00863743	0.0039107	-0.00764183	-0.00140225	-0.0362561	-0.0238874	0.00627754	0.00395555	-0.0156538	0.0184244	0.00460485	0.0161852	0.00916942	0.00061344	-0.0131166	0.00893704	-0.00037916	-0.0163793	0.00557496	0.0084232	0.00817324	0.000873926
p1584	0.0285406	0.0489135	0.0186834	-0.00458674	0.00633761	-0.0148158	-0.0138194	-0.0111672	0.00431545	-0.000644164	0.00839538	-0.010019	0.0205562	-0.00512099	0.00815381	-0.0118012	-0.00358426	0.0214232	-0.000261652	-0.00283091	-0.00527733	-0.0189724	0.0072447	0.0127163	-0.00809412	0.00572698	-0.0173859	0.00197883	-0.00784317	-0.00268534	-0.00306712	0.00513827	0.00405919	0.00437702	0.00106157
p764	-0.048771	0.00138299	-0.000838096	0.0157638	-0.0136755	0.00706347	0.000678812	0.00148495	0.000459309	0.000388468	-0.00487938	0.0079661	-0.00128586	-0.000575655	-0.00370692	-0.00183519	-0.000865061	-0.00341309	0.000994503	-0.00126239	-0.00135567	0.0012805	-0.00415345	-0.00130948	-0.00189136	-0.0020826	-0.00180765	0.0020185	0.00295493	-0.00144837	0.00169805	0.00209135	-5.10482e-05	0.000716882	-0.000123266
p1471/p244	0.0042372	-0.0225531	-0.0334167	0.0159266	0.0147729	-0.0239359	-0.00260229	-0.0218679	-0.0232584	0.00304439	-0.043178	0.0160758	-0.000674101	-0.0423235	-0.00741915	-0.0476285	0.0446348	0.0136669	-0.021151	0.00255157	-0.00317896	-0.0259341	-0.0128176	0.00658873	0.0159249	-0.00107302	-0.00714495	-0.00873353	-0.0276365	-0.0252556	0.00501031	0.0196599	0.0137772	-0.013854	-0.00252834
n1196	-0.0243112	0.00208812	-0.0301925	0.0269463	-0.00175688	-0.033184	-0.0131916	-0.0102484	0.00043409	0.0276061	-0.0446759	0.0100908	0.0101446	0.00614204	-0.0137613	-0.0182997	0.048448	0.0155731	-0.000469691	-0.00225867	0.00411373	0.00210154	-0.0082751	0.0168904	0.00590978	-0.0254246	-0.00539821	-0.0146794	-0.0390071	-0.00297001	-0.00425376	-0.00170646	-0.00835179	0.0184176	-0.000450782
p765	-0.0398322	0.00587315	-0.0185794	0.0231269	-0.0176209	0.00973464	0.0111603	0.00942241	0.0167865	0.00501938	-0.00230386	0.0125254	-0.00157616	-0.0113364	-0.00750295	-0.0253862	0.00561844	0.00213941	0.00333898	0.0119838	-0.00402395	-0.00662574	-0.00411317	-0.0186242	0.00941539	-0.0177497	-0.00310219	0.0202089	0.0134918	0.00745836	0.0173814	-0.0192768	0.022393	0.0330849	0.000617024
n119/p246	0.0350904	0.0348091	-0.00600157	-0.0384484	-0.00554521	-0.00809489	0.0101458	-0.000246756	0.0091985	-0.0169753	0.000819379	-0.00309926	0.000540146	0.011853	0.00389264	0.00401511	-0.0112895	0.00175251	-0.0140271	0.00857496	0.00394038	-0.0153179	-0.000836022	-0.0080109	-0.00275022	0.00762524	0.00284844	0.00163548	-0.00173058	-0.0125167	0.0058168	-0.00657669	0.0105982	0.00832575	-0.0285863
p247	-0.0189539	-0.0176929	0.000975682	0.0236029	0.00693849	-0.0366781	0.02952	0.0281876	-0.0057871	-0.00234861	-0.0035215	-0.00837961	0.0365266	-0.00141505	-0.0135997	0.0126678	-0.000475906	-0.0561368	-0.00860017	0.00801538	0.0101238	-0.0218831	-0.00500064	0.0303171	-0.0356629	-0.0515369	0.010512	0.0111877	-0.0133565	-0.0100732	0.0100512	-0.0023478	0.00381882	0.00197585	-0.00233502
n120	-0.0144098	-0.0134733	-0.0521611	-0.0201135	0.00182205	0.0089337	-0.0281319	-0.00742624	0.00606694	-0.0281951	0.0264144	-0.00316023	0.0159424	-0.0249689	0.0117957	0.0165975	-0.0212349	-0.00724581	-0.00694007	-0.00162973	0.00386314	-0.00418932	-0.0157992	0.0225324	-0.010656	-0.00929984	0.0392256	-0.0120055	0.0312129	-0.00883396	-0.0223868	0.0139442	-0.0259935	-0.0290689	-0.055767
p248	-0.0291136	-0.0259113	-0.00854738	0.0350087	0.0151529	0.0263206	-0.0197435	-0.00568194	-0.00151021	0.0386688	-0.00698287	0.0166727	-0.00348945	0.0107029	-0.0228501	0.00281596	-0.0140432	-0.00477498	0.0248113	0.0144911	-0.0253538	0.019357	0.00892533	0.0195695	-0.00162518	0.00386582	-0.00221409	0.000351104	0.00965492	0.00123582	-0.009352	0.00532771	0.00814615	-0.00371481	2.05693e-05
n121	-0.003562	-0.0131912	-0.00466192	-0.0199828	-0.0131378	0.0243645	0.0306489	0.0394754	0.0287971	0.00427939	-0.00734049	-0.00539985	0.0105236	-0.00336642	-0.0042168	-0.022887	-0.0112052	-0.047844	-0.032641	-0.0196963	0.0142163	0.0209402	0.00809714	-0.0165714	0.0347129	-0.00840495	-0.00375038	0.0322185	0.0349925	-0.00771156	-0.0190318	0.0121145	-0.0386171	-0.0730832	0.000640769
n1541	-0.00904045	0.00177122	0.0105862	-0.00255107	0.00471524	-0.021321	0.0138733	-0.00929644	-0.022693	-0.010844	-0.0236008	-0.0478254	-0.012686	0.00759264	0.0437419	0.0094523	0.00760993	0.0230423	0.0553396	-0.0120313	0.0314783	-0.000362436	0.00453369	-0.00847676	-0.00622271	-0.0195342	0.0349141	-0.0192617	-0.0281552	-0.0183673	-0.00229168	0.0144889	0.0252072	0.0898427	-0.00294694
p249	0.0341439	0.0369448	-0.00853934	-0.0364001	-0.00568815	-0.00613311	0.0114503	0.00954805	0.0115787	-0.0121525	0.00306335	-0.00801888	0.00586226	-0.00751186	0.00989985	0.0104629	-0.00611899	-0.00401011	-0.0152975	0.00270591	0.0031385	-0.00113229	0.00589542	-0.00722844	0.00862904	0.0123435	-0.00686336	-0.00351958	0.00953275	-0.0041527	0.00917875	-0.00868415	0.0151445	0.00729504	0.0048138
p250	-0.000774323	-0.010591	-0.0279588	0.014599	0.00838288	-0.0102085	-0.00707235	0.0123503	0.0178679	0.0413411	-0.0449901	-0.00350863	0.0115684	0.0230552	-0.00732766	-0.0241427	0.00423509	0.028303	-0.011315	0.0120024	-0.031197	-0.00653384	0.0493584	-0.00603767	-0.0203233	0.0090938	-0.0283	0.00278428	0.0419865	-0.02348	0.0521279	0.0565428	-0.0138595	0.00407787	-0.000586098
p251	-0.0164437	-0.0159615	0.0451226	0.00528204	0.00586061	-0.007485	-0.0166889	-0.012367	0.00945262	0.0108282	0.0468435	-0.0275313	-0.000893535	-0.0167839	0.0277009	-0.0265395	0.00958001	-0.0317133	-0.0113056	0.0297651	0.039432	-0.00208608	0.00871377	0.00884191	-0.00829323	-0.00887415	-0.0107569	-0.0193656	-0.0182917	0.0318652	0.00893948	0.00343122	0.00294095	-0.0243658	-0.00139365
p253/p766	-0.0138193	0.0300485	0.0201214	-0.0172143	-0.013958	0.00349942	-0.000893575	0.0138968	0.00634202	0.0150126	0.0249891	-0.0139801	0.0138193	-0.0113154	0.0102124	0.0012858	-0.00969861	-0.0618494	0.00617607	-0.0370549	0.0307606	0.0386366	-0.0194516	0.00283685	0.0240727	-0.0424465	-0.0126802	0.00295392	-0.0211128	-0.0251005	-0.00732344	-0.0140665	0.0244482	0.0283756	0.0257598
n122	0.0428406	-0.00727463	0.0054834	0.0277267	-0.00206258	0.0139113	-0.0108645	-0.00823132	-0.0078598	-0.00371509	0.018593	0.00533254	0.00491666	0.0263573	-0.0133131	-0.0186032	-0.0141507	-0.000168715	-0.00361964	0.0106316	-0.00588006	0.0145377	0.00985585	0.00521469	-0.0135021	0.00510084	0.00341602	0.00898685	-0.00960992	-0.0116286	0.00221236	-0.00694475	-0.00311765	-0.00480214	-0.0699229
n123	-0.00764376	0.00789195	-0.0104291	0.0107761	0.0254186	0.0228615	-0.00800108	-0.00706772	0.0073363	0.0124796	-0.0211842	0.054442	-0.0306834	-0.0144816	0.0271141	0.0150342	-0.0117968	-0.0044513	1.49966e-05	-0.0324529	0.0361713	-0.0188223	0.000601352	0.040061	-0.0601525	0.0158662	0.033217	0.00180155	-0.00157101	0.0387196	0.0453455	-0.012968	0.0200455	-0.0015518	0.000681415
p1632/p254	-0.00838697	0.0134803	0.0308852	-0.0371866	0.0193914	-0.0328212	0.00768995	-0.0242063	-0.016022	-0.0118758	-0.0161573	-0.0152877	-0.0524077	0.0125549	-0.0135412	-0.0154932	0.00116212	0.00409888	-0.030175	0.00392736	0.0245758	-0.034039	-0.0147431	-0.00486365	-0.0348972	-0.00458942	0.00794164	0.0131062	0.0177072	-0.0139695	-0.0282341	-0.00139826	0.00306057	0.0142476	0.0149839
n124	-0.00126159	0.00768021	0.0267462	-0.0377994	0.0417127	0.00228197	0.0140756	-0.0245716	-0.0378599	-0.0254298	-0.00257542	0.0155768	0.0265767	-0.0132484	0.0037525	0.000967025	0.0378517	0.00898462	0.00083313	0.0230008	-0.0373211	0.00185794	0.0155996	-0.00952093	-0.0181005	0.0338337	0.0250501	0.00373676	0.00768955	-0.00166526	0.0290029	0.00243757	-0.0203435	0.00408876	0.0126779
p255	-0.0244552	-0.0231065	0.0151041	-0.015594	-0.018487	-0.0347557	0.000527011	-0.0206288	0.00942979	-0.000492155	-0.037927	-0.0370995	-0.00226082	0.0139729	0.0181705	-0.0156045	0.00879194	-0.0215267	0.0347598	0.0219751	-0.00611101	-0.0033262	0.00406323	0.0146834	0.00789391	-0.0153716	-0.0312536	-0.0170343	-0.00343786	0.0120289	-0.0227499	0.00343048	0.0310469	-0.0121604	-0.000758027
p256	0.000972075	0.0199789	-0.0172658	0.000836659	0.057402	-0.00764694	-0.00294704	0.0178331	0.00572113	4.20255e-05	-0.0129507	-0.0150143	0.00956769	-0.0199877	-0.0439154	0.00682788	-0.0303362	-0.00701549	-0.0122567	-0.0166114	0.0262014	0.0106679	-0.0263212	0.0192972	-0.012682	-0.00231507	0.021	-0.0346982	0.0528662	0.0175429	0.0196231	-0.0191253	0.00140393	-0.0304241	8.46182e-05
p768	-0.0110628	-0.0168857	-0.00206874	-0.0134333	-0.00156174	-0.00611046	-0.0293974	-0.0459944	-0.00315369	-0.0052535	0.0175604	-0.00436815	0.0359735	0.0119944	-0.00559426	0.0134188	0.0026854	0.0108664	0.019309	0.0244899	-0.0119431	-0.0267737	-0.00301768	-0.0016992	0.0850151	-0.00814008	0.0189039	0.0331752	0.00303899	-0.00230449	-0.0417802	-0.0455631	-0.00554815	-0.0107824	0.00263763
p257	0.00599985	0.00228182	-0.0170415	0.0174131	0.0394268	0.015218	-0.00601687	0.0153415	0.0238293	0.0102721	0.0110694	0.0099312	-0.000152679	-0.0361659	0.0525852	0.0420352	0.00813338	0.0365424	-0.000894311	-0.01888	0.00312126	0.0234027	0.00468453	0.0474709	0.0186075	-0.0473347	-0.0106182	0.00785509	0.0242176	-0.0254562	0.011284	0.0175734	-0.0221983	0.00196941	-0.047386
p1633	0.0201091	-0.0157922	-0.0114899	-0.0446228	-0.00767199	-0.00919179	0.020059	-0.00975979	-0.0301711	0.0155388	0.000611376	0.0286758	-0.00994789	0.0119344	0.0317275	-0.0321247	-0.00767399	-0.0370231	-0.0254249	0.0201596	-0.024002	-0.00478294	0.0100639	0.019553	-0.0262737	-0.0307554	0.00681181	0.00014086	-0.0187772	-0.0113443	-0.00906357	-0.023674	0.00133738	0.00702872	0.00164514
p770	-0.000854961	0.00614593	-0.0127076	0.0103048	-0.00966023	-0.0304722	-0.0124174	0.0255763	-0.0105132	0.0278775	0.029263	-0.0309678	-0.0206963	-0.0229003	0.00574862	-0.0166613	0.00776288	0.0209481	-0.0337522	0.0337944	-0.0489366	0.052852	-0.0107037	0.0169624	0.00453302	0.0445154	0.00565616	0.000339291	-0.0281897	0.0111007	0.0317463	-0.0294688	0.0438437	0.0134675	-0.00558624
p1017	0.0212405	0.0255922	0.0317098	-0.0217145	0.00170052	0.0192916	-0.0110977	0.000710423	0.00160419	-0.030671	-0.0051613	-0.0181541	0.0337257	0.0060593	-0.0278844	0.015121	-0.00537563	0.0335777	0.00430142	-0.0037736	-0.0193771	-0.00262691	0.0182962	-0.0296008	0.0200009	-0.0264624	-0.0227081	-0.00219459	-0.0285797	0.01411	-0.011148	-0.00402072	0.0139086	-0.0393619	-0.000958573
n126	-0.00479011	-0.0109489	0.0198724	-0.0415935	0.0204064	0.00919613	0.00936493	-0.0272286	0.0322655	-0.0159163	-0.0180465	-0.00302728	-0.0300956	-0.0291402	0.0262376	-0.0230049	-0.0121771	0.00169132	-0.0564777	0.00109048	-0.00712636	0.0117177	0.0212246	-0.00770667	-0.0340468	-0.0176351	0.00149815	-0.032158	-0.0289174	-0.0250398	0.0135893	-0.0166195	0.0154687	-0.0100515	-0.000536864
n127/n128	0.00429914	-0.0111535	0.0154827	-0.00217708	0.00767284	-0.00922851	0.0254644	-0.0305545	0.0060754	0.00711366	0.00180471	-0.0187027	-0.0154886	0.0386169	-0.0358439	0.0223257	0.0316742	0.0185054	-0.0124251	-0.0254971	0.0197246	-0.0265289	0.0482569	0.0420624	-0.00414669	-0.00158412	-0.0309656	-0.0688496	-0.00608427	0.0254481	0.0243029	0.0333862	0.0127247	0.0198412	0.000827949
n1820	0.00876796	-0.0147974	-0.00918047	-0.00261888	-0.0155861	0.0180429	0.0133542	-0.00725391	-0.0367728	0.00290296	0.00775705	0.053448	-0.0179199	-0.0101545	-0.0218611	-0.0308175	0.0219201	-0.0530614	0.0192479	0.0102186	0.0404186	-0.0207387	-0.00390467	-0.0181078	-0.022852	-0.0494731	0.0157632	0.0148595	-0.00213218	-0.00499509	0.0173397	-0.0010909	-0.0565688	0.00859857	0.00353833
p771	-0.0487854	0.00135883	-0.000834848	0.0156953	-0.0136828	0.00701276	0.000632898	0.00115487	0.00038585	0.00012885	-0.00485052	0.00753987	-0.00130032	-0.000572877	-0.00394325	-0.00180755	-0.00101632	-0.0035153	0.000671499	-0.00140384	-0.00159381	0.00155646	-0.00443737	-0.000652356	-0.001637	-0.00198307	-0.00175544	0.00209943	0.00312794	-0.00136124	0.00171541	0.0020008	-0.000189184	0.000676038	-0.000894575
p772	-0.00236475	0.000267039	0.0271006	0.00223238	0.0345523	-0.0204633	-0.0228029	0.00521787	-0.014189	-0.00588545	-0.00538987	0.0172973	-0.00331186	0.00671823	-0.00296157	0.0146654	-6.08384e-05	0.00167231	0.0148156	0.0406627	-0.0671745	-0.00306253	-0.0395595	0.00848757	-0.0269551	-0.00417804	-0.00649413	-0.0377417	-0.00800749	0.0203257	0.0129246	-0.00483249	-0.0117217	0.0821315	-0.00325797
n129	-0.0207508	-0.0262336	-0.00345106	-0.0156443	0.00555316	0.0118469	-0.0395792	-0.0108275	-0.0151061	0.0162372	-0.0264139	0.0448589	-0.00553701	-0.0392974	-0.0289112	0.00567381	-0.0325479	-0.0154608	-0.00698882	-0.0105448	-0.03444	0.0145319	0.0133912	-0.00062133	-0.00858674	0.0178403	0.0160023	-0.0157563	-0.00131288	-0.0110863	0.0139184	0.00839285	-0.030749	0.0215825	-0.0298715
n130	0.0268296	-0.0348403	0.00527178	-0.0394509	0.0151785	0.0256871	-0.01014	0.0215369	-0.0106546	-0.00703325	-0.0102696	-0.0151548	-0.00208661	-0.0245321	0.00718443	-0.0270617	-0.00125426	0.0051429	0.0111107	0.00792252	-0.00136452	-0.00274526	0.0202341	0.0102217	-0.0024375	0.000553823	-0.0120834	0.0096722	-0.015821	-0.0146446	-0.015464	0.00645395	0.00430494	-0.00513255	-0.0369133
p262	0.0318273	0.00563289	-0.0346487	0.0212488	-0.0206303	0.0103161	-0.00807307	0.00784335	0.0238594	0.0171309	0.0238773	-0.00209178	0.0078904	0.00791752	0.0075745	0.00697847	-0.000505728	0.00122648	-0.00408035	-0.00403632	0.0134298	-0.00883497	-0.0100542	0.00277013	-0.0161193	0.00625232	-0.000226132	-0.00902539	0.0257582	0.010513	0.00990253	-0.0194954	-4.099e-05	0.0700209	-0.00584179
n131	-0.0132231	-0.0113402	-0.0144852	-0.0122239	0.0313976	-0.00631638	-0.0137891	0.0566831	-0.012855	0.0381689	-0.010078	-0.0138623	-0.00749389	0.00367078	0.0105321	0.0116425	0.00928001	-0.0459361	-0.025013	-0.00338413	-0.0189966	-0.00675731	0.0127365	0.037724	0.00206719	-0.0381173	-0.0275252	-0.00504523	-0.00415687	0.046888	0.0135834	-0.00537056	0.00893542	0.00174639	-0.00316756
p265	0.0329261	0.0109274	-0.0419752	0.0157699	-0.0173413	0.00576789	0.00300249	0.019791	0.0152664	0.00508105	0.0100155	-0.00423242	0.00467046	0.00633425	-0.000404166	0.000630441	0.00975799	-0.00199673	-0.00967038	0.00125427	-0.000277412	5.10227e-05	0.0035563	0.0119536	0.0154696	0.0150755	-0.00170086	-0.00167509	-0.0106737	-0.0140881	0.00625473	-0.0528469	-0.00685705	0.0431827	0.0029524
n132	-0.0283653	-0.00937823	-0.0113492	0.0200291	0.0107716	0.0183169	-0.00112541	0.0231769	0.0059654	-0.0141252	0.00474862	0.0086662	-0.000656612	-0.00547478	-0.0538384	-0.00103936	-0.000338852	0.00527758	-0.0347858	0.0376465	-0.0024426	0.00726342	0.0382131	-0.0090297	0.0062194	0.0522758	0.0226614	-0.000333208	-0.00785307	0.0203087	0.00719924	0.0154013	-0.0185521	-0.0233789	-0.025454
p266	0.00416373	-0.0166266	-0.0428815	0.0127675	-0.010604	0.0124894	0.00202136	0.0293643	-0.0138889	0.00763742	-0.0424036	-0.0307577	-0.0184197	-0.00920854	-0.00400973	0.0104315	0.0349861	-0.0304255	0.0224058	0.0154787	0.0130527	0.00364296	0.0212298	0.0219496	0.0305162	0.00571203	-0.0127118	-0.0323002	0.017138	0.0169562	-0.0155923	-0.033399	0.0226905	0.0405294	-0.0018344
n133	0.00264391	-0.00581307	0.0417675	-0.033115	-0.0165377	-0.0351293	0.0195656	0.00349387	0.0419446	-0.0201704	-0.000422707	-0.00291523	-0.0016925	-0.00199358	0.0110716	0.0056773	0.000873135	0.012434	-0.04265	0.0247086	0.0211697	0.0171268	-0.00464957	-0.0335068	-0.00216715	-0.0122657	-0.0301684	-0.0128038	-0.0137804	-0.00504006	-0.00698123	0.0310188	-0.0264006	0.00478916	-0.000901914
n134	-0.0204247	-0.00084754	-0.00517504	-0.0166029	0.0130847	0.0310642	0.000216363	0.0388682	0.006098	0.0195801	-0.010512	-0.0458891	0.00448838	0.000612055	-0.0249814	0.0116629	-0.0136895	-0.0246184	-0.0402816	0.0576384	-0.0170974	-0.0367907	0.0304004	0.000620741	0.00527224	0.018047	0.00279618	-0.00861742	-0.00285861	0.0108164	0.00741385	0.0225237	0.0113882	-0.00507183	-0.000461859
p774	0.0035251	0.00947342	-0.00655292	0.00287259	-0.00330001	0.0175928	0.0260785	-0.00814415	-0.0331922	0.0147496	0.0340822	0.00719526	0.0116728	0.00592374	-0.0397939	-0.0110346	0.0157318	0.00214841	0.0214249	0.0610796	0.0301368	0.0170287	-0.0112227	0.0612905	0.00240663	0.0311305	0.0319502	0.011589	-0.0359399	0.0307981	-0.00558053	-0.0335922	0.0270267	0.0297784	0.000195999
p267	-0.0276784	-0.000305139	-0.0126978	-0.00623203	-0.0049629	-0.0125786	-0.0331584	-0.0109117	0.0320454	0.0013119	0.0301243	0.0379732	-0.000917491	0.00922669	0.0107236	0.0119614	-0.0163514	4.24184e-05	0.0177152	0.0314428	-0.0239231	0.0177863	0.0343351	-0.00769465	0.0246357	0.0458196	0.00837743	0.0213224	0.0131277	0.0340475	0.0191305	0.00617755	-0.0159883	-0.0138887	0.00140606
p268	0.0187364	-0.0339222	0.0100844	0.00809361	-0.00636745	0.00904256	-0.0325227	0.0252999	-0.00364812	0.0150814	0.00049193	-0.0234364	0.0496539	-0.00738706	-0.0138238	-0.00144991	0.0250962	-0.00722736	0.0054152	0.00256018	-0.00573619	-0.00422014	0.0546711	0.0263132	0.0189081	0.0137892	-0.0133861	0.024647	0.0122274	0.012589	0.0200809	-0.0177411	0.00358114	0.0277493	-0.00269173
p269	0.0104551	0.0339948	-0.0116654	0.00829958	0.0215016	-0.035002	-0.031151	0.00215306	0.0262707	-0.00765696	-0.0176044	-0.00552084	-0.0141262	0.00605999	0.0233251	-0.00619352	-0.0120841	-0.0308941	-0.0466669	-0.0134174	0.0291902	-0.0140747	0.0139896	-0.00726524	0.0128229	0.00684682	-0.0554303	0.00347729	-0.00180001	0.0171002	0.0209648	-0.00457688	0.000666587	-0.00144891	0.00113595
p775	-0.00241306	-0.0174631	0.0103356	-0.00865603	0.0336596	0.0206959	-0.0364965	-0.0360674	-0.00443732	0.0155573	-0.00564563	0.0126564	-0.040554	-0.0327996	0.0285594	-0.0184092	0.0177061	-0.00865922	-0.026347	0.0279075	-0.00888822	0.0357359	0.00904815	0.0178007	0.0127544	-0.0111695	0.00206537	0.0193821	0.0248817	-0.000564967	-0.0584645	-0.00509955	-0.0277676	0.0108795	0.000964441
n136	0.0317044	-0.00411072	-0.0283365	0.00127428	0.00889191	-0.0130241	0.0134252	-0.0219682	0.0373815	0.00458078	0.0285161	0.0210616	-0.0240859	-0.0142165	0.00214835	-0.0133942	0.00135316	-0.0290709	0.0278856	0.0163397	0.0190383	-0.00286766	-0.022307	0.00869521	-0.020034	-0.00421104	0.0298746	0.0186388	0.00498425	0.0148485	0.00277593	0.0124996	-0.00921454	-0.0144023	0.0203009
p776	-0.0344191	0.0211589	0.00791426	0.00300646	0.00809197	0.0330738	0.00287155	-0.00444143	0.00357355	-0.00663453	-0.00369924	-0.00611867	-0.000927329	-0.0126565	-0.00457695	-0.0176905	0.032503	-0.0066628	0.0190163	-0.00436154	0.0107766	0.0491935	0.00709614	0.00843899	-0.0284007	0.0239545	0.0139776	0.0156543	-0.00407557	0.0176863	0.00247435	-0.0202791	0.00787241	-0.0280217	0.00281762
n1202	0.015061	-0.0440111	-0.012302	-0.0087006	-0.00393431	0.00838647	0.0139286	0.0228364	-0.000849935	0.0323951	-0.0189052	-0.00843282	0.0169565	0.0124352	0.000101936	0.0202568	0.0117195	0.00175004	0.00558905	0.00230073	0.0174609	-0.00575151	0.0149627	-0.00940489	-0.00112555	0.0149628	0.0319629	0.0447897	-0.019215	0.0349064	0.0299456	0.0372954	0.0326459	0.00708813	9.85008e-05
p272	0.0311198	0.0204961	-0.0373538	-0.00725343	-0.0119789	0.00149511	-0.00143529	0.0120812	-0.0129042	-0.0175871	0.00869551	-0.00721166	0.0186012	0.000359984	0.00931683	0.00818541	-0.0440923	-0.00294689	-0.0146604	-0.000662839	0.0125521	0.0113172	-0.0066474	-0.0102731	-0.0273855	-0.00230797	0.000774193	-0.0110838	0.0416186	0.0149808	-0.0190725	-0.00239209	0.0220761	-0.0092092	-0.000232657
p275	0.00173609	-0.0382873	0.0282755	-0.00868197	-0.0247221	-0.0227746	0.0321603	-0.00710272	0.0032689	-0.0333949	-0.0150229	0.00534964	0.00413992	-0.0020596	0.0274456	0.0162216	-0.00126975	-0.000969173	0.00967402	0.00606172	-0.0201179	-0.0104114	-0.0357183	0.00685855	0.0331183	-0.00733793	0.0188711	-0.0137025	-0.0085315	0.0054732	-0.0390546	0.020458	0.0313606	0.0278938	0.00147571
p276	-0.0202676	-0.0110174	0.0181359	-0.0123778	-0.0180258	-0.0454268	0.01216	0.0687514	-0.00296505	0.0183812	0.0256865	-0.0165523	0.00779672	0.00662316	0.0202955	-0.018557	-0.00351727	0.0163564	-0.00809833	0.00285398	-0.00286644	0.00949427	0.0043	0.0195214	0.0132922	-0.00517704	-0.00149116	0.0136432	-0.00503481	-0.00171596	-0.00726486	-0.000764122	-0.00839181	-0.00241825	-0.0397215
n2018	-0.0316292	0.0126728	-0.0380562	0.0244703	-0.0288525	0.0124584	-0.00470427	0.0128745	-0.0143111	-0.0108832	-0.00593427	0.00211875	0.00613378	0.00329717	0.00522444	0.0153843	-0.0261961	-0.0147	-0.0161047	-0.0129135	0.00163114	0.014114	-0.0121806	0.0100944	-0.0235638	0.0130671	0.0124819	-0.0162968	0.0159602	0.0048549	0.00510605	0.0122032	-0.0163117	0.0124162	0.00186084
p277	0.00594639	0.015754	0.0221194	0.00411541	-0.0031493	0.0559342	-0.00230932	0.0139688	0.00926356	-0.0168939	-0.0233513	0.0201457	-0.0168883	-0.00273395	0.0285245	0.0102697	0.0161746	-0.00539383	0.0407328	0.0030419	0.0640771	0.0197751	-0.00516424	1.70363e-05	0.000776754	0.00569821	0.00791001	-0.0204468	0.00182876	0.0161619	0.0138916	-0.00422223	-0.0204614	0.0583697	0.00266754
p278	-0.0107379	-0.0183767	0.0111521	0.0185196	0.0112951	-0.0444158	-0.00738691	0.0291639	0.00775223	0.0239333	0.0223114	-0.0276106	0.000943527	-0.0115851	0.00207025	0.00447118	0.0128729	-0.0138529	0.0279547	-0.0344069	-0.0295621	-0.0387235	0.0478845	0.00971522	-0.0319416	0.00294067	-0.01151	-0.0371562	0.0127174	-0.0012344	0.00387826	0.0127726	0.039884	-0.00477724	-0.00710512
p280	-0.0274472	-0.0107893	0.0156395	-0.00946996	-0.000477672	-0.0367678	0.00669941	0.062618	-0.00182064	0.00777823	0.0248447	-0.0168407	-0.000523484	0.0142516	0.0141826	-0.0136978	-0.0154889	0.0174336	-0.00537296	0.0094308	-0.0218506	0.00802808	0.00130683	0.0204448	-0.00268264	-0.0311004	0.00453497	0.019446	-0.0106182	-0.00788929	-0.00439552	-0.0162319	-0.0110579	0.00155005	0.0347624
p281	0.0446564	0.0078351	0.01224	0.0123893	0.000538213	0.0218058	-0.00165281	-0.00560739	0.00337245	-0.0132975	0.0141469	0.023443	0.00726718	0.00290724	0.000489907	-0.0121071	0.00297485	0.00243997	0.00665746	-0.00972324	0.0147216	0.00644598	-0.00671731	0.00879035	-0.00629522	-0.00483955	-0.00156085	0.00812773	0.00565132	-0.0132378	0.0126492	0.0216082	-0.00412251	0.00339877	0.0714022
n1203	0.0243392	-0.0166754	0.00968581	0.0330363	-0.00449949	-0.00633109	-0.0235089	0.0270707	-0.0105895	0.0186941	-0.0093594	0.0164907	-0.0317863	0.00835395	0.010426	-0.0336943	-0.0390383	-0.0212195	-0.0286437	0.00234252	-0.0232439	0.0118629	-0.0129518	-0.0171394	-0.00817373	0.0136944	0.0250605	0.013684	-0.0238191	-0.0312551	-0.011514	0.00311367	0.0324831	-0.0060139	0.00259805
n1204	-0.0167542	-0.0280811	0.046999	0.00934571	0.0180329	-0.0180851	-0.016232	0.00807138	-0.0175586	0.00422366	-0.00791344	0.0122096	-0.00334606	-0.0201694	-0.00915689	0.0112663	-0.00080786	-0.000328534	0.000368839	-0.0122622	-0.0345656	0.0182228	-0.00876275	-0.0258578	-0.0129708	0.0242765	0.00143866	0.0414368	-0.00521111	0.0329579	0.0108134	-0.0278775	-0.0150336	-0.00653399	-0.00380982
p282	0.0387849	0.0225354	0.0222502	0.000731194	-0.0105156	0.0195718	0.0159663	-0.0171079	-0.0190515	-0.00161158	0.000323754	0.0150665	0.0263727	0.00622433	0.00208076	-0.00762349	-0.00808781	0.00404978	0.00186359	0.00155421	0.0156107	0.00647739	-0.0126375	0.0158295	-0.0101329	0.00848041	-0.0169826	0.0161931	0.00479398	-0.0173159	-0.000617155	0.0103908	0.000732489	0.00275874	-0.0714948
p283	-0.0161471	0.0489256	-0.00734835	-0.0193376	-7.041e-05	0.0205124	0.0125576	0.00178426	0.0377859	0.013184	0.00867578	-0.000128949	-0.000115113	0.0153105	0.0261327	0.0177328	0.00873359	0.0112798	0.0138717	-0.0140796	0.0185225	0.00244779	-0.00228592	0.0324282	0.0109053	-0.00209061	-0.0165885	-0.00388978	0.0065538	-0.0255011	-0.0142412	-0.00466382	-0.0297969	0.00409982	0.00793837
p285	-0.012856	0.023364	0.00786545	0.0260374	-0.0054315	0.0277162	0.0190455	-0.0261628	0.0214976	0.0129188	0.0296095	0.00814975	0.000188446	0.0158594	0.0220863	-0.00634238	-0.0338943	0.012879	0.033818	-0.0495542	0.0141548	0.0121001	0.0187913	0.0293402	0.0243715	-0.0331473	-0.037704	-0.0326492	-0.0166094	0.00746409	-0.00220947	0.0134234	-0.00124886	0.00685888	0.00139214
p1766/p287	0.00981444	-0.00860857	0.0257308	-0.0254405	0.0222435	-0.012188	-0.00269045	-0.0538555	-0.00067299	-0.0246051	0.00364637	-0.0350108	-0.0138579	0.000503817	-0.0202231	0.00252043	0.0047518	-0.0102331	-0.0265445	0.0062977	-0.00698017	0.0283416	-0.014106	0.0246265	0.013472	-0.0143103	-0.0630397	0.0440348	0.0218752	-0.00357807	0.0122142	0.00815014	-0.0163091	0.0101425	0.00449995
p288	0.00670199	0.0135497	-0.0311815	0.0519883	0.008737	-0.0141109	-0.0200562	-0.0043072	0.0293332	0.033282	0.0190265	-0.0258785	-0.0205533	-0.00562444	-0.0204852	-0.00482874	0.00620466	0.0213175	0.039111	0.0110162	0.00200519	-0.00646427	-0.0214274	-0.00374697	0.00542567	0.0170664	0.0116004	0.0113758	-0.00927371	-0.0169747	0.0168958	0.00807473	-0.00783661	0.0395929	0.00347267
p1022	-0.0376741	-0.00794312	-0.00264588	0.0138377	0.000370494	-0.0194217	0.00368039	0.0175374	-0.0167782	0.00132806	-0.024946	-0.00467131	0.000193819	-0.00611731	-0.0149632	0.00154317	0.0214412	-0.0153539	-0.027563	0.0383713	-0.0168866	-0.00712112	-0.015002	-0.0197368	-0.0244961	0.0285792	0.0232588	0.0241571	0.0144932	-0.00643423	-0.00286118	-0.011425	0.00263327	-0.00864238	-0.00214425
p1913/p780	0.0146289	0.0108423	-0.0225383	0.00439728	-0.00941978	-0.00261405	-0.00793676	0.0126002	-0.0294568	-0.0208754	0.0023327	-0.0197336	0.0238016	0.0199368	-0.00193802	0.0257775	-0.0435745	-0.00980128	-0.0200994	-0.00156698	0.0150278	0.0214579	0.0201235	0.0274317	0.00981694	0.0342428	-0.0237583	-0.0235953	0.0162192	-0.0329945	-0.0555957	-0.0727573	-0.00693398	-0.0314531	0.000843656
p1823/p1023	0.00949388	-0.00295526	0.00276518	-0.0155005	0.00221308	-0.0228677	-0.0276695	0.00476305	-0.0706668	-0.0278957	-0.0154821	-0.0252709	-0.00686512	0.0104616	-0.0247399	0.018739	-0.0203038	0.0449814	0.00527031	0.020189	-0.0177472	-0.0215517	0.0027756	0.0240592	0.0404308	0.0279487	0.000401459	0.0092618	-0.0115247	0.0313153	-0.00228621	0.0183124	-0.0243744	-0.0150521	-0.00120391
n1205/n140/n2622	-0.011346	-0.0117901	-0.0121188	0.0176566	0.00394118	-0.0224009	-0.0250385	-0.00360504	0.0183297	-0.0268983	0.0120902	0.0216374	-0.0450752	-0.00498165	-0.04487	0.00322583	0.0253048	-0.0403291	0.0201987	0.000885296	-0.0160052	-0.012165	0.00988221	-0.00177392	-0.0251086	-0.00201406	0.0415601	-0.00566919	0.0466756	-0.0495221	-0.0460385	0.0111748	-0.00328498	0.00964631	0.00300232
n1207	-0.0230117	0.0131509	0.010928	-0.00290553	-0.0234939	0.0224853	-0.00332037	0.00102496	-0.0273015	-0.0489925	-0.0321932	-0.00452865	-0.0246797	-0.0440415	-0.00977562	-0.0055458	-0.0136444	0.0295874	0.0172453	0.0366889	-0.0183207	0.0125848	0.0265056	-0.00100133	-0.0100505	-0.0216693	-0.000593393	-0.0243072	-0.0218092	-0.0194255	-0.00167623	-0.00577438	0.00464631	0.016636	-0.00246459
n3407/n1208	0.00454114	0.00915837	-0.0379272	0.033052	0.0397303	-0.0110101	-0.000333387	-0.00683605	-0.00805149	-0.0170721	0.00644499	-0.00783864	0.0495786	0.00371921	-0.0323411	-0.024225	-0.0208101	0.00467924	0.0182181	-0.0174145	0.00136069	-0.00690157	-0.00544092	-0.0229849	0.00810786	0.0117264	-0.0104251	0.011107	-0.0234728	-0.0361397	-0.0145214	0.00266002	-0.00113635	-0.0508982	1.66347e-05
p289	-0.033781	-0.00738683	-0.00680058	0.00557702	0.0236791	-0.0169537	0.011225	0.0181249	-0.00401876	-0.0441697	0.0230275	0.00759726	-0.0157898	-0.0174823	0.0257628	0.000101832	-0.00127188	0.020699	0.0128025	-0.0156655	0.00293549	0.018796	-0.00771516	0.00500608	-0.0248744	-0.00952778	0.00956337	-0.00689425	0.00957151	-0.0509089	0.0129687	0.0212777	-0.00424128	-0.00965348	-0.0215042
Phenol (II)	0.0476653	-0.00220658	0.00641168	0.00704741	-0.00282364	0.015149	0.000299627	-0.00452003	0.00484486	-0.00439484	0.0140697	0.0131062	0.00716288	0.00393118	0.00172215	-0.0140936	-0.0088971	0.00388853	0.0088199	-0.00558319	0.0100304	0.00745338	-0.00490397	0.0048547	-0.00498391	0.0012503	-0.00921399	0.00520223	0.00219115	-0.00332687	0.000944747	0.0167119	-0.00473869	0.00211356	0.00626956
n142	0.0149617	-0.0016714	-0.0266254	0.0109772	-0.0236666	-0.0425605	-0.0187858	-0.00767455	0.0422366	0.0296326	0.00312504	0.0344401	0.0199309	0.00867437	-0.0357851	-0.00645932	-0.0106303	-7.55017e-05	0.0247868	-0.00277295	0.0085043	0.0324957	0.0163444	0.00349185	-0.0354545	0.00815508	0.0320516	-0.000615378	0.00835637	-0.0126175	0.00106476	0.021716	0.0234436	0.00892015	0.0357617
n1549/n2800	-0.00870724	0.0080182	-0.00983092	0.0264238	-0.00675514	0.0119376	0.0145562	0.00496678	-0.0219505	0.0189794	0.064414	0.0101613	0.0222972	0.0135803	-0.00632401	0.00692375	0.0369741	-0.0113233	0.00752391	-0.0113416	0.00794633	-0.0121957	-0.0672107	0.0330682	-0.0309512	-0.0133889	-0.0052552	-0.00597998	0.015219	-0.0125662	0.0329868	0.0091247	-0.0131058	0.0530213	0.00176391
n143	-0.00988088	-0.033747	-0.0193617	0.0110776	0.0130411	-0.0110513	-0.0222058	0.0123919	-0.000878095	0.0313975	-0.02949	0.044693	0.00305818	-0.0188108	0.0106649	-0.00527755	0.0534467	-0.0050593	0.00610827	0.0239117	0.0435232	-0.022833	0.00565753	0.00729003	0.00766215	0.0121532	0.00700974	0.012866	-0.0311159	-0.0121606	-0.0145479	-0.00160609	-0.0297458	0.00738025	0.000142956
n2842	-0.000136545	0.0138791	-0.0135163	-0.00964831	-0.0432989	-0.00664127	-0.0032758	0.034309	-0.00519928	-0.0265326	-0.020059	-0.0248157	0.0075926	0.0128731	-0.013318	0.0266184	0.00903918	-0.0554369	0.0107885	-0.00203326	0.0291624	0.0294801	0.0293567	-0.0303766	-0.000960155	-0.0267884	-0.0231455	0.0135273	-0.0324862	0.00553608	0.0369896	0.00811946	0.0416624	0.0162017	-0.0011142
n1823	-0.00818005	-0.00107468	0.0261893	-0.0265676	0.0175842	-0.00265283	0.0569414	-0.026753	0.00797645	-0.0260448	-0.00344702	0.0382882	0.0216036	0.0024506	0.0305431	0.0251335	0.00565389	0.0208337	-0.00841486	0.0052311	-0.0249601	-0.0217752	0.00259838	-0.0291447	0.0265722	-0.0210252	0.0066552	0.0213602	-0.00874732	0.00485621	0.0155365	0.0207153	0.000912114	-0.0380744	-0.000563776
n1209	0.000970888	0.00923258	0.0237806	-0.012115	0.0357954	0.012927	-0.00837074	0.0206687	-0.0254408	-0.0159515	-0.0100333	-0.0227046	-0.0162669	0.00581185	-0.0127489	-0.00359901	-0.0637916	0.0266371	-0.0373146	-0.0152003	-0.00275388	0.0362545	-0.0042885	-0.0447209	-0.0370697	-0.0241902	0.017293	0.0126793	-0.0135109	0.0270945	0.00376552	-0.0310356	0.00163978	-0.0150462	-0.00207781
n144	0.035638	-0.0128387	0.0323285	0.0223611	0.0114776	0.0148867	0.0128457	0.0245054	0.0166243	-0.00728712	0.00918861	0.00783052	0.00590905	0.0166722	-0.00083083	-0.00412753	-0.0161656	-0.0082155	-0.00579859	0.0312905	-0.0236851	0.000477047	-0.00929635	-0.00172082	-0.0111902	-0.0131562	0.00185013	-0.0032483	0.00946937	0.00167151	-0.0100052	0.0221857	-0.0030463	-0.0138241	-0.0376427
n1210	-0.0095641	0.00688144	0.0320832	-0.00240783	0.00809739	-0.0479703	0.0182298	0.0179214	-0.0253088	-0.0236819	-0.0129028	0.0270813	-0.0213288	0.00256181	-0.0195558	-0.0112581	0.0146965	-0.0122939	-0.00949826	0.00214193	0.007738	-0.0387091	0.0032487	-0.0378584	-0.0228596	0.0165985	0.0276409	-0.0353192	-0.0231074	0.0414312	-0.0280356	-0.026286	0.0042081	-0.000227311	-0.00210374
p291	-0.0134916	-0.00255237	0.0031367	0.0050764	0.0294092	-0.0190709	0.00944123	0.0227018	0.00607205	-0.0295758	-0.00921267	0.0239459	-0.0289201	-0.00366636	0.000672565	-0.0148644	-0.00500795	0.0217749	-0.0156081	-0.00560074	0.0200897	0.0229021	0.0524147	-0.0381946	-0.015767	-0.00986901	-0.011306	0.0468991	-0.062579	0.0449222	-0.00716306	0.0271304	0.0123871	-0.0361136	-0.000573825
n2019	0.0218102	0.0124584	-0.0198465	-0.0198088	-0.00172038	0.0373958	0.0150534	-0.00632984	-0.00319207	0.0404736	0.0276396	-0.00068872	0.00751397	-0.0198764	0.014519	0.0276562	0.00511881	-0.00327053	0.00487274	-0.0160247	0.0250149	-0.0110495	0.039852	-0.00476665	0.0174234	-0.049705	-0.00364083	-0.00982314	0.0169206	-0.0181955	-0.0101575	0.00162876	-0.0500272	0.000852986	0.00278869
n145/p290	-0.0127769	-0.0187523	-0.0183579	0.000418711	0.0170339	0.0441058	0.0183054	-0.0093978	0.00131132	0.000393379	-0.0181707	-0.027907	0.0186449	0.00717605	-0.0149911	0.0213364	0.00624306	0.0254637	0.0460291	0.0234609	0.00558348	-0.021245	-0.0576061	-0.00695449	0.00732532	0.0144761	-0.00526697	-0.0304913	0.0102179	-0.0405772	-0.0234023	0.0284341	0.00568723	0.0174699	-0.00174886
n2020/n2464	0.0114776	0.00812803	-0.0119007	0.0252152	-0.00647121	0.0202443	-0.000124615	-0.0180808	-0.0374974	-0.00270406	0.0236419	0.020503	-0.0382531	-0.0110637	0.00778318	-0.0415274	0.00864222	-0.0276878	-0.0318989	-0.0348944	0.00154811	-0.021068	-0.035977	0.0223354	-0.0127855	-0.017383	0.0250195	0.00376813	0.0167772	0.00593753	0.0169307	-0.0660589	-0.0147696	-0.0344003	0.00257292
n2151/n146	0.0141024	0.00183001	-0.0174634	0.0179049	0.00950629	0.00167573	-0.00377225	-0.00724383	-0.00892726	-0.0141607	0.00288294	-0.0131833	0.0630971	-0.0546542	-0.0150144	0.0513829	-0.013489	-0.0306737	0.0240657	-0.00481288	-0.0405452	0.02686	-0.0215435	-0.00775485	0.0166777	-0.0161418	-0.0302764	-0.0289989	-0.0117237	0.0156944	-0.0140611	0.00102039	0.00474133	-0.0136581	0.0246052
n148	0.0349907	-0.0120302	0.0331425	0.0236377	0.0114064	0.0148643	0.0128786	0.0258651	0.0162932	-0.00697889	0.0087723	0.00828841	0.00871742	0.013746	-0.00166494	-0.0027965	-0.0171809	-0.00731674	-0.00659258	0.0306354	-0.0239786	-0.00135674	-0.00874911	-0.000268148	-0.0129286	-0.0134147	0.00122454	-0.0061553	0.0120136	0.00155632	-0.0109054	0.0218308	-0.00581001	-0.0151855	-0.173141
p782	-0.0108234	0.0295208	-0.00502369	-0.0168199	0.0250214	-0.000434292	-0.0113915	0.00414456	-0.0184802	0.0420423	-0.0144779	-0.00353288	-0.0364282	0.0124413	-0.000309589	-0.0106643	-0.0317041	0.00657675	-0.00846662	0.00163246	0.000429303	0.0392902	0.0310041	0.0119051	-0.0160651	0.03183	-0.0339542	-0.0168928	-0.019373	-0.023857	0.0289682	-0.0369834	-0.0517021	-0.0149259	0.00107035
p783	-0.0237377	0.0463934	0.00545154	0.00144402	0.0175927	-0.0132109	-0.00798657	0.0148511	-0.010857	0.0197361	-0.000201475	-0.0314188	0.00436789	-0.00817923	-0.0246061	-0.00491497	-0.00746671	-0.0263652	0.0118679	0.0101876	0.0229332	-0.00263704	0.0168263	0.0128023	0.0108009	-0.0304398	-0.00929267	-0.0161713	-0.0186431	0.0107815	0.0098467	0.0110751	0.00973398	0.00487701	-0.000481786
n151	0.0235237	-0.00384649	0.0155202	0.00386707	0.0266473	-0.0266905	0.0258182	-0.0056243	0.00437396	0.0098534	-0.0423976	0.015811	-0.010814	0.0232181	0.0121526	0.011605	-0.025361	0.0229909	0.0287222	-0.00706	0.00368153	-0.00550602	-0.00307617	-0.0341733	0.0232663	0.0353951	-0.00360673	-0.00108203	-0.00561174	0.03196	-0.00347438	0.031616	0.0398405	0.0448299	-0.00991057
n152	0.0112725	0.000484642	0.0271191	-0.000256043	0.0303628	0.00218245	-0.00674831	0.0434554	0.0332712	0.0138893	-0.00509177	0.00209637	-0.00721258	-0.0307656	0.00615984	0.0184472	-0.000984971	-0.0201671	0.0174653	0.0490601	0.0026906	0.0312361	-0.00774122	-0.0086607	0.0133485	-0.019878	0.042924	0.00568969	-0.00460132	0.0471111	-0.04853	0.0202553	-0.0248583	-0.0104493	-0.0697212
n1214	-0.00730676	0.0154724	-0.00314042	-0.0122889	0.00696531	-0.0400888	-0.028677	-0.0346798	0.0370086	-0.0151957	-0.0275159	-0.0256716	0.00640399	-0.0439896	-0.0402899	-0.0113131	0.0181787	0.00173154	-0.0144409	-0.00381299	-0.0078747	-0.0212502	0.0200201	-0.0168356	0.0216056	-0.0191501	0.0167697	0.0139802	0.01178	0.024916	-0.000962802	-0.0307585	0.0284246	0.0379289	-0.00191467
n1825	0.0218149	0.0211063	0.00721953	0.0152049	-0.00446193	-0.0292198	0.0139467	0.00470922	-0.0374036	0.0209062	0.00391258	0.0315123	0.017777	-0.006944	0.0318432	-0.00327564	0.029793	-0.00780697	0.031494	0.0106804	0.0296869	-0.00365967	-0.0135058	-0.0277041	0.0334369	0.00441179	0.0425532	-0.01372	0.0101256	0.0163314	0.0382199	0.0140432	0.00766686	0.000256003	0.0014438
n1826	-0.00113318	0.00169041	0.0449578	-0.0320977	-0.00584677	0.00914075	-0.0185211	-0.00836847	-0.0266127	-0.00864394	-0.0251974	0.0277992	0.0300464	0.0554548	-0.0296403	-0.0310978	-0.00503865	0.00211717	0.0244652	-0.0187855	-0.00782302	0.0151282	0.0249798	0.012279	0.00381981	-0.0242478	-0.017702	0.00896863	0.00276637	0.00497053	0.0104414	0.00502835	0.00847969	0.0150196	0.000931892
n153	0.0222959	-0.00714218	-0.0441259	0.031131	0.00422203	-0.0103528	0.0128799	-0.0132459	0.0424543	0.000546777	0.00984533	0.0102117	-0.016513	-0.0128537	0.00715958	-0.0206554	-0.0194046	-0.00980045	0.0135705	0.0140771	0.0469674	0.0012617	-0.00515456	0.0263539	-0.0147864	0.00886345	0.0044223	-0.0113039	0.00214789	0.00902402	0.00470215	0.000928426	-0.00508934	-0.0231813	0.0205104
p785	-0.0316169	0.0328705	-0.00106928	0.00914072	0.0267328	0.0314833	-0.00429552	-0.0187862	0.0132634	0.00240645	0.00170122	0.000215009	0.00509748	0.0172793	-0.00452073	0.0329835	0.0239535	0.00329323	0.00873895	0.00472794	0.00174048	-0.00445957	-0.022772	-0.00780103	0.012932	-0.00471177	0.0132435	-0.0127861	0.0221995	-0.00715758	-0.0175851	-0.00683305	0.00567174	0.00875855	0.000224954
n154	-0.00261875	-0.0090464	0.0104732	0.0120945	0.0606463	0.000969015	0.00600641	-0.0256132	-0.0288191	-0.00366527	0.0119831	-0.0084771	-0.00838613	-0.031391	0.0261532	0.0222479	-0.00944842	0.0280685	-0.00776747	0.048042	0.0220526	0.0175011	-0.0109482	0.0272488	0.0277476	-0.023032	-0.00408014	0.0233763	0.000278394	0.0142386	-0.0148799	-0.00827256	-0.0349836	0.014647	0.00142141
p1883/p786	-0.021344	0.019147	0.0255603	0.00184312	0.00142056	0.00776524	0.00445983	0.00703431	-0.0157772	0.0164151	0.017868	0.028236	-0.0087265	-0.0207716	-0.0153369	-0.0537252	0.0213681	-0.00800669	-0.0185165	0.0289979	0.016339	0.00087888	-0.0228429	0.0330192	-0.0109649	-0.00246679	0.0477355	-0.0405867	0.0127597	-0.0303707	-0.0322829	0.0118849	0.0118116	-0.0102703	0.000200104
p1333	0.0134832	-0.0323569	-0.00656222	0.0177694	0.00772207	-0.0245954	0.0171556	0.00173177	-0.00631689	-0.0112866	0.00986227	0.0168902	0.0301602	-0.0349079	0.0658314	0.00334999	0.00675541	0.0299663	-0.00849096	0.0157445	0.00774322	0.00459306	-0.00109325	0.00883057	-0.0321492	-0.0023626	0.0140599	0.0257886	0.00111863	-0.00614714	-0.0226084	-0.0179139	0.0504982	-0.0146791	-0.00409572
p296	0.0339442	0.036691	0.0148503	-0.0286166	-0.0095232	-0.00636122	3.22768e-05	-0.0170207	-0.0194303	0.00901725	0.0102377	0.00338915	0.0110379	-0.0177158	0.00978038	0.00258517	-0.00188958	-0.0132568	0.0173844	-0.000782031	-0.0101125	-0.0135462	-0.0128335	-0.00822374	-0.00222616	-0.00762236	-0.00823449	0.0118509	-0.000802402	0.0024535	0.00745973	-0.005077	0.00432244	0.00431277	-0.0461192
n155	0.00611397	-0.0294518	0.014217	-0.00651502	-0.00622899	0.000920534	-0.033638	0.0190934	0.0375998	0.0103379	-0.00487517	-0.0072677	-0.018421	0.0261234	-0.037792	-0.020818	-0.0255234	-0.0076328	-0.0195689	0.0162485	-0.0102237	0.013038	0.048664	-0.00763313	-0.00228479	-0.0530088	0.0199686	0.0180721	0.0146907	-0.0254969	-0.0232978	-0.0380357	0.0263112	0.0116752	0.000840602
n1216	-0.0119817	-0.0121168	-0.0342656	-0.023972	-0.0166944	-0.0141654	0.00991453	0.00398379	-0.0374112	0.0291758	0.00549305	0.00260132	0.022504	0.00284558	0.0289129	0.0298314	-0.0222706	0.0250781	-0.055123	0.0222996	0.00110486	-0.00493266	-0.0284361	-0.00320206	0.00566059	-0.0109862	-0.0207142	-0.0193304	-0.0157404	0.0232238	-0.0112548	-1.93168e-05	0.00513716	-0.0475823	-0.0011084
n156	0.0293337	0.0366203	-0.00155083	-0.0169504	0.0113296	-0.0248916	0.00620542	-0.00273228	6.78676e-05	-0.0385544	-8.85531e-05	0.0261254	-0.00911156	-0.0241182	0.00520503	-0.0215575	0.00568081	-0.0146197	0.00585025	-0.0142353	-0.0233189	0.000799804	0.00761566	0.00122493	0.0161902	-0.0141401	-0.0169853	-0.00901986	0.00847476	0.0247028	-0.0130382	0.00376425	0.00180537	0.00254116	-0.0208643
p1155	0.0127741	0.0133443	-0.00206072	-0.0273871	-0.00283276	0.00125611	0.00760767	0.0159679	-0.0379644	0.0420778	0.0256616	-0.0135706	0.0105682	-0.00510869	-0.0215896	-0.0279543	-0.00992	-0.0258653	0.030315	-0.0182151	0.0194582	-0.039287	-0.02895	0.00553509	-0.00887531	-0.0183109	0.0416182	-0.00311094	0.0390298	0.0316752	-0.0213836	0.0460334	0.0280938	0.00672889	-0.00110418
p789	-0.03409	3.72063e-05	0.00941774	0.028892	-0.0239627	-0.00105184	-0.00829194	-0.00254987	-0.0051295	0.0189598	-0.0183277	0.0221794	0.0051277	-0.0445433	-0.000184937	0.0130347	0.00242607	0.00287031	-0.014914	-0.00936498	0.00897644	0.0177891	0.0148649	0.0215671	-0.00515616	-0.0171934	-0.0164971	0.000899223	-0.0163841	0.0508177	0.00367046	-0.0174894	0.00153211	-0.00787291	-0.00207213
n157	-0.01753	-0.0179117	0.0165091	-0.000636816	-0.018319	-0.0395961	0.0293411	0.0698933	-0.00235896	0.0053399	0.0231549	-0.0171329	0.0151806	0.00780247	0.00222659	-0.0290084	-0.00778961	0.0241223	-0.00929515	0.00835449	-0.00710224	-0.00280935	0.0054591	0.00618413	0.016362	-0.00520714	0.000599989	0.0143799	0.0008261	-0.0117505	-0.00470221	-0.00544507	-0.0129282	-0.00384435	-0.00300544
p298	-0.00297749	-0.0184909	0.0369613	0.0256714	-0.0100467	0.0101641	0.0124796	0.0164898	0.000139672	0.0106013	-0.00789846	-0.0254478	-0.022063	-0.00734735	0.0404407	-0.0315386	-0.0123805	0.0191099	-0.0208209	-0.0047251	-0.02572	-0.0237474	-0.0123677	0.0055063	-0.0268312	0.0149877	0.0644225	0.0297073	0.00620415	-0.023079	-0.0384791	-0.0114644	0.00754096	-0.0231575	-0.00253125
n1217	0.0131403	-0.0141213	-0.0535959	-0.0047689	0.00580945	-0.0297867	-0.0202813	-0.0102009	-0.0422267	-0.0122489	-0.00929267	-0.0282867	0.0363512	0.00902227	-0.0156699	0.02961	-0.0215062	-0.0006579	0.00316303	0.00513846	0.00616667	-0.0169948	-0.00670416	0.00990522	-0.0141501	0.0124995	-0.000150722	0.00393365	0.00697246	-0.00412618	-0.00471573	-0.00601041	-0.0152689	0.00648479	-0.0146505
p790	-0.0390794	-0.00446839	0.000301525	0.00552083	0.000936002	0.0218401	0.0312374	0.0136322	-0.016823	0.00109746	0.00108422	0.0130096	0.0285833	-0.0191778	-0.012224	-0.00704431	-0.00480228	-0.00720717	0.0213358	-0.0292691	-0.015211	0.0218695	0.0110548	0.0068761	0.00824765	0.00751968	-0.0222681	-0.00286694	0.00909967	-0.010054	0.0215483	0.0202903	-0.00391157	0.0110679	-0.00197778
p299	0.00971201	-0.0249153	0.0281776	-0.0201655	-0.00315077	-0.03593	0.000882656	-0.0192745	0.00977067	0.00266645	-0.0227924	-0.0219901	0.000382546	-0.00955217	0.0249527	-0.00557704	0.00965141	0.0125892	-0.00595459	-0.0333381	0.0354553	-0.0385843	0.00171753	-0.032831	-0.00594039	0.0135343	-0.0039007	-0.0255587	0.011264	0.013774	0.045154	-0.0438181	-0.0139737	-0.0393144	-0.00384899
p1029	-0.0119011	-0.0139074	0.000504899	0.0180486	0.00904467	-0.0284799	-0.00268751	-0.0215476	-0.0232044	-0.00325984	-0.013291	-0.0116714	0.00805811	-0.0227836	0.0142793	-0.0193016	0.00791911	-0.0207241	0.0249037	0.010941	-0.0237168	0.00748433	-0.0100915	-0.0288496	0.026489	-0.0114022	0.0122464	0.0955499	0.026395	-0.0368212	-0.0218308	0.0319604	-0.0226136	-0.0311428	-0.000401502
n159	-0.00822097	-0.018565	-9.6229e-05	-0.000314724	-0.0179015	-0.0297797	0.0329998	0.0217878	-0.00151571	-0.0596647	0.0146495	0.0157776	-0.029044	-0.00741953	-0.00977292	0.0112379	0.00270622	-0.0128865	0.0368389	-0.000232855	-0.0465646	-0.00899484	0.032561	0.0207249	-0.0462373	-0.0227301	0.00974209	0.0108835	0.0110799	-0.0239961	-0.013419	-0.00187373	-0.00445755	0.0193234	-0.000328673
n1218	-0.0019512	0.00412758	-0.010155	-0.0315963	0.00302447	-0.00413697	0.00696647	-0.0177636	-0.0145384	-0.0279401	0.0280581	-0.00992712	-0.00705862	0.00593584	-0.00428194	0.0246885	-0.00350347	0.0139791	-0.0778651	-0.0313025	-0.0310269	0.0431936	0.0465825	-0.0264522	0.0193833	-0.0283024	-0.00368336	0.000713675	0.0322972	-0.0017886	-0.0103944	0.00993141	-0.0193766	-0.0333569	-0.000841396
p301	-0.0149769	0.0501167	-0.00936063	-0.0170294	-0.000226885	0.0211398	0.0121352	-0.0001032	0.0345818	0.015005	0.0110771	-0.00296594	0.00187866	0.016576	0.0249982	0.020063	0.0128611	0.011647	0.0133088	-0.0118691	0.0142713	0.00105819	-0.00376567	0.0280089	0.0077097	-0.0015071	-0.0169159	-0.00562243	0.00335844	-0.0247922	-0.0197968	-0.0098108	-0.0349748	0.00673643	-0.0352157
Phenol (I)	0.0422833	0.0101195	0.0141301	0.0149198	0.00238463	0.00597723	0.0188544	-0.0128498	-0.0247857	0.00811282	0.0110358	0.0190322	0.0220691	-0.00390411	-0.0070108	-0.00624564	0.00478164	0.0128886	-0.00214064	-0.00297743	0.00805723	0.00834291	-0.019164	-0.00506029	-0.0181397	-0.0174503	-0.00644106	0.00797845	0.0142465	0.00414864	-1.87891e-06	0.00402816	0.00738077	0.0182002	0.0133052
p302	0.0017157	-0.0220967	0.00381263	0.0217071	0.0176566	-0.0251609	0.0109394	-0.00541368	-0.0262738	-0.0374682	-0.0279491	-0.00740389	0.00203645	0.0231042	-0.0248731	0.0198565	0.0282034	-0.0162304	0.0140057	0.0113223	0.0138254	0.0456106	-0.00381751	-0.0100697	-0.00544575	0.0494907	-0.0167457	-0.00837651	0.0234655	-0.0714251	0.0147337	-0.00866707	-0.026572	0.0110744	-0.00264666
p303	-0.00217463	0.007934	0.017079	0.00687062	-0.0186472	-0.00726472	0.0344965	-0.0304141	0.0442856	-0.0441996	0.00180119	-0.0276086	-0.0467626	0.00387073	0.00232239	-0.00790154	-0.0285435	0.0075705	0.022146	-0.00105494	-0.0101479	-0.0125463	0.00374319	-0.00271102	0.0434845	-0.0221336	-0.0170454	-0.0112231	0.00823709	0.0444931	0.0216038	-0.0169843	0.0387762	0.0264826	0.00172789
p304	-0.018749	0.0471957	-0.0040663	-0.0214262	0.00381314	0.0210197	0.0146347	0.00612469	0.0403846	0.011605	0.00520766	-3.88601e-05	-0.00114742	0.0101832	0.0229126	0.0226276	0.0092163	0.0182674	0.00909743	-0.0102544	0.0121428	0.00518188	-0.00293963	0.0290088	0.00727285	-0.00873689	-0.0158629	-0.00931263	0.00254466	-0.0198965	-0.0178482	-0.00169385	-0.028404	0.00645814	0.000354537
n1219	-0.0240351	-0.0159616	-0.0121634	-0.00626827	-0.0373546	-0.034133	-0.0141176	-0.000270345	-0.0361575	0.0223635	-0.0211664	0.00444117	-0.0177753	0.00410436	-0.0207503	-0.0189719	-0.0207494	0.0351585	0.00193613	0.0314978	0.00795941	0.0168033	0.00197987	-0.00975846	-0.00626261	0.012541	-0.00424271	0.0204194	-0.0290453	0.0302052	0.0153053	-0.00669353	-0.00693251	-0.00830922	0.000965348
p1336/p306	-0.00881502	0.0134177	0.00950665	0.0249361	0.0222819	-0.00875691	-0.0340658	0.00188786	-0.0411459	-0.0483966	-0.0129496	0.0165003	-0.0101254	-0.0205592	-0.0113167	0.0160044	0.0126028	-0.0115564	0.0163626	0.0312279	0.059073	0.00505953	-0.0204157	-0.00446326	0.0269613	-0.0241317	0.0306254	0.00172333	0.00219451	0.00829375	0.0202433	-0.0377327	-0.00468102	-0.00314485	0.00483233
p307	-0.0339471	-0.00909276	-0.0196706	-0.0168527	0.0471844	-0.0152868	-0.00841439	0.000453902	0.00404065	-0.0197027	0.00883343	-0.0112179	0.00427776	-0.0190948	0.0404256	0.0193151	-0.00570746	0.00729218	0.00159924	-0.00850697	-0.0117207	0.0189628	0.00432122	0.000987718	-0.00301752	-0.00125943	-0.00206487	-0.00293463	-0.00035657	-0.00672515	0.00506848	0.00270058	-0.000595755	-0.000805026	0.0198048
p308	-0.0157929	-0.0173713	-0.00185833	0.0153962	0.00491186	0.0133003	-0.015316	0.0237243	-0.00565472	-0.0297567	0.00297412	-0.0211406	0.0197821	-0.0336737	0.00248738	0.0361559	0.014423	-0.0159137	-0.00254713	0.0177359	-0.0339267	-0.05346	0.0392071	0.0191815	-0.0183962	-0.0240361	0.0261609	0.027801	0.0343077	-0.0541602	-0.00379001	0.00873773	0.00483064	0.0164557	-0.00115726
n161	0.0252537	0.0149854	0.0238545	-0.00336157	-0.0303389	0.0343753	0.00905291	-0.0112389	-0.0256166	0.01515	0.0274415	-0.0162123	-0.0182234	-0.0265179	-0.00819423	0.00515314	-0.00619745	-0.0192715	-0.0113057	0.00237381	-0.00253807	0.0391606	-0.0202753	0.00313791	0.0024837	-0.00497788	5.70902e-05	0.0172504	0.0156248	-0.0115453	-0.00310328	0.04267	0.0208467	0.0351687	0.0609031
p309	-0.0349757	-0.00175211	-0.0158739	-0.016004	0.00113537	0.0048573	0.0100961	-0.0109737	0.0362794	-0.0471411	0.00111706	-0.00958769	0.0167973	-0.000379128	0.0128547	-0.0189937	0.0043823	-0.00223255	0.0255895	-0.0344922	0.0255569	0.00740701	0.0171863	-0.00393764	-0.0161267	-0.00468217	-0.00302415	-0.0100861	-0.0247548	0.00778819	-0.0058711	0.00134775	-0.0128872	0.00937902	-0.00333896
n162	-0.00287779	0.00783956	0.00223909	0.00959104	0.0251328	-0.00852445	0.00974677	0.00114312	-0.0238472	-0.0158109	0.0287985	-0.0125193	-0.00484209	0.0669831	0.0689469	0.00883997	-0.00295874	0.00391377	-0.0289277	0.0185039	-0.011296	0.00135078	0.0283322	-0.00210513	-0.031161	-0.00439046	0.0478993	-0.0237325	0.0395481	-0.013737	0.00936168	0.0310644	0.00358909	0.00178742	0.0172232
p310	-0.03793	-0.0102284	-0.0209636	-0.010174	0.0296446	-0.0159567	0.00130834	-0.00359216	0.00555457	-0.00131694	0.00213603	0.00345623	-0.00998067	-0.0102206	0.031629	0.0224044	-0.0140771	0.0217838	0.0239478	-0.00165511	0.0111474	0.015838	-0.0190074	0.000873609	-0.0192348	0.013394	0.0112875	0.0124613	-0.00359614	-0.0172287	-0.000228322	0.00868238	-0.00221701	-0.0147453	0.00328409
p311	0.0439415	0.00604815	0.00531863	0.00644513	0.00258387	0.0290091	0.0147815	-0.00294704	0.00179982	0.000369685	0.0176376	0.0220112	0.00960822	-0.000342671	-0.00041661	-0.0158069	0.017117	-0.00270574	0.00720723	0.0105246	-0.00659004	-0.0127614	-0.00337737	-0.00744032	0.0153548	-0.0102642	-0.0162262	0.0143638	0.00198505	-0.00607173	-0.00291491	0.00428029	-0.00524388	-0.00581667	-0.00300612
n164	-0.0361345	0.0157703	-0.0108204	-0.0115201	-0.00126755	-0.00515664	0.0168631	-0.0128628	0.0204778	-0.00972099	0.00772523	-0.00685087	-0.00547126	0.0144129	0.0183029	-0.0549253	0.015757	0.0175774	-0.0147422	-0.0249147	0.0356329	0.00472216	0.00469332	-0.0136969	0.00351893	0.0208142	-0.00771649	0.00141259	0.000587508	-0.00465445	0.00318555	-0.00339711	-0.00955706	0.0177198	-0.128946
n2022	0.0106804	0.0439133	-0.0107322	0.00815812	0.0172556	0.00975034	-0.0233294	-0.022659	0.00875969	0.00928348	0.0328515	0.00532254	0.00216017	-0.00116155	-0.0374275	-0.00425125	-0.010947	0.0318912	0.00795317	-0.00789828	0.0116426	-0.020535	0.0172607	-0.0180161	-0.00761824	0.0246602	0.0246085	-0.00934503	0.0124772	-0.0236073	0.0422944	-0.0188588	-0.0240349	-0.0305071	0.00453797
p312	-0.0292011	0.00644768	-0.0106062	-0.0423383	0.00169204	0.0100736	-0.0319686	0.0181766	-0.00195047	-0.0160756	-0.0150769	0.0173467	0.000280868	-0.00217142	0.0199291	0.0174879	0.0209079	0.000584717	0.0143226	-0.00111479	0.0433955	0.0141876	0.0123112	0.0350076	0.0067531	-0.00554985	0.0203408	0.00223907	0.00631968	-0.0329204	-0.00155372	-0.0115387	-0.00146695	-0.00440554	-0.0116836
n165/n166	-0.015849	-0.00545405	-0.0274375	-0.0139233	0.0461233	-0.00336956	-0.00298793	-0.00967945	0.00879623	-0.00843478	-0.00635101	0.0408008	-0.000757717	0.0286581	-0.0205489	-0.0200172	-0.00732901	0.0356733	0.00389235	-0.0225333	-0.0101038	0.013889	-0.0391836	-0.0311286	0.000427016	0.0519276	0.0147153	0.0155936	0.00535903	-0.0275116	-0.00221062	-0.00244483	-0.0220473	0.00919277	0.00173221
n167	0.0219346	-0.0415219	-0.00760275	0.0170094	0.00217242	-0.00334405	0.0292054	-0.00746754	0.0209133	0.010211	0.0253226	-0.0161069	0.0152938	-0.00115347	0.0262485	0.0549189	0.00473756	0.0121911	-0.00688275	0.00611304	-0.021434	-0.0230322	-0.00291431	-0.000317202	-0.00376223	0.00258965	0.0146082	0.00824226	0.0196911	-0.00839709	-0.00805361	0.0070159	-0.0039995	-0.00402992	0.000582974
C16:0	0.0430768	0.00810079	-0.00109362	0.00180017	0.0102541	0.0165475	-0.0139018	0.00134305	0.00805615	-0.0148448	0.0244134	0.00110233	0.0157995	-0.0198391	0.00896643	-0.0311659	-0.0183558	0.00756054	-0.00635261	-0.00831265	-0.00076056	0.00650875	0.00829638	0.00978089	-0.0142149	0.00715916	0.00403166	0.015069	-0.00182843	-0.00927269	0.00441485	0.00937694	-0.0026814	0.0223829	-0.010673
n169	-0.0359184	0.0169587	-0.0107238	-0.0114368	-0.00209559	-0.00476976	0.0183912	-0.012552	0.0205009	-0.00634106	0.00583656	-0.00650412	-0.00570385	0.0133476	0.0176513	-0.0569097	0.0162233	0.0140146	-0.0156688	-0.0256336	0.0331998	0.00202794	0.0044084	-0.0155941	0.00423195	0.0191951	-0.00725688	5.7868e-05	0.000191012	-0.00574716	0.0016153	-0.00613618	-0.00728069	0.0198837	0.0209588
p313	0.00922267	0.0144689	0.00694779	0.00778279	0.0401788	0.0285299	0.00256532	-0.00487005	0.0386411	-0.0107662	0.00340456	-0.0272958	0.0388932	0.0143751	0.000588782	0.0508027	0.0226948	0.0340008	-0.00330783	0.0296714	0.0096773	-0.00468865	-0.00312381	-0.00330561	-0.00188335	-0.0227175	-0.0420713	-0.00346885	0.00176039	-0.00194827	-0.0414392	0.0147021	0.00863759	-0.0385337	-0.00252445
n170/n3573	-0.0315794	0.00461426	-0.0191456	-0.00990723	0.0144367	-0.0315996	-0.0229905	0.0239994	0.0148339	-0.0246426	0.0147406	-0.00317278	0.0129868	0.0174384	-0.00259665	-0.0200765	0.014762	0.00634992	0.0128706	-0.0307174	-0.00125604	-0.0276182	0.0232605	0.0243991	-0.00235215	-0.0105299	-0.0180468	0.00377646	0.0250143	-0.0235268	-0.0025229	0.0317161	0.00140176	0.0184348	-0.00208808
p1160	-0.00816564	0.0307135	-0.0198936	-0.00524247	-0.0253406	-0.00497036	-0.0305348	0.00898941	0.0106894	-0.0140609	-0.00146823	0.0225259	0.00622063	-0.0379191	0.0225757	-0.0374571	-0.025965	-0.0217422	-0.033971	0.0180171	-0.0061897	0.0296817	0.00263538	-0.0245958	-0.0113311	-0.0351441	0.0247018	0.0289218	0.000669745	-0.0296188	0.00125176	-0.0315042	0.0120348	-0.0280993	0.00169466
p798	-0.00262501	0.0137206	0.0279112	0.000565869	-0.00654365	0.0110339	-0.0318742	-0.0224612	-0.0214669	-0.0119688	-0.015248	-0.0157339	-0.0046903	-0.0190089	-0.0376406	-0.0206461	0.0114615	0.0328382	0.0292288	-0.043012	0.0123467	0.0450578	0.00744449	0.00587682	0.00865172	-0.0503022	0.0202754	-0.0102076	-0.00244457	0.025797	0.0430106	-0.0439799	-0.0171246	-0.02243	-0.00343806
n2378	0.00117362	0.0577066	-0.02042	0.00402501	0.0169017	-0.0151246	-0.00698193	0.0012556	8.20041e-05	-0.0121117	-0.00749629	0.0103217	0.0136724	-0.0116399	0.0075829	-0.0154069	-0.0291422	-0.0173616	-0.00191408	0.00428606	-0.00938509	0.0225334	0.0184175	-0.0218944	0.0208211	-0.0249434	0.00332253	-0.00645315	0.00243957	0.00881322	-0.00415868	-0.0224795	0.017085	-0.00591206	0.00108823
p1031	-0.0107338	0.0156634	-0.0099663	0.0386797	-0.020262	0.00574675	-0.00948685	-0.00286835	0.00755574	-0.0103944	0.00448128	-0.0217864	0.0244353	0.00731413	-0.000182231	0.0333699	0.00265829	-0.00313851	-0.0115147	0.00809136	-0.0159172	0.00251996	-0.0151737	-0.0237775	0.0159354	-0.0914061	0.0050696	-0.0226559	-0.01878	-0.028882	-0.0281749	-0.0104598	0.020342	-0.0467367	0.000340187
n171	-0.0320158	0.0200574	-0.0407032	0.00173165	0.0199466	0.0107708	0.00348631	0.0185005	0.0185985	0.00650439	0.0016684	-0.00154899	-0.00259977	-0.0112185	0.0381504	0.00850327	-0.00135182	0.00353334	0.00692604	-0.0103692	-0.0245052	0.00535625	-0.000299954	-0.00526545	0.000897348	-0.0257025	0.0242257	0.0158993	-0.00670735	-0.0102664	0.00908998	-0.000355402	-0.00668076	-0.0101629	-0.000178767
p799	-0.0166553	-0.00390427	-0.00338258	-0.00400349	-0.00343556	-0.0266055	0.0273865	-0.046651	-0.0352596	0.0263459	0.0264965	0.0135753	-0.011538	0.00857215	-0.00251107	0.0323945	0.00460327	0.0143824	0.0215534	0.0551756	0.0327098	0.00545175	0.0202861	-0.00986124	0.00926421	0.0245567	-0.0204907	-0.0129637	0.00196296	-0.027947	0.00563981	0.028419	0.0323106	0.0155799	0.000750446
p317	-0.0373109	0.0122593	0.0097878	0.0165244	-0.0294251	-0.0216862	-0.0360137	-0.0204869	0.0231973	0.00314715	7.93435e-05	0.012036	0.0142867	-0.0180337	0.00583597	0.0140725	0.00694597	-0.000602043	0.001505	0.00679427	0.00832544	0.0070876	0.00857223	-0.00518401	0.0082645	0.00681539	-0.00298887	-7.21252e-05	-0.00392612	0.0084623	0.0152218	0.00111353	0.00124706	0.00407031	-0.0714563
p318	0.00702898	-0.0209435	0.0137168	-0.0154343	0.0113128	0.0237059	0.00781036	-0.0459494	-0.0121598	0.0084243	0.0127466	-0.00244602	-0.0165592	-0.0464363	0.00448502	-0.01844	-0.0191535	0.0314334	-0.0165832	0.0150041	-0.0139686	-0.0361433	-0.000396761	0.0465799	0.0202755	-0.00823594	0.0124854	-0.0509988	0.0199005	0.00111593	0.0310149	-0.0276282	-0.0202053	-0.0294275	-0.00133665
p320	-0.0180275	0.0143808	-0.0172641	-0.0352257	0.00163221	0.011103	-0.0486787	-0.00873032	0.0312189	-0.0134753	0.00801903	-0.00713662	0.0128469	-0.0289625	0.00784894	0.00837543	-0.0182317	-0.00391677	0.00879053	0.0186487	0.0212166	-0.0375059	0.0116809	-0.0140144	0.0573209	0.00897156	0.0174406	0.0218845	-0.00602436	-0.0129244	0.0162562	0.00359326	0.00843965	0.00442998	0.000317286
p321	-0.0378929	0.0112978	0.00842376	0.0161193	-0.0268859	-0.0232989	-0.0373289	-0.0187896	0.0243711	0.00245951	0.000811586	0.00884058	0.0129753	-0.017801	0.00379692	0.0132985	0.00710703	-0.000520614	0.00137338	0.0063575	0.00655396	0.00677381	0.00940464	-0.00387368	0.0107573	0.00812798	-0.00129197	-0.0029357	-0.000741879	0.0110081	0.0146111	0.000404332	0.00208879	0.00410866	0.0239127
p1032	-0.000749791	0.0360853	-0.00815754	-0.00404995	0.0284895	-0.0344787	-0.0209858	0.00428491	0.00624391	0.000316159	0.0233001	-0.0147726	0.00667887	0.00466945	-0.0357403	-0.00553398	0.00883129	-0.0239197	-0.0111986	0.00126027	-0.0333724	0.0206646	-0.0390664	0.0385485	0.0137664	-0.0131309	-0.0014246	-0.00637473	-0.0120904	-0.0445822	0.0256092	0.0141557	0.00473874	-0.0429212	0.00124117
p1033	-0.0132297	-0.01453	-0.0108219	-0.00443133	-0.0111968	0.0379232	0.0177117	-0.0333196	-0.0249164	0.0118346	0.020061	0.0315406	-0.0167449	-0.051003	0.0292751	-0.00676555	-0.0229104	0.0283763	-0.0338586	0.0303139	0.00426479	-0.0307671	0.0176973	0.0186574	0.0187941	-0.00806237	-0.00746748	-0.0361134	-0.0101126	-0.0182009	-0.0111034	0.000959076	-0.0073472	0.0121839	-0.00113562
p323	0.0230966	-0.0025726	0.0153398	-0.00350966	0.00327147	0.0078249	-0.00663676	0.00263555	0.0337453	0.00541317	-0.017117	0.00308723	-0.0330314	-0.0234276	-0.0352776	0.0315044	0.0182391	-0.0323717	-0.0115541	0.00743592	-0.0510292	0.0195532	-0.0451093	-0.00438279	-0.000416701	0.0242174	-0.0127541	-0.0154628	0.0371608	0.0338253	-0.0361203	0.00447437	-0.00268129	0.0210828	-0.00477773
n2466	0.0198913	0.0029405	-0.00972763	0.0171755	-0.0317104	-0.0435793	0.00368477	0.00391507	-0.0131215	0.0452511	0.0109772	0.00351173	0.0235935	0.00885005	-0.00192103	0.00484208	-0.0035999	-0.0327735	0.0156543	-0.0175386	0.0131187	-0.0280857	0.00314797	-0.00316776	-0.0058375	0.0137569	-0.0389025	0.0305694	-0.0086199	-0.00522158	-0.0387812	0.0391587	0.0172681	0.0249397	0.00255647
p324	-0.00744005	-0.0261862	-0.00797598	0.000808959	-0.0349188	-0.0488211	0.0200336	-0.0194423	0.0100482	-0.0224108	-0.0375137	0.00285613	-0.00761019	-0.0053694	0.0112786	0.0245431	0.00182353	-0.00224642	0.00155105	-0.0257288	0.0247297	-0.0382809	0.0211548	-0.00649371	0.00439344	0.0236422	-0.000107853	0.0234205	-0.00237769	0.0453895	-0.0237556	-0.0111522	-0.00465598	0.00980883	0.00400745
n176	0.0440568	-0.0199463	-0.000942538	0.0136745	0.00185964	0.0234187	0.00159551	-0.00675185	-0.000406203	0.0073708	0.00828677	0.00602832	0.00879855	0.00970144	-0.00629632	-0.0136518	-0.0063523	-0.00368085	0.00305261	-0.00107942	-0.00256136	0.00600322	-0.00558507	0.0109821	-8.48325e-05	-0.00234936	0.00384569	0.0140411	0.00418313	0.000166748	-0.0306578	0.00752623	-0.000124206	0.00300371	0.0292247
n1224	-0.00480598	0.0198449	0.0140932	0.0529128	0.012417	-0.0130733	-0.00579412	-0.0245298	0.0166068	0.0396361	0.00609154	0.00366648	-0.0062965	0.0126254	0.0308258	0.00603419	0.0155729	0.00665988	-0.0195641	-0.00965276	-0.0296392	-0.0145186	-0.00762345	0.0190856	-0.0433815	0.013419	-0.0119271	0.0173597	0.0399557	-0.00778872	-0.0318134	0.00101775	0.0221712	-0.0135968	-0.00112093
n178	0.0186132	0.00656595	0.0238271	-0.00720199	-0.0337664	-0.0263965	-0.0362164	0.00965796	-0.0014999	0.0256131	0.00525915	-0.0125292	-0.0242687	0.00712659	0.0162632	0.0424659	-0.000922856	-0.0268713	-0.00601249	0.0181814	-0.0250675	-0.00333512	-0.0137801	0.0142545	-0.0452938	0.0151422	0.00267865	0.0152721	-0.0160128	-0.00386858	0.0091246	-0.0110571	-0.0045227	0.0565085	0.000652897
p1956	0.00999598	0.0376031	-0.004674	0.00460391	0.0163545	-0.0071078	-0.00884325	-0.023188	0.0177279	-0.0269092	0.0476036	-0.0274501	0.00258825	-0.0201665	0.00453447	-0.00954888	0.0297533	-0.0176793	-0.00815827	-0.027115	-0.0135721	0.0139502	0.00582273	0.00109046	0.0426224	-0.023149	0.0183428	-0.043538	0.0125631	0.0209016	-0.0331858	0.0106096	-0.0125978	0.0113649	-9.10682e-05
p1679/p327	-0.0353925	0.00181976	-0.00320875	-0.0242138	0.013793	-0.00653419	0.00159431	-0.0108677	-0.0225463	-0.0209723	0.00646868	-0.00723517	-0.00450521	-0.0460113	0.0129354	0.012499	-0.028344	0.0210445	0.0192694	-0.0174197	-0.0196029	-0.0131113	0.00191308	-0.010448	0.000228473	0.0353545	-0.00394697	0.0182645	0.0171167	-0.00396127	0.0176615	0.0170438	-0.00184066	-0.0204515	0.0130718
p328	0.0303146	0.0389943	-0.000552378	-0.00619796	-0.00264982	0.0198724	0.0101366	0.00327046	-0.00209213	0.00321584	0.0131289	0.00160715	0.0217182	-0.00721419	0.00626293	-0.0139919	-0.019255	0.0061421	0.0015568	-0.000569122	0.0120171	0.00137534	-0.014527	0.000592329	-0.0176573	-0.0042969	0.00135356	0.00775601	0.0451709	0.00547893	0.0202909	-0.0106446	0.00824648	0.0590909	0.045178
n179	-0.00199015	-0.0143325	0.0129941	0.00915004	-0.017593	0.0513492	-0.000504386	0.014546	-0.0168898	-0.00569785	-0.0717061	-0.0371563	-0.0053723	0.0205918	0.0177634	-0.0285617	0.01064	-0.0039374	0.0176105	0.00535485	-0.0173063	0.0330286	-0.00337035	-0.0154226	-0.00983745	0.022775	0.00180421	0.0180573	0.0220965	-0.0201493	-0.00256915	-0.00710731	0.0252804	-0.00252915	-0.00895427
p1034/p2148	-0.00593408	0.018706	-0.00647042	0.00963003	0.00700518	-0.0119487	0.0130585	0.0226257	-0.0241354	0.00523095	0.0201196	0.0454354	-0.00416823	0.0311238	0.0183356	0.0194706	0.0173384	0.0154805	0.054369	0.0133974	-0.00346679	0.0100632	0.0103519	0.0153599	0.000156899	-0.0758876	-0.0148425	-0.014615	-0.0532697	0.0107189	0.0210351	0.0332499	-0.0185273	-0.00829311	0.00151922
n1226	0.0227592	0.0114436	-0.0373711	0.00218952	-0.00269941	0.00606558	0.002051	0.00101013	-0.00840684	-0.0133695	-0.00512441	0.00735266	0.00467865	-0.0118683	0.0143874	-0.0060645	-0.0344774	-0.00715097	-0.00600168	0.000955954	0.00255531	8.45212e-06	-0.0152061	-0.0312548	-0.0418032	-0.0263366	0.0172443	0.0028528	0.0578127	0.0450384	0.0187329	0.054053	0.0295738	0.0154437	0.00145857
p329	-2.76857e-05	-0.0253762	-0.00928641	-0.0145622	0.0222605	-0.0128276	-0.00593938	0.0104387	-0.0223197	-0.0266899	0.0203413	-0.0199012	0.00314847	-0.0457887	0.0375689	-0.0163149	-0.0362535	0.0206205	-0.0286222	-0.00756636	0.0151795	-0.0147604	-0.0304288	-0.00290202	0.00524705	-0.041126	-0.0350922	0.0231474	-0.00610807	0.0428554	0.00251451	0.0388687	-0.0287033	0.0228532	-0.00148596
n1556	-0.0175574	0.0120362	-0.0226956	0.0135471	0.000733689	0.0216442	0.043398	0.0252384	-0.0140898	0.00705023	-0.0308049	-0.0131931	-0.0359449	-0.0397241	0.000332444	0.00750576	0.00731972	-0.0141614	0.0184171	0.011635	0.0199997	-0.0193034	-0.0190129	0.0262361	-0.0114692	-0.017713	0.0135691	0.0306897	-0.0154401	-0.0228097	0.0262195	-0.0233173	0.000816451	0.0473549	-0.000577149
n181	0.0132954	0.0578406	0.000250306	-0.0145042	0.00665848	-0.0284954	-0.0154405	-0.00200657	0.000412399	-0.0179195	0.00125871	0.0228455	0.00804776	-0.0111127	0.0209763	-0.00598088	0.00481218	-0.0155042	-0.00398069	-0.00798024	-0.022565	0.00932354	0.0042217	-0.00576457	0.0125641	-0.0174631	0.00373221	-0.006231	-0.00288578	0.00191938	-0.00330434	-0.00463547	-0.00116031	0.0140334	0.0133352
p1035	0.000971633	0.0305833	-0.0108539	-0.00770257	0.016971	0.00616313	-0.000849769	-0.044491	-0.0360118	-0.0240304	-0.00298361	-0.00734099	0.0230892	0.00663205	0.0138868	-0.0282368	-0.0152926	0.00587462	0.00950702	-0.0151532	-0.0176261	0.0244642	-0.0311201	0.0257576	-0.0176933	0.0576582	-0.000364351	-0.0268626	-0.0547431	-0.00459724	-0.00362872	0.00175038	0.0223941	-0.0116694	-0.000862359
n182	-0.0289654	0.0351279	0.00491498	0.00187942	-0.0181048	-0.0160047	0.026889	-0.0142901	0.00468684	-0.00225738	0.0207644	0.0042493	-0.00522507	0.0204467	0.0129836	-0.0484093	0.0102844	0.0136613	-0.0142252	-0.0304495	0.0142806	0.00929343	-0.0136265	-0.0224574	-0.00231154	0.0125085	0.00216528	0.00503299	0.00675402	-0.00252164	0.0043361	-0.0055475	-0.0137314	0.0149174	-0.0716054
p331	-0.00280657	-0.0113957	0.00817996	-0.0163873	0.0154971	0.0237594	-0.0309553	0.0440822	0.024942	-0.00826011	-0.00567777	0.000836825	0.00882258	0.00930011	-0.0190579	0.00156806	-0.0213052	0.00713795	-0.0372136	0.022354	0.0306448	0.0092495	-0.022697	-0.0240917	-0.0482891	-0.0201679	0.0520461	-0.00661764	0.0459691	-0.0050103	0.00403262	-0.0207426	-0.0155843	-0.0481304	0.000678477
n183	0.0462913	0.0173485	-0.00572243	-0.0172263	0.00936097	-0.013128	-0.000201879	-0.00537585	0.00255585	-0.00369478	0.00387682	0.0058903	0.000576475	0.00230677	0.0169229	-0.00672412	-0.00533607	0.00246204	-0.00153383	0.00426701	-0.000763653	-0.0023897	0.00372845	-0.00101416	0.00220483	-0.00645659	0.00127612	-0.00563355	-0.000147216	0.00624519	-0.00230793	0.00386029	0.00472896	0.00290906	0.0150131
p334	-0.0484279	0.00451147	0.00115627	0.0159377	-0.0153931	0.00277372	-0.00471617	-0.00289795	0.00402989	0.00129055	-0.00779292	0.00675624	-0.000693263	-0.00279146	-0.000775033	-0.00236084	-0.0026315	0.000641895	0.000158474	0.000947776	0.000163415	0.00565575	-0.00181987	-0.00504837	0.00382729	-0.00244604	0.00175385	-0.00669482	0.000249647	-0.00327871	-0.000238088	0.00361737	0.000330584	-6.16163e-05	0.00202241
p335	-0.0173671	0.00402744	-0.00362386	0.0387137	-0.00299877	-0.00961694	-0.0127126	0.00974702	0.0427511	-0.0334618	0.00062462	-0.00520683	0.0272243	0.0192563	-0.0269646	0.0165481	-0.00801886	-0.0451899	-0.000405133	0.029986	-0.0345085	-0.00505976	0.0155456	-0.0248033	0.00652903	-0.0137679	0.0183481	0.0078558	-0.0207773	-0.0158222	-0.0232948	-0.0502907	0.00353463	-0.0235012	0.00029961
n1557	-0.00169792	0.0132547	0.0424413	0.00137989	-0.0367666	0.000149073	0.00836426	-0.00502146	-0.00672324	-0.0341668	0.0221056	-0.0184406	0.0349654	-0.00597317	0.00280209	-0.0198379	-0.0209777	0.0314061	-0.00597497	0.00301385	-0.0285007	0.0316132	0.0294372	0.0248701	-0.000738958	0.0194218	0.00414995	0.0254654	0.054084	0.0126461	-0.0084737	-0.0107127	0.00601363	0.0188037	-0.00293072
n184	-0.00290793	-0.00749685	-0.0520697	0.036085	0.0130011	-0.00835952	0.00902669	-0.0268309	0.0363791	0.0117748	-0.00531554	0.0135599	-0.0199518	-6.36807e-05	0.0058038	0.0322264	0.0282167	-0.00889923	0.00774424	-0.0202544	0.00457844	-0.0183179	-0.00784141	-0.015861	-0.000391853	0.000823647	0.0274789	0.000206385	0.0111006	0.0427216	-0.00958902	0.0119428	-0.00766408	0.0123987	0.00273909
p805	-0.0488234	0.00124255	-0.00039225	0.0155523	-0.0134918	0.00694509	0.000618449	0.0013997	0.000342639	0.000301849	-0.00467833	0.00791061	-0.00117092	-0.000503157	-0.00376987	-0.00167546	-0.000955832	-0.00333978	0.000987871	-0.00132071	-0.00127817	0.00150715	-0.00409522	-0.00114263	-0.00162523	-0.00190505	-0.00182124	0.00213228	0.00260748	-0.00162842	0.000854013	0.00201933	0.000647274	0.000299895	-0.00256902
p336	0.00880765	0.0348036	-0.0148506	0.0312459	-0.0042946	-0.00613876	-0.00868625	-0.00304138	0.0379548	0.00358734	0.0128594	-0.00851776	0.00809198	-0.0115982	0.00636061	-0.0361003	-0.0189082	0.0157379	-0.00840821	0.0370828	-0.042164	-0.0201168	0.00587952	-0.0250277	-0.030376	0.00607208	-0.0207503	0.00373301	-0.00283841	0.0414113	0.00150502	0.0324897	0.033675	-0.0116925	-0.00196385
n185	0.0183305	-0.00759465	0.0377796	-0.013363	0.0166469	0.0037895	-0.00582802	0.0276879	-0.00466591	0.0272373	0.000791147	0.0289451	0.0050842	0.00995213	0.023608	0.0120664	0.00635543	0.0150353	0.0350307	0.0153211	0.0346171	-0.0120874	0.0285733	-0.0458555	-0.0238795	-0.00115041	-0.00664762	-0.00691485	-0.0188315	-0.00477614	-0.0551633	0.0178691	-0.0229732	0.0131268	0.0048823
n1558	-0.0350861	0.00574795	-0.00912983	0.0028215	0.00689782	-0.00386397	0.0280236	-0.0221492	-0.00559372	-0.00442363	0.0415388	0.0101835	0.0108061	-0.00795475	0.0117431	0.0138343	0.00705785	-0.0216193	-0.0201422	0.023579	0.0220205	0.0038136	-0.0236244	-0.0372652	0.0179186	0.00395396	0.0319825	-0.012344	-0.0123163	0.00359569	0.0158038	-0.0148552	-0.0243712	-0.00957494	0.0021587
p1683	-0.0101766	0.0253514	-0.0448476	0.0201827	-0.026853	0.0127398	0.00829021	-0.0154078	0.0221082	0.0161957	-0.000480256	-0.0262915	-0.0141958	-0.00829153	0.0129035	0.0528154	-0.0232188	0.0232082	0.0141203	0.00276376	-0.0052006	-0.0275743	0.0185866	-0.00624447	0.0232655	0.012795	0.0052682	0.00610412	0.000191007	0.019882	-0.0127797	0.00223387	-0.00133087	0.00101265	0.00232489
p2133/p337	-0.022918	0.00254668	-0.0169268	-0.0286405	0.0277618	0.0210389	-0.00710435	0.0228671	-0.013772	0.0122097	-0.0328897	-0.00856817	-0.00689795	0.0657554	0.0262965	-0.0358011	-0.001621	-0.0134717	0.00443408	0.0103825	-0.016199	0.0111267	-0.0123488	0.00344303	-0.000727443	0.0193572	-0.00702702	0.0217511	0.0150049	-0.00280303	0.0107701	-0.00422615	0.0195717	-0.000758542	-0.00448934
n1559	-0.0385455	0.0223475	-0.00394233	0.00356509	0.0176177	-0.0096257	-0.0126056	0.0116001	-0.0108049	0.00370003	0.00306301	-0.000932807	-0.0193619	-0.0179522	-0.0212509	-0.0262537	-0.000689715	-0.000198104	0.0114601	0.00611433	-0.0108865	0.00345022	0.0228518	0.0244485	-0.0361496	0.00233539	0.00838851	0.0181974	0.00588456	-0.0273691	-0.00201222	0.00299478	-0.00149319	-0.000534938	-0.00168633
p1037	0.0265351	0.0118645	0.0100509	0.0272751	0.0261578	-0.0122221	-0.00948171	-0.0190282	-0.0038223	-0.0180787	0.00513025	-0.00114277	0.0239297	-0.00434624	0.00576915	0.0148791	0.0214172	0.00168177	-0.0236949	0.00607168	0.00347725	-0.0133445	0.00686367	-0.000440133	-0.0200638	-0.00548613	-0.0613642	0.0303656	0.0167637	-0.0270534	-0.00912358	-0.0152917	0.0223224	-0.0604308	0.000723265
n187	0.0193768	-0.0178063	0.0158513	-0.0487775	-0.000637153	0.025214	0.000873807	0.0103304	-0.0454794	0.00709668	-0.0179464	-0.0170686	0.00412498	-0.0473638	0.00381712	-0.0227443	0.00814844	0.000422125	0.0211873	-0.0107261	-0.0136383	4.60225e-05	0.00900628	-0.00307277	0.0105409	0.00225914	0.00332107	0.026175	-0.00980831	-0.0173889	-0.0188681	-0.00978033	0.00269666	-0.00354031	0.0430278
p340	0.0109065	0.0436353	0.0120459	-0.0166488	-0.0198437	0.0138537	-0.00258364	-0.0283957	-0.0406717	0.0295226	0.00423417	0.0213456	0.0154708	0.000480635	-0.0228487	0.00249177	0.0150515	-0.016117	0.0301455	-0.0219534	-0.0167578	0.0167559	0.0143208	-0.0278609	-0.0153194	-0.0159517	0.00829602	0.0210762	0.000881112	-0.00828874	-0.000757501	-0.0040092	-0.00257322	-0.00143315	-0.0631243
n188	0.0409455	-0.0120075	-0.00131712	0.0207136	0.0311161	0.0179741	-0.00690273	-0.0126897	-0.00143152	0.0137597	0.0109825	0.00624945	0.00057491	0.0048821	0.0152893	-0.0108271	-0.00352414	-0.00382338	0.0115457	0.00869232	0.0243294	0.00934875	0.00075627	0.0131236	-0.0133694	-0.00159245	0.000659238	0.00510728	0.00117521	0.00179325	0.00475251	0.0221271	0.0112925	0.00604718	0.0482426
p806/p1993	-0.00815052	0.0338319	-0.0080955	-0.0277999	-0.0260434	-0.0156958	0.0048725	-0.0329681	-0.0446639	0.00569336	-0.00304021	-0.0195843	0.0112698	0.0358569	-0.00887766	-0.00584608	0.0180776	0.0311396	-0.0182526	0.03279	-0.0252628	-0.00517436	3.49261e-05	-0.0326099	-0.0164015	-0.0209169	0.00791511	-0.0136322	-0.00875454	0.00931327	-0.0129703	-0.0113281	0.0037242	0.0112211	-0.00247558
n1230	-0.00745532	-0.00549638	0.00713676	-0.0312362	0.0108013	0.0273365	-0.00147527	-0.0150626	-0.0401671	0.0182704	-0.00907401	-0.0363933	-0.0149032	0.00105813	-0.000374743	0.0177171	-0.00238038	0.00652713	-0.0538378	0.0421073	-0.0400472	-0.0224804	0.00608486	0.0192171	0.0283122	-0.0423048	-0.0479844	-0.00285924	0.00334995	0.0110791	-0.000546295	-0.00745743	0.00964935	0.0256133	-0.00298901
p341	0.0273948	0.0313894	-0.0248353	0.036569	-0.00265388	-0.000410748	0.0152982	0.0245011	0.00937947	0.0117913	0.0106549	-0.0171958	0.0109036	-0.00171589	0.00472022	-0.0175632	0.0134132	0.00192872	0.00118053	-0.0110582	-0.0210207	-0.0180864	0.00291856	-0.0134646	0.0361485	0.00177449	-0.00750904	-0.00578501	-0.012991	-0.00977068	-0.025041	-0.00705751	-0.00579448	-0.01434	-0.000204719
n189	0.0417117	-0.0125068	0.00100567	0.0152769	-0.00219053	0.011057	0.00577701	-0.00504646	0.00919354	0.0155231	0.0016854	0.018825	0.0151809	-0.00184095	0.00523483	-0.00493581	-0.0112657	-0.0107887	0.0135935	0.0193215	0.0179184	0.00956762	-0.0278307	0.00794989	0.0175083	-0.00283287	-0.0106522	-0.0132677	-0.0152474	0.0136484	-0.0185741	0.0241068	0.00890064	-0.0328345	-0.059432
n190	0.0260634	0.0289669	0.0213634	-0.0169355	-0.0087233	0.0348433	0.00718517	-0.017259	0.0298651	-0.00232441	0.0282563	0.0229763	0.0109517	-0.00432154	-0.00748652	0.00763605	-0.00600367	-0.00635299	0.0283265	-0.00974125	0.0191856	-0.00348803	-0.00218558	-0.0110139	-0.0401206	0.000959267	-0.0197073	-0.00710944	-0.00210624	-0.0163494	-0.000530703	0.0174671	0.0238188	0.00654158	-0.0220576
p807	-0.0130173	0.0215956	-0.0189715	-0.0290082	0.0114997	-0.0344784	-0.00912341	-0.0139764	0.0293653	-0.00723772	-0.0247493	-0.00165592	0.00720834	-0.0185291	-0.0187512	-0.000908651	0.00173014	0.00282506	0.0365515	0.00431204	0.0312034	-0.0283346	0.0200009	-0.0560338	0.0135942	-0.0164595	-0.0160359	0.013895	0.010522	0.00114034	0.031347	-0.0315332	-0.0189664	0.03124	-0.000985033
n191	0.00163297	-0.0293915	-0.022056	0.0120274	-0.038796	0.00684643	0.0232284	-0.0151853	0.00773071	0.0213702	-0.0164273	0.0187505	0.00736783	-0.040689	0.0342212	-0.0470019	0.0067891	0.0136067	-0.0305377	0.0265627	0.0303872	0.004546	-0.0089307	-0.0209354	0.0203027	-0.00441316	-0.00390484	0.00628438	-0.00167812	0.0114286	0.0240681	-0.0193148	0.0147655	0.0178618	0.00113032
n193	0.0335562	0.00689579	0.0202793	-0.00278247	-0.00773615	0.00905837	-0.0137719	-0.0356322	0.0259999	0.00727113	0.00229412	-0.00464741	-0.00928138	-0.00190956	-0.00370114	0.0156448	0.024368	-0.0197548	0.00610258	-0.0103754	-0.0169128	-0.000220418	-0.0259402	0.0280996	-0.0266991	-0.00369235	-0.0021534	0.00846606	0.0291768	-0.00986547	0.0215483	-0.00444803	-0.0574817	0.00693992	0.0450634
n194	0.00850291	-0.0245687	0.0224733	-0.0131242	-0.0126761	-0.0307367	0.00265873	-0.0459947	0.0192606	-0.000774446	-0.0154734	-0.00478748	0.0155081	0.0071392	-0.0143327	0.0124465	-0.0224751	-0.0299995	-0.0397688	0.0216261	0.0106343	0.0189392	-0.0462319	0.0119443	0.00646348	-0.0276718	-0.0292077	0.0446012	-0.00892555	-0.00991316	0.0203688	-0.00251988	-0.0204415	0.000298958	0.00429131
p2243/p342	0.00473083	-0.0218852	-0.0359035	-0.000688226	-0.0225581	-0.00316772	0.00385362	-0.0151672	-0.00814957	-0.036923	0.0178706	0.0156702	-0.0375296	0.0453153	-0.00248777	-0.00621181	-0.0477948	-0.0109786	-0.0103377	0.0183838	-0.0148815	-0.0035912	-0.0171092	-0.00149101	0.0502934	0.00254609	-0.0360022	0.0123645	-0.00169436	0.0127442	0.031505	0.00533168	-0.0175326	0.00691346	0.00482123
p344	0.0396435	0.0127463	-8.57471e-05	0.0143751	-0.0104981	0.0135946	-0.0025827	-0.00423504	-0.0030941	-0.0062316	0.0141134	0.0132164	0.00169007	0.0133353	-0.0159033	-0.0101334	0.0156617	0.0212508	-0.0279426	-0.0154007	0.0279109	-0.00365326	-0.0192483	0.0120006	-0.00366488	-0.0169655	0.0234699	-0.0198298	-0.0414538	-0.01166	0.00576972	0.00525566	-0.00369131	0.00200642	-0.116543
1-Phenanthrenecarboxylic acid	0.0455393	0.00119532	0.00990662	-0.00386579	-0.0239687	0.0202539	-5.97391e-05	-0.0132174	-0.00145406	-0.00200419	0.00811105	0.00951677	0.000309735	0.00566595	-0.000365614	-0.00159795	0.00610806	0.000466228	0.0124358	-0.00671163	-0.00306064	0.0162437	-0.0117273	-0.00436273	-0.00346256	0.000684067	0.00576461	0.00450992	-0.00535136	-0.00348805	-0.000440999	0.0141472	-0.0154095	0.00366172	0.0177297
p1038	0.00104516	0.0246686	-0.0141441	-0.00262619	-0.028755	-0.0216863	0.010165	0.0156457	-0.0130781	-0.049273	0.020817	0.0182541	0.0158557	-0.0414302	0.0129454	0.0110565	0.0387026	-0.0195691	0.0175788	-0.011701	-0.0243368	-0.0280044	0.00025279	0.00094305	-0.00427838	0.0258929	-0.0234964	0.0320863	0.0274632	-0.00334336	-0.0276775	-0.0151187	0.0154866	-0.0511174	-0.00202095
n1231	0.00891378	-0.0168998	0.000282782	0.0106218	0.0141549	0.00764651	-0.0378353	0.0359209	0.0062312	0.00578057	-0.00332397	0.0278773	0.0658119	0.0211788	-0.0286765	0.00908307	0.00292123	-0.0295068	0.0311599	-0.0139066	-0.0287392	-0.0303067	0.0286526	-0.0045355	0.0101005	-0.0216351	0.00771052	-0.00198787	0.0014027	0.00143009	-0.0289583	0.0012312	0.0288423	-0.0444359	-0.00144977
n195	0.0343952	-0.0313305	-0.0156822	0.0300318	0.0122294	0.00410054	-0.00767364	-0.0035072	-0.0132015	-0.0117588	-0.00504582	0.000605758	0.00926138	0.00237301	0.0212896	0.000640493	-0.00419681	-0.0220164	-0.0146989	-0.0164877	-0.00320474	0.00659614	-0.00363764	-0.0160075	-0.0190091	-0.0108678	0.00272176	0.00177792	-0.00188658	0.00575465	-0.00355914	0.0291564	-0.00175992	-0.0299122	-0.0443441
n196	0.00842625	-0.0279404	-0.00230351	-0.00583327	-0.0197524	-0.0374497	0.0290033	0.0491728	0.00170827	-0.000971008	0.0236509	0.000539598	0.021425	-0.000808121	-0.0399369	-0.0177963	0.0223574	-0.0146816	0.0205845	0.00613213	-0.00538775	-0.0109587	0.00891879	0.0258927	0.0325016	0.00228747	0.0144484	-0.0240732	0.00899665	-0.00753007	-0.0415654	-0.0060379	0.0204338	-0.0267531	-0.000586488
n1232	-0.00423555	0.016021	-0.0107862	0.00650235	0.0270744	0.0149322	-0.0180424	-0.0406815	-0.00676624	0.0237808	-0.0117933	0.0215054	-0.0363514	0.0349398	0.0228782	0.0372451	0.0402869	0.0268072	-0.0180794	-0.0165461	-0.00971161	0.0535425	0.00307517	-0.0109513	-0.0405261	-0.0123302	0.000304554	-0.0181216	-0.0207564	0.00104197	-0.00793727	0.0268187	0.0167633	0.000259592	0.00026895
n1561	-0.0151202	-0.0137421	0.0137721	-0.031259	-0.00994934	-0.00981217	0.000839363	-0.0324323	0.000500215	0.000837606	0.0160264	0.0068544	-0.0270217	0.0337816	-0.0488939	-0.0400293	-0.0108991	0.00376528	0.0354901	-0.0135608	0.0127072	0.0293347	-0.0338984	0.0241923	-0.000684202	-0.0515728	0.013018	-0.00355383	-0.0187807	5.23475e-05	-0.0265517	0.00574756	-0.00675679	0.0127883	0.00426682
n1560	0.00253179	-0.00714242	0.00307396	-0.00526694	0.00589284	0.0143269	0.0202596	-0.0144421	-0.0141279	0.0317842	0.00522549	-0.0157394	0.00544282	-0.00482518	-0.00295038	0.0295092	-0.0402154	-0.0533524	-0.00345241	-0.030161	-0.001042	-0.0342047	0.0371294	-0.0154725	0.019863	0.0354247	-0.0491144	0.000127805	-0.00408518	0.03287	-0.0336444	-0.0127841	-0.0450932	0.0682645	-0.000512161
n198	0.0390943	0.004837	-0.0162731	-0.00233154	0.00413823	0.00123915	0.00474366	0.0300073	0.000652134	0.00577132	0.00914347	0.018026	0.0161937	-0.00382342	0.015504	-0.00438614	-0.0127931	0.00906579	0.0141469	0.0155116	0.021106	-0.00504017	0.016763	-0.045131	-0.0127493	-0.0122745	-0.0098583	0.00282688	0.00953704	0.00331545	-0.042843	-0.00676016	0.0138585	-0.0156449	-0.00042646
p346	0.0472861	0.00882159	0.00892413	-0.00180502	0.00397972	0.00812962	0.0119393	0.00547704	0.00912044	0.0076642	-0.00273608	0.0216182	0.00135062	0.00556665	0.00684257	-0.00759605	0.00861642	0.0108164	0.00362025	-0.00226533	0.00368377	0.00397252	0.000395212	0.00325478	0.00410705	-0.00267887	0.0063777	0.000725305	-0.00734975	-0.011224	-0.000562563	-0.00587073	-0.0109241	0.0147001	-0.0158329
n3409/n1830	-0.00341498	0.053166	-0.0179376	-0.00675914	0.009383	-0.00944931	-0.0389541	-0.00223871	0.0178153	-0.0115276	-0.00241188	0.0218972	0.00350198	-0.0263655	0.0106741	-0.0200006	-0.000303384	-0.00965373	0.00015352	0.00540592	-0.0190432	-0.000792916	0.00736184	-0.0237291	0.0160132	-0.034853	0.0104718	0.0118782	0.014725	0.0159522	0.00201387	0.00400863	0.0195718	0.00440475	0.00112113
Kaur-16-en-18-oic acid (II)	0.0449611	0.00238942	0.00791908	-0.00167948	-0.0248173	0.0149729	0.00545433	-0.0143822	-0.00375278	-0.00172114	0.00403006	0.0085805	-0.00659984	0.00716043	-0.0077271	-0.00572058	0.0109542	0.0061162	0.00840938	-0.00816161	-0.00712552	0.0115854	-0.0181317	-0.00702471	-0.00840968	-0.000420987	0.00398688	0.0121951	-0.0118459	-0.00171794	-0.000889722	0.0242855	-0.0138515	0.00803727	0.00330618
n199	0.0214827	-0.0300556	0.000900334	0.00120229	0.011098	-0.00822144	-0.00094778	-0.00618393	0.0210387	-0.0287069	-0.00431756	0.0151362	0.0295673	0.00691232	-0.010657	0.0110436	0.0179532	-0.000290714	0.0120425	0.00911176	-0.00834535	-0.0395305	-0.0503382	0.00522732	-0.00902993	0.00132755	0.0107361	0.000295341	0.00415416	-0.0655774	-0.0231709	-0.0300896	-0.00832911	0.0502953	0.00152499
n1233	0.00985752	0.00643725	0.0143194	0.0105898	-0.00486886	-0.0327353	0.0241141	0.0361023	-0.011067	0.00452404	0.032902	-0.0296475	0.0507649	-0.0419451	-0.0449849	-0.0439065	0.00119881	-0.0104241	0.00520376	0.00180698	-0.0141685	-0.00428108	-0.0232402	-0.00851987	0.0225363	-0.00170051	-0.0137817	-0.0282203	0.0138907	0.0162544	-0.000738362	-0.0280965	-0.0161501	0.0026102	-0.00444671
n1833	-0.0100956	0.0123729	-0.00788027	0.00259181	0.00804055	0.0162714	-0.00531399	-0.0474094	-0.00297868	0.0127987	-0.0412708	0.0220781	-0.0421228	0.056335	0.0386097	0.0507124	0.0152939	0.00235901	0.0086369	-0.0208617	-0.00647683	0.0145539	-0.000820998	-0.00421615	-0.0362672	-0.00952368	0.00250563	0.0181627	-0.0126945	-0.00514393	-0.0132305	0.016761	0.0227899	0.00783195	0.0023294
n202	-0.00636852	0.0451012	0.01093	-0.0266269	-0.00421762	0.0087986	0.0110794	0.00159815	0.0293025	-0.00839738	0.0162987	0.0130197	-0.0023506	-0.021853	0.0227683	-0.00843792	-0.0156581	-0.051788	0.0283942	0.00963085	0.0103089	-0.00634604	-0.0126528	0.014935	0.00502441	0.0524597	-0.0173373	0.0147714	0.00500719	0.0101821	0.0118542	0.00345884	0.000913269	-0.00914634	-0.000780611
p809	-0.00670073	0.00491691	-0.00597587	-0.00628946	0.0250942	0.0108784	-0.00446946	-0.0200026	0.00133317	0.0327131	0.0396024	-0.0209882	0.0316111	-0.00802049	0.0128195	-0.0405815	0.0103102	0.00516081	-0.0266612	-0.000603931	0.0318203	-0.0182998	0.0116208	-0.031718	-0.0106096	0.0236944	-0.065257	0.0339969	-0.0145958	0.031087	-0.0393318	-0.0502436	-0.0108384	0.0204297	-0.00272478
p1040	-0.00479995	0.0190811	0.00138335	-0.0052131	-0.0039878	-0.00261587	-0.00270702	-0.0395321	0.0102639	0.00710777	-0.0188221	-0.0158112	-0.0252995	0.0216148	-0.00491318	0.0768027	-0.00532488	-0.033427	-0.0370449	-0.0138259	0.00201517	-0.0135343	0.0560429	-0.0205548	0.00284607	0.0364198	0.000403711	0.0141313	0.0296828	-0.0123313	-0.0152889	0.0121057	-0.0239203	-0.0285403	0.00214137
n203	0.0212397	-0.0118183	-0.0241781	0.0245468	-0.0139979	0.0138672	0.0324228	-0.00631553	0.0115185	-0.0179868	-0.0230482	-0.0278159	-0.0140012	-0.0522979	-0.00823789	-0.0135757	-0.0184613	0.0187036	0.0188674	0.0053906	-0.0364238	-0.00271564	0.0266576	-0.00879626	0.000765222	-0.013484	0.0122678	-0.00904701	0.0483071	-0.0185817	-0.00589796	-0.0060784	0.0170438	-0.0122307	0.00920148
p1165	0.00721642	0.0311595	-0.00553206	-0.000121917	0.0104969	0.00682982	0.00190801	0.00583313	-0.0183324	0.00118032	0.00770359	0.0274977	-0.0170656	-0.0236563	0.0209031	-0.0344529	0.0172783	-0.029873	-0.0630431	0.0448025	-0.0109746	0.0441036	-0.0142214	0.0451409	-0.00146855	-0.0304944	-0.00950261	0.00394423	0.0168001	-0.0130495	-0.0234008	0.00211204	-0.0208501	0.00572647	0.00107244
p349	-0.0262411	-0.00987827	0.0117168	0.010884	0.0293419	0.0199308	-0.0284176	-0.0261524	0.00205497	0.00988007	-0.0160799	0.000326304	-0.0155847	0.0342081	0.00167512	0.00235576	-0.0192276	0.0114764	0.0128088	-0.0157139	0.0304891	-0.028192	0.0284811	0.0269521	-0.0128639	-0.00833384	0.00763765	0.00939236	-0.019475	-0.0162474	0.00509309	-0.00681972	0.0652936	0.00770931	0.00145791
p350	0.0341215	0.0171842	0.00892175	-0.0391132	0.00272959	-0.00735043	-0.00265635	-0.00771192	0.0065248	-0.00813491	0.00477445	-0.0116624	-0.00272012	0.0350927	0.0226263	0.000539906	-0.0219369	0.011339	-0.00735852	-0.00291628	0.0295729	0.00310944	0.0160786	0.0264969	-0.00677495	-0.00492528	0.00696279	-0.024319	0.0182297	-0.0127492	0.000491288	0.0277637	-0.00225113	0.0118988	0.00136149
n206	0.0141973	0.00288211	-0.0452866	-0.00321277	0.0260816	-0.00066915	-0.00272013	0.0169584	0.0229952	0.00701066	-0.00231978	0.0141722	0.0211246	-0.0027193	0.00951525	-0.0153603	-0.0111791	-0.0276624	-0.0255104	-0.00534449	-0.0270466	0.0178507	0.022892	-0.0241426	0.0287099	-0.013189	0.00586128	0.00563685	0.0241977	-0.00752066	-0.0220479	-0.0767012	0.02071	0.027698	-0.00221419
p351	-0.0412434	0.00932605	0.00694068	0.012165	-0.0253285	-0.0175322	-0.0345887	-0.0169368	0.0171688	0.000591977	-0.00109271	0.0145067	0.0141385	-0.0136317	0.00434344	0.00761087	-6.36669e-05	-0.00593366	0.00608061	0.00315514	0.0108886	0.00269702	0.00203588	-0.00666821	0.0131337	0.00231428	0.00162377	-0.00668144	-0.00342191	0.000712281	0.00473661	0.00780042	0.00381911	0.00758792	0.103093
n207	0.0218634	0.0253509	-0.0138805	-0.0147201	-0.0305594	0.0022626	0.00892525	-0.00148073	0.033662	-0.00538202	-0.0295223	-0.0162421	-0.0160191	0.0183503	0.0174253	0.00449884	-0.031726	-0.0085742	-0.00798927	-0.0125545	0.02604	-0.0342781	-0.0168123	-0.00370882	-0.00966443	-0.00722663	0.0154549	0.0190064	-0.0626986	-0.000462555	-0.00352351	-0.0294165	-0.00256961	-0.0144157	0.00535394
n1237	-0.00257251	-0.0229534	-0.00317119	0.00265753	-0.0315127	-0.0335589	0.0172325	-0.0094764	0.00722084	0.00200671	-0.0192758	0.0591347	0.0400185	0.00836948	-0.0272956	0.0237146	-0.00885487	-0.0204236	0.0312922	0.0452897	-0.0233043	0.0191875	0.0165288	0.0398734	-0.015247	-0.00722144	0.00655073	0.00999772	0.011162	0.000230751	0.0114169	0.00709685	0.0049561	0.00504888	0.000458288
p352	-0.0098158	-0.0253647	0.0100484	0.00598512	-0.0366403	0.0173014	0.00728809	-0.0153616	0.0143857	0.0208128	0.0254794	0.0338055	0.0175015	0.00489279	-0.00393081	0.0235526	-0.0363497	-0.00764352	-0.0468425	0.00869839	0.021409	0.0041723	-0.00121802	-0.0121687	0.00733882	-0.0160359	0.0353605	0.0394543	-0.0312529	0.0122233	0.0392156	-0.0162687	-0.0275583	-0.0297932	0.00631003
p353	-0.0419135	0.00806068	0.00482076	0.0119941	-0.0224958	-0.0197615	-0.0342589	-0.0159437	0.0166908	0.000695948	-0.00280464	0.0133879	0.0119555	-0.0130411	0.00498289	0.0101045	0.0019161	-0.00606266	0.00552483	0.00323657	0.0112872	0.00125826	0.00241585	-0.00821403	0.0125736	0.00364529	0.00322001	-0.00665883	-0.00273795	0.00466103	0.00535683	0.00459409	0.00366221	0.00714048	-0.0289381
p810	-0.0487555	0.00138935	-0.000747951	0.0156407	-0.0136539	0.00714241	0.000988516	0.00231566	0.000380062	0.000233486	-0.00423984	0.00802173	-0.000337065	-0.00111771	-0.00357907	-0.00308336	-0.00228846	-0.00269097	0.00140093	-0.000834504	-0.00105693	0.00162787	-0.00485967	-0.00155294	-0.00144951	-0.00299638	-8.35248e-05	0.00268761	0.0045347	0.000509357	-0.00165139	0.00242745	0.000749931	0.000822753	-0.00239921
p811	-0.0438871	-0.0122624	-0.0101013	4.03846e-05	-0.0224363	0.00779669	-0.0220169	0.000658086	-0.0116519	-0.00389863	-0.00386749	0.0116168	-0.00292904	0.0120899	-0.000321013	-0.00483109	0.00936106	0.00590246	0.00557578	-0.01034	0.00599022	-0.00408663	-0.00119453	-0.00128193	0.0127003	-0.0304701	0.00545803	0.00884016	0.00890418	-0.0175357	0.00324265	0.00334829	0.000132518	0.00822521	-0.000315084
p354	0.0454754	0.00165183	0.00886193	0.00478698	0.000272655	0.0216855	0.00570718	-0.011059	0.0133536	-0.0132483	0.0141282	0.0166853	0.0079286	-0.00121029	0.00798052	-0.00511939	0.00962227	-0.00620861	0.00727319	-0.00611326	0.0151845	0.00172548	-0.00084798	0.00433074	-0.00232172	-0.000532847	-0.0151964	0.00313337	-0.00124331	-0.0113769	0.0145835	0.0237793	-0.00321301	0.00752495	-0.0246332
n210	0.0246172	0.005875	-0.028348	0.00157503	-0.0125939	0.00254978	-0.000799325	0.0178071	-0.00280768	-0.00749537	0.0209427	-0.0129786	0.0209424	0.000930351	0.000556282	0.00532879	-0.0494533	0.0032803	-0.014106	0.000725492	0.0214768	0.0232382	0.000471252	-0.000366356	-0.0153295	0.0114117	-0.00265124	-0.0182172	0.0498956	0.00118832	-0.0250894	-0.0724227	0.0179741	0.0506647	0.00117698
p813	-0.00336043	0.0019648	0.0089678	0.0246252	-0.00327733	-0.00425699	0.0060081	0.0254237	-0.0522383	-0.00651154	0.00847779	-0.0518773	-0.0159442	-0.0109411	-0.0226492	-0.0551816	0.014705	0.0132589	-0.011675	0.037938	0.0053142	0.00238309	0.0202724	-0.0406242	0.0304835	-0.0115326	-0.000341475	0.0242798	-0.00697706	0.00452817	-0.0143377	0.0210062	0.0299178	0.0477722	-0.00192031
n1239	0.0149603	-0.0536239	-0.0102658	0.0419269	0.0240464	-0.0038608	-0.0174389	0.00696304	-0.0106934	-0.00528026	0.00117934	-0.000426252	0.00552987	-0.00639641	0.00388149	0.000644193	-0.000974442	-0.0107649	0.0047974	-0.0110063	-0.00219631	-0.000834787	-0.00481594	-0.00228717	0.00230703	-0.00197158	0.00570061	0.00671089	0.00183567	0.00306594	0.00154034	-0.00936272	-0.00539387	-0.00420765	-0.000707127
p814	-0.00525605	0.039583	-0.00169111	0.019364	-0.0276079	0.00998767	-0.0114477	-0.0156697	-0.0104133	0.0195283	0.00894708	-0.00767315	-0.0322715	0.0494678	0.00927739	0.0111256	0.0278285	0.0110168	-0.00674909	-0.0168528	0.0147509	0.0458345	0.0177677	0.0332875	-0.0152515	0.00867657	0.0181551	-0.00428042	0.00671218	-0.0107195	-0.0182779	-0.0347851	-0.0117433	-0.0143176	0.00144967
p1261	-0.00584334	-0.00713609	-0.0151773	-0.0255849	0.00800849	-0.00933808	0.00353142	-0.0374206	-0.012601	-0.0214838	0.033025	0.0131709	0.0109944	-0.0231475	-0.00743776	-0.0431088	0.0171574	0.0271621	0.0317542	0.00692159	0.0072215	0.0451876	0.0269345	-0.0038345	0.0328225	-0.0621757	0.0394497	0.0113155	0.0206293	0.0110743	0.0137136	0.0324996	0.00271645	0.00737668	0.0020002
n212	0.023213	0.00821335	-0.0253907	0.0050599	-0.0161335	0.000325258	-0.00833131	0.0158197	-0.0142854	-0.00691526	3.04609e-05	-0.0158979	0.00581128	0.0239566	0.00372093	0.0353767	-0.00210673	-0.0145798	-0.0184116	-0.0165845	0.000804772	0.0176264	0.00825059	0.0484029	0.00438826	0.0493301	0.00469004	-0.0322245	-0.0367897	-0.0380321	-0.014408	-0.0405433	-0.0520958	0.00592498	0.00322762
p1042	-0.00618738	0.0268342	0.00208315	-0.0100239	-0.00652702	-0.0176796	0.00553366	-0.00721427	-0.00637967	-0.0128916	-0.0196772	-0.0339821	-0.0352901	-0.00485592	0.0273214	0.00904824	-0.0535311	-0.0158339	-0.032901	-0.0278893	-0.0399156	-0.000795402	0.014265	-0.0152942	0.0372848	0.0168347	0.0342801	-0.0308009	0.00555701	-0.0126492	0.0187489	-0.00745726	-0.042453	-0.0470407	0.00109586
n213	0.027483	-0.0477246	-0.00602894	0.00321863	0.00455797	0.0112595	-0.0171746	0.00436206	-0.000670351	0.0230231	0.0143915	-0.0163581	-0.0263966	0.0101207	0.00110833	0.00636183	0.00486648	-0.0140155	0.0152029	-0.00989154	-0.0146242	0.00385158	0.0102045	-0.00387098	0.00767158	-0.0167249	0.00265222	0.00451952	0.00748254	0.0274874	-0.00482324	0.00454371	-0.0296163	-0.00798624	0.0373742
p1043	-0.0149797	0.00959443	0.00450871	-0.000261072	-0.0378408	-0.0336925	-0.00923719	-0.0224701	-0.0219254	-0.0163706	-0.00783247	0.0159131	0.0231166	-0.0152894	0.0279059	0.0151508	0.0329658	-0.0101334	0.0135195	-0.0322052	0.01732	-0.0616213	-0.00589808	0.00632084	-0.00144298	0.0118444	-0.00556797	0.0536843	0.0223942	0.0127332	-0.0184701	-0.0212652	0.00114721	0.0124876	-0.00079971
p355	-0.0173746	-0.0104221	-0.00560274	0.0402881	0.0243343	0.0434475	-0.0144708	-0.022955	0.0118411	0.023087	-0.0134099	-0.012182	-0.0180804	0.0169707	0.00628891	0.0102643	0.0309881	-0.0344605	0.00430783	-0.00390524	-0.0137249	0.0242865	0.00291387	-0.0130708	-0.000425611	-0.00471103	0.0222933	-0.0257995	0.0310212	-0.00139009	-0.0383889	-0.0097457	0.0150011	-0.00619902	-0.00152255
p356	0.0248986	0.0112369	-0.0076354	-0.000849715	0.0319325	0.0186631	-0.0395012	-0.0257494	0.0235619	-0.0185407	0.042328	0.0122928	0.00563196	-0.0116363	-0.0164051	-0.000989275	0.0042173	-0.0080321	0.0455958	-0.00811624	0.0271987	-0.0147128	-0.029051	-0.00391315	0.0136205	0.0279364	-0.00529944	-0.0114173	-0.00794967	0.00347436	-0.00954455	-0.00118645	-0.0126017	0.00143378	0.0026281
n3069	0.0147309	0.0335455	0.00864822	-0.00887351	0.011047	-0.0626961	-0.0132742	0.0130661	0.00496994	-0.0210942	-0.00794352	0.00755144	-0.0225849	-0.00634524	0.0168968	-0.00653291	-0.00134882	-0.0274523	-0.0146718	-0.027988	-0.013638	-0.0256019	0.0180903	0.00274324	-0.00232047	-0.0146514	-0.0121458	-0.0011689	-0.00397574	0.0283839	-0.0166137	-0.0165449	0.00106074	0.0111752	0.000710315
n215	0.0398084	0.00781956	-0.0210431	-0.00418997	-0.0199361	-0.0068836	0.00905544	-0.0139179	-0.0126476	0.028018	0.00584925	0.008382	-0.0238091	0.0264847	-0.0126936	-0.0125275	0.00216938	-0.00625494	0.0215893	-0.00174069	-0.00470828	0.00042508	-0.00806711	-0.00462138	0.00579248	0.0190211	0.0134305	-0.00217009	0.00750252	-0.0170779	-0.0289038	0.00190496	0.011047	-0.00401468	-0.0565366
n216	0.00886079	0.0612906	0.00492653	-0.0133003	0.0106522	-0.0216561	-0.0205589	-0.0028148	0.0063877	-0.0164104	0.00254214	0.0223477	0.0113988	-0.0129081	0.0208227	-0.00940559	0.00346631	-0.0130858	-0.00111666	-0.00545507	-0.0167711	0.00384917	0.00030876	-0.00415726	0.0055164	-0.00962329	0.000966763	1.75905e-05	-0.00120751	0.00392806	-0.00426146	-0.00272881	0.00118417	0.00966252	0.0126876
p357	0.0453092	0.00930765	0.014313	-0.00193325	-0.00106911	0.0220885	0.0111594	-0.00787093	0.00123182	-0.00405448	0.0154999	0.0185962	0.0139309	-0.00402014	-0.00116053	-0.0142032	-0.0038227	-0.000333459	0.000946039	-0.0062596	0.00537814	0.00361527	-0.00440828	0.00407479	-0.00259664	-0.0029475	-0.00631171	0.00907782	0.00633464	-0.0167049	0.00189814	0.0182709	-0.00335204	6.30936e-05	-0.0593429
n217	-0.0206523	0.00492184	-0.00594418	-0.00171878	0.000969791	-0.0226449	0.0119642	0.0117953	0.0123599	-0.0426199	0.0210027	-0.0247043	-0.015338	-0.0279178	0.00235453	0.00891742	0.0143337	-0.0248793	0.0275845	0.000882776	0.0677503	-0.019081	-0.0526929	-0.0272468	0.0112499	0.0333517	0.0159734	0.0179021	-0.000521819	-0.0126833	0.0170802	-0.00382888	-0.0177187	-0.0124223	-0.000141218
n2159	0.00969389	0.0518417	0.0038354	0.000733307	0.0234128	-0.0194746	-0.0286009	-0.00624668	0.00253878	-0.00574452	-0.000666226	0.00502609	0.00568776	-0.00395383	0.0146583	-0.00449037	0.00370758	-0.0116049	-0.0067939	-0.00827222	-0.027064	0.0149679	0.00885822	0.0217187	0.0331625	0.00153712	0.0304064	0.00350313	-0.0341415	0.000161394	-0.0376798	0.00581963	0.0166636	-0.0173469	0.00104515
p358	0.0390561	-0.00754204	0.00946414	-0.00133082	0.010465	0.0188292	0.00999973	0.00262647	0.012148	0.00928215	0.011548	0.031793	0.0193219	-0.00604699	0.016104	0.00901557	0.0166894	-0.00411619	0.0120028	0.0346904	0.00437537	0.0249263	0.00914	0.00738204	0.0121877	-0.00351764	-0.0181189	0.0394176	-0.0198178	-0.0106836	0.00094732	0.0105947	0.00911039	0.0171836	-0.0699326
p359	0.0411175	-0.00777512	0.0168197	-0.0217659	0.0152746	-0.0121341	-5.20571e-05	-0.00360992	0.00597193	0.00457912	0.000623424	-0.00885471	-0.00476059	0.0119969	-0.00130093	0.00497782	0.0191283	0.00413412	0.00462703	0.00354656	0.00132032	-5.09453e-05	0.0141132	0.0192021	0.0254512	0.0124025	-0.0074215	-0.00669957	-0.0317001	-0.0240093	-0.0127859	-0.0303271	-0.012226	-0.00572111	0.00222649
p816	-0.043702	0.0122134	-0.00229945	0.0140953	0.0031381	0.0227059	-0.0065552	0.00461847	-0.00219382	0.00113077	0.00541711	-0.0213066	-0.0216474	-0.00591647	0.00991342	-0.0143644	0.00337873	0.00615695	-0.0159434	-0.0226688	0.0105391	-0.00953643	-0.0119966	-0.0223128	0.004683	0.000846133	-0.00427491	-0.00145088	-0.00244867	0.0011033	-0.00436782	-0.00185662	-0.00130393	-0.00348296	-0.0028051
p361	0.00787449	0.00718796	-0.0105398	0.00739496	0.0213558	0.0186589	0.0332805	-0.0324606	0.0450287	-0.0328457	-0.00610034	-0.0247958	-0.0476536	0.0192739	-0.0345121	0.00942646	-0.00525819	0.0076985	-0.0195192	-0.000885863	-0.0083056	-0.0067905	-0.0498165	-0.0211383	0.00637487	-0.0144173	0.0360837	-0.025973	-0.010028	0.00166824	0.0282094	0.0214224	0.0086711	0.00876682	0.00425419
p817	-0.0225296	-0.00114862	0.0138748	-0.0135705	-0.0023412	-0.00697089	-0.0353755	0.0325272	-0.02383	0.0364862	-0.00438772	-0.0215948	0.0489992	0.0238115	0.024056	-0.0174342	0.0346789	0.00969538	0.0381367	0.0219735	0.00966477	-0.00707553	-0.0063519	-0.0240154	-0.00174446	0.00779997	-0.0245083	0.0109725	0.00994797	-0.012112	-0.00692833	0.0246176	0.00236792	0.00609809	-0.00538921
n218	0.0366556	0.0383468	-0.00327416	-0.0183524	0.00849859	-0.0160328	-0.00755693	-0.0121115	0.00823353	-0.00823675	-0.000435629	0.016647	-0.000185593	-0.000938471	0.0215473	-0.0188093	-0.00515614	0.00255032	-0.000916121	0.00099344	0.00102262	-0.00252428	0.00369134	-0.00361871	0.00977611	-0.0181626	-0.00636955	-0.00704043	0.00900538	0.00734851	-0.00587982	0.00345704	0.00961474	-0.000331662	0.0376903
p818	-0.0467494	0.00336564	-0.00205781	0.0108256	-0.00893588	-0.00888874	7.43395e-05	0.00497092	-0.00519457	0.00359855	-0.0227557	0.00254892	-0.00360539	-0.0157751	0.00449114	-0.0136005	-0.00538726	-0.00348454	7.69529e-05	0.0136105	-0.0040344	-0.00684315	-0.0126641	0.00600365	-0.00158989	0.00440026	-0.00533111	-0.0029314	0.00574327	-0.0248881	-0.00621278	0.00777464	0.00351189	0.00804537	-0.00121469
n219	0.0224765	0.036692	0.00566298	-0.00939724	0.0456016	-0.0183533	-0.016688	0.0142143	0.00775477	-0.00497746	-0.00942411	0.00267157	-0.00545003	0.0107267	0.0042128	-0.0240943	-0.0281947	-0.0251688	-0.00803624	0.00322189	0.0144253	0.00559451	0.0238736	0.0179564	0.0209808	-0.00985431	-0.0114827	-0.021062	-0.0179249	0.0214949	0.0141104	-0.00169678	0.00502021	0.00129961	0.00200455
p1591/p1484	0.0206346	-0.0494746	-0.00703934	0.028477	0.00116724	0.00151451	0.0141512	-0.00420637	-0.00197665	0.00985584	0.00477372	0.0144462	-0.0355552	0.0176596	-0.0167291	0.00244717	0.00856083	-0.000450715	-0.00878646	0.00013322	0.00530666	-0.00280105	-0.0228058	-0.00513511	-0.00846398	0.0291526	0.0121098	-0.00125409	0.0289382	-0.00608978	-0.018985	0.000770438	0.00229751	-0.0131575	0.00163205
p363	-0.0275324	0.0376307	0.0167091	0.0227755	0.00439081	-0.0067224	0.00140855	0.00217203	0.0187689	-0.0262635	-0.0152032	-0.010565	0.025598	-0.00712039	-0.00935586	-0.0182906	-0.024023	0.0260371	-0.0091472	0.00962425	0.00683407	0.00414033	0.0227906	0.00656693	-0.0071845	-0.00367399	-0.0151193	-0.0236556	-0.0335734	0.0103213	0.0140959	0.0144789	-0.000665203	0.00258821	-0.00224886
p366	-0.00347606	0.0127	0.0244711	0.00411603	-0.0395626	0.014793	-0.0250736	0.0188408	0.032409	-0.0019008	0.00249158	0.0172166	0.0332502	0.0115011	0.0379807	0.00765096	-0.0182175	0.0209708	-0.0160318	0.00886768	0.0359533	-0.03103	0.0190569	-0.0239401	0.014821	0.0255846	0.00707648	0.0113307	-0.00927476	0.0129752	0.0321134	0.0286557	-0.0376124	0.0488467	0.0026638
p367	0.00965707	-0.0427174	-0.0173349	-0.00235015	0.00464306	0.00721222	-0.020101	0.00148915	0.0254108	0.00748269	0.0121752	-0.022902	0.0190011	0.0103397	0.00515107	-0.0148034	0.00169621	-0.012416	-0.00719687	-0.0389049	-0.021778	0.0107489	-0.0400408	-0.0382695	-0.00596821	-0.0144257	-0.0413632	-0.0134469	0.0194161	-0.00717304	0.0104045	-0.0121321	0.0465858	-0.0234437	-0.00329734
p1045	-0.00986605	0.0121803	0.0106451	-0.0160414	-0.0272269	-0.0044197	-0.0483043	0.0243108	-0.00199017	0.00821754	-0.0423316	0.00850327	0.0321668	0.0305449	-0.00844021	0.019792	0.0106937	-0.0412044	0.0207618	-0.0306768	0.0205799	-0.00227613	0.0232776	-0.00541603	-0.00301508	0.0167531	0.0349324	-0.0262023	-0.00987243	0.0232578	-0.0249144	0.0110213	-0.00845305	-0.0374183	-0.00163419
n221	0.0107963	0.0179063	-0.00940036	0.0365942	-0.00400175	-0.00272259	-0.0567534	0.00662883	-0.00876832	-0.0211578	-0.00208378	0.00930057	-0.0144641	-0.0152808	0.00912317	0.0113306	0.0333365	-0.00579074	-0.00210262	0.0146232	0.0249813	-0.0124809	-0.027744	0.0169477	-0.00808322	0.00203689	0.0368144	0.00687459	0.0222975	0.012507	0.0297496	-0.0115298	-0.0194381	0.0682588	0.00244509
p368	0.0146621	-0.0309501	-0.046524	-0.0119295	-0.00786349	0.00339855	0.0256094	-0.000564276	-0.0206651	-0.01707	0.0131821	-0.0247638	-0.0246869	-0.0236489	-0.0201396	-0.0165638	0.0140244	0.00620881	-0.00915193	-0.00136817	0.000573938	0.00512455	0.00257356	0.0316422	-0.0119217	0.0185796	-0.0427616	0.00876358	0.0131419	-0.0122378	0.00822214	0.0196262	-0.004508	0.00757423	-0.000996957
n1562	-0.0221423	0.00248367	0.0100677	-0.0191085	0.00983164	0.00611615	0.028106	-0.0344808	0.0157288	0.0500853	0.000395116	0.0105375	-0.00359632	0.00326506	0.0127188	0.002503	0.00305271	0.00831408	-0.00498466	0.0196501	0.0520364	0.0374169	0.00927226	-0.04153	0.00488535	0.00420172	0.00822671	-0.0191565	0.00571745	0.00753744	-0.0115246	-0.00780758	-0.0572755	-0.0219723	0.00117551
n2626	0.000453612	0.0261154	-0.0275066	-0.00854023	0.00838136	-0.00556731	0.0113856	0.0231839	-0.0255392	0.0125511	-0.0374445	-0.0048805	-0.0302721	0.00896815	0.00472152	-0.0133085	-0.0329281	0.0131194	0.000967848	0.00933192	-0.0217414	0.0399469	0.0373767	0.00419315	0.0365818	0.0463979	-0.00817571	0.0420045	-0.00618314	0.0281624	-0.0274528	0.0281162	0.0106696	0.0254527	0.00125539
p369	-0.0227844	0.0111841	0.0102662	0.0140721	-0.0246437	-0.0291532	-0.0586386	-0.0378598	0.0370096	0.00515845	-0.000973463	0.0246834	0.0184783	-0.0160218	0.0048398	0.0154642	0.00642654	-0.00866343	0.00838926	0.00535531	0.00339711	-0.00915356	0.0102557	-0.00686319	0.0161421	0.0179317	0.000105674	-0.00571991	-0.0123767	0.00280544	-0.000174251	0.000530352	0.00647009	0.00657177	0.0583367
n1563	-0.0342298	-0.00491708	-0.0114661	-0.0316153	-0.0131376	0.0382731	0.023275	-0.00704622	0.00853472	0.0284677	-0.0253912	0.0184241	0.00952153	0.0209796	-0.0209253	0.00854315	-0.0126685	-0.0104066	-0.00538511	0.00907993	0.00215896	0.00102166	-0.00426077	0.0108361	-0.0117098	-0.00464549	0.00481419	0.0120582	-0.00777808	-0.000836519	-0.00146189	-0.000144538	0.0023014	0.00409322	0.00260891
n1564	-0.0227236	0.00909452	0.0297694	-0.0159574	0.0149444	-0.00884419	0.0250682	0.00328158	-0.00791845	-0.00646641	-0.0400508	0.0261956	-0.00802936	0.00622034	0.0209853	0.00313193	-0.0179632	0.00292584	0.00748412	0.0424897	0.00337673	0.0198946	0.00534492	-0.0249496	-0.0261801	-0.0124823	0.0222153	0.0359317	0.0136548	-0.0352894	0.0068416	-0.0262615	-0.0513336	-0.00700148	-0.0013269
p370	-0.00924203	-0.0317456	0.00908993	-0.0145777	0.0106688	-0.0112823	-0.017094	0.0247096	-0.0114972	-0.0272298	-0.0281603	0.0154334	-0.0105161	-0.0103385	0.026815	-0.0134766	-0.0208931	0.00172919	-0.00408037	0.0387969	-0.00211461	0.00623797	-0.0085333	-0.0100782	-0.00488891	0.0325042	0.021313	-0.0254586	-0.053509	0.026054	0.0241157	0.00353624	0.00934625	0.0742438	-0.00345811
p821	-0.0488323	0.00109021	0.000254462	0.015324	-0.0135498	0.00682651	0.00036322	0.00164796	0.000485459	0.00115636	-0.00493522	0.00803842	-0.0013333	-0.000557243	-0.00341906	-0.002063	-0.000614902	-0.00280997	0.00204686	-0.00247792	-0.00179595	1.88922e-05	-0.00430711	-0.000318987	-0.00216122	-0.000963006	0.00166625	-0.000514865	0.0021521	-0.00118413	0.00361536	0.00143263	0.00123385	0.000882169	-0.000978608
p371	-0.0273223	0.007307	0.00665245	0.0183363	-0.0218129	-0.0315303	-0.0577526	-0.0316366	0.0340286	0.0107196	-0.000963048	0.0187204	0.00937273	-0.0158629	0.00211563	0.0151415	-0.0012178	-0.00769178	0.0080987	0.0128739	0.00380644	-0.0133375	0.00754367	-0.00807503	0.0121727	0.0128038	0.00671321	-0.00161589	-0.00764811	0.0046413	-0.00655818	-0.00221545	0.00361443	0.00220686	-0.0052329
p1046	-0.0191161	0.0230066	0.00806198	0.00653125	-0.00256993	-0.0218539	-0.0108662	0.0150036	-0.00669934	-0.0150745	-0.0502468	-0.0342539	-0.0199169	0.00405031	0.00264363	-0.0210206	0.0175875	-0.0438391	0.0056284	-0.0212699	-0.0126314	-0.0189397	0.00788203	0.00278736	-0.0143679	-0.0104051	0.00932067	0.00703101	0.0174893	0.0133592	-0.030896	0.0470491	-0.0642863	-0.010823	-0.00269603
p2244/p372	0.00558633	-0.00889777	0.0312475	0.0216558	0.0303248	-0.020435	-0.0352419	-0.0498278	0.0162108	0.00441603	-0.000112706	0.00267795	-0.0020624	-0.023001	-0.00832686	0.0216384	-0.0337412	-0.0245319	-0.0200196	0.0163031	-0.00837805	-0.00365774	-0.0230897	-0.00709231	-0.0221786	-0.0193264	0.0378056	-0.00828824	-0.0235421	0.00256276	0.0365892	-0.013121	-0.00476209	0.0122708	0.0105834
p373	-0.00841672	-0.0432617	0.00857242	-0.0207834	0.00988675	-0.00658837	0.0141868	-0.0141689	-0.00445415	-0.0121898	0.0293057	0.0305701	-0.00676695	-0.00963949	-0.010213	0.00510982	0.00500253	-0.024223	-0.0350592	-0.0148899	-0.0402566	0.0126859	0.0210428	0.0357422	0.0306169	-0.014048	-0.00894334	-0.0232435	0.020881	0.0313609	0.0276806	-0.00244174	0.00582259	0.00141349	-0.000139188
p1264	0.0148896	0.0419818	-0.0207813	0.0286186	0.000747535	-0.00818019	0.0154537	-0.00926617	-0.0429718	-0.00120468	-0.00183878	0.0102339	-0.0114836	-0.0108841	0.0142833	-0.00321952	0.0194938	-0.0247635	0.0250692	0.00894509	0.0166405	-0.00918233	-0.0179286	-0.00829684	0.0118853	-0.0176074	0.0251903	0.0233877	0.00332992	0.0082832	0.0410546	0.00241247	0.00060472	0.0137208	0.00297646
p2085	-0.0168549	0.0311188	-0.0520947	0.0188165	0.00380383	-0.000943209	0.00108162	0.0132544	-0.00441246	-0.0148107	0.0416473	0.0132362	-0.0145293	-0.0189571	-0.0142179	0.0100397	0.00619652	0.00543151	-0.00378533	-0.0166756	-0.00931697	-0.0189603	0.0273874	0.0149482	0.00688616	0.00244828	-0.00735487	-0.0174669	0.00509312	0.0143772	0.000323834	0.00524779	-0.00790197	0.00729359	0.00135594
p1048	0.00516847	-0.00602048	0.0270452	-0.0485847	0.021349	-0.0316906	-0.000316551	-0.033063	-0.00814535	0.0226443	-0.00371306	-0.0023584	0.00585208	0.00170774	0.0403458	0.00103897	0.0117185	-0.0276445	-0.00480909	-0.0423986	0.00589582	-0.0161642	0.000560836	-0.0369971	0.0276658	0.00280355	0.00876794	0.0161972	0.00871345	0.010163	-0.0183128	-0.0180956	-0.0109098	0.010546	-0.000464749
p374	0.0159704	0.017552	0.0203348	0.0184759	0.036083	0.038693	-0.0278656	-0.0102009	0.0263418	0.0103808	-0.011173	-0.0118519	-0.00449708	-0.0244579	0.00401013	-0.0165108	0.00105588	-0.0255122	0.0137847	-0.0144282	0.00884442	0.0081081	0.0427495	-0.00806888	0.0148802	0.00675222	0.0341744	0.0308235	0.0179281	-0.00726993	0.0283614	0.0317166	-0.00156164	0.00210792	0.00136536
p1342	0.000208639	-0.0217992	-0.0120558	-0.0302941	0.00671745	-0.0345359	-0.0310302	-0.00563994	-0.0197478	0.0229003	0.0179014	0.00656741	-0.0149735	-0.0219066	-0.0152722	-0.015973	-0.009137	0.0370432	-0.00692387	0.00840446	-0.00708925	0.0412023	0.0204687	0.00610646	-0.0293313	-0.0270936	-0.00376693	-0.0447317	0.0423569	-0.0145253	-0.0415304	0.0268106	0.0155381	0.00425435	-0.00187779
n225	0.0155248	-0.011905	-0.0142913	-0.000706335	0.01688	0.00688893	-0.00461288	-0.0128148	-0.0019238	0.029704	-0.0316518	0.0165024	-0.00728349	-0.0198476	0.0245649	-0.0439727	0.00170021	0.0048143	-0.000595374	0.0400435	0.0144763	-0.0458298	-0.0302258	-0.0370447	0.00572544	-0.0369855	-0.0110832	0.00331754	0.0727694	0.00621254	0.0307983	-0.010599	-0.00211655	-0.00137023	0.0295409
n2264	0.00295119	-0.00860051	0.0044749	-0.0217672	-0.0134532	0.00419084	-0.0177788	0.0336185	-0.00337474	0.0230985	0.0216222	-0.0490386	0.00435437	0.0117639	0.0236677	0.0135759	-0.0120364	0.0128829	0.0192294	-0.0794946	0.0161148	0.0111472	-0.0175206	-0.0272957	-0.0212967	-0.01351	-0.0025281	0.0272465	0.0225575	-0.00179957	-0.0324217	0.0218822	0.0533778	0.00113094	-0.00340292
p823	-0.00477773	0.00546642	0.0225902	-0.0373933	0.0179364	0.0344243	0.00405828	-0.0113026	-0.013077	0.0277848	0.0192452	0.0296745	-0.00152953	-0.0129492	0.0227909	8.77936e-05	0.00932662	-0.0325972	-0.00415683	-0.0104895	-0.00210907	0.0412482	0.0469267	-0.0349266	-0.00954677	0.0310077	0.0051876	0.0500466	-0.0191572	0.014177	-0.023086	-0.00279151	-0.00120084	0.0109471	-0.00176692
p375	0.00722143	0.0051576	0.00581097	-0.0251256	0.023576	0.0040199	-0.0206316	0.0318364	0.0547306	-0.0295613	0.0107236	-0.0222437	0.00761018	0.0383825	-0.0221557	0.0030188	-0.00783886	-0.0080977	0.013917	-0.0287736	-0.00734294	-0.0498487	0.0102666	0.0176571	-0.012796	-0.00435542	-0.00441049	0.0355308	-0.0182619	-0.0186182	-0.00288548	-0.0337263	-0.00712452	0.0482937	0.0011456
p376	-0.0130496	0.0106215	-0.000172781	0.0276169	0.0635768	-0.0103165	0.0062296	-0.00403854	-0.0103207	-0.00973405	-0.017639	0.0183528	0.0461096	0.00158974	0.0248567	-0.00637405	0.00623527	-0.0356792	-0.0305249	-0.0186158	-0.0148105	0.00620371	0.0191842	-0.00615373	0.00357242	-0.0145958	0.0223168	0.000802426	0.00314682	2.50644e-05	0.00399189	-0.0257528	-0.00720782	0.00985099	-0.00143931
p377	0.0167703	-0.00878659	0.0367097	-0.0191052	0.0141312	-0.00675419	0.00149623	0.015398	0.000111523	0.01315	0.0103573	-0.000157659	0.0128266	-0.00338222	0.00783468	-0.0268878	-0.00217298	0.0256379	0.0304099	-0.00776234	-0.00450781	-0.0160094	-0.0105173	0.0232592	0.0219967	0.00323445	0.0855838	-0.0210617	-0.00986117	0.0330933	-0.0494057	0.00372238	0.0049511	-0.0105713	0.00254183
n226	-3.81348e-05	0.010234	-0.0343047	0.0224299	-0.0057059	-0.036686	0.00287779	0.0214601	-0.00857319	-0.0230854	-0.0055712	-0.0134405	-0.031565	0.0258022	-0.0393969	-0.0133466	-0.0293703	-0.00982446	-0.0107004	-0.0224683	0.00160481	0.0106266	0.0376688	0.00326237	-0.00643509	3.99994e-05	0.00419388	-0.0637122	0.0203666	-0.00129207	-0.0148413	0.0434448	-0.00803875	0.023202	0.00107561
n1836	-0.0167899	0.0186774	-0.00935458	0.00161242	0.0342031	0.0264068	-0.0274557	-0.018641	-0.0276507	0.0215662	-0.0105422	-0.0303622	-0.00318249	-0.0230941	0.0002432	-0.0422072	-0.0211698	-0.00226053	0.00994625	0.025208	-0.021308	-0.0282977	-0.0300399	0.00133464	-0.0190961	0.00896138	0.0105771	-0.0185551	0.0458422	0.0206421	0.0246661	0.0032284	0.0135782	-0.013252	-0.0010982
n227	0.00369009	0.0612094	0.00442223	-0.00855672	0.010285	-0.0238686	-0.0254912	-0.00590635	-0.00244838	-0.0161979	0.00292085	0.022964	0.0138759	-0.0101589	0.0179985	-0.0115159	0.00887049	-0.0118141	-0.00497039	-0.00697466	-0.0153667	-4.10971e-05	0.00297355	-0.00523638	0.00884791	-0.0184946	0.00263671	0.000216922	0.00265935	-0.00216781	-0.00369589	-0.00698792	0.00349022	0.0125613	-0.00138325
p378	0.00195771	0.000533447	0.0196588	0.0122971	0.0317553	0.00204967	-0.0168799	-0.016561	0.0458646	-0.0162274	0.0333767	-0.0156265	0.016816	0.0366722	0.0176036	0.0175334	0.00363304	-0.0315456	0.0217519	0.0284273	-0.0110871	-0.00977065	-0.0408345	-0.00849766	0.0290394	0.00522597	0.00662476	-0.0177862	-0.050509	-0.0416152	-0.009032	-0.0380972	-0.0232827	-0.00997058	0.00183133
n230	-0.00328066	0.0469527	-0.0175092	0.0122973	0.0175683	-0.00282878	-0.0209195	0.00134409	0.0183264	-0.0250161	0.0114223	0.0147018	0.0280433	0.015248	0.0058424	-0.0215139	-0.049758	0.0300261	-0.00859732	-0.0147412	0.00457617	-0.00221594	-0.0143354	0.00636586	-0.0238898	0.0327508	-0.0122611	0.00236058	0.0268135	-0.000886724	-0.00744741	0.0119539	0.00825607	-0.00569824	-0.000132965
p379	0.0331477	0.00472608	0.0118415	0.0163643	-0.0195468	0.0233945	0.034276	-0.0166421	-0.0109119	-0.026831	0.00556846	0.000332085	0.0205422	0.0101718	0.0166016	-0.00843732	0.00691163	-0.00726035	0.0177781	-0.011372	-0.0265287	-0.00404125	-0.00575289	0.0207136	0.0187375	0.00131319	0.00117871	-0.016576	0.00107429	-0.00639609	0.0103398	0.0593178	-0.00639765	0.00660416	-0.010023
n2024	0.0107929	0.0411378	0.0147952	0.00959459	-0.0194675	-0.0403163	-0.0140061	-0.000519757	-0.00788511	-0.0295475	0.0260299	-0.0095674	0.00637355	-0.0101727	0.0131866	-0.00249719	-0.00556013	-0.000794121	-0.0181192	0.0145442	-8.91539e-05	0.0403573	-0.0206988	0.0103842	0.0116445	0.00112535	-0.0156617	-0.00892748	0.0270567	0.00349501	-0.0092891	0.0390125	-0.0381882	0.0176895	0.00053784
n231	-0.00601166	-0.0394304	0.00720883	-0.00345638	-0.00244018	0.0446938	0.00905174	-0.0318264	0.00401168	0.00365385	-0.0300473	0.0137026	-0.00464006	0.00526706	-0.0169896	0.000259461	-0.00709276	-0.0081546	0.0113887	-0.0255737	0.0132705	-0.0404497	0.0349249	-0.0207701	-0.0249626	0.0134671	0.0362804	-0.0214497	-0.0052657	-0.0172007	-0.00514532	-0.0263222	0.0219725	-0.00617335	0.00233628
n1242	-0.00594524	0.047609	0.0114442	-0.026584	-0.0131379	0.00218743	0.0114461	-0.00216238	-0.00914588	0.0116558	-0.00308144	0.0069714	0.0055278	-0.0526511	-0.0239635	0.0190947	0.0110416	-0.0143592	0.000331611	0.000753087	-0.0348469	0.0082879	-0.0247191	-0.0284009	-0.0172819	0.025737	-0.00873095	0.000565264	-0.016904	0.0258991	-0.00958529	-0.0114583	-0.00689332	0.00375794	-0.00461539
p824	-0.0290246	0.0444286	0.000147134	0.00296563	0.0318582	-0.0151189	-0.0305633	0.0099411	-0.000994751	0.0156317	-0.00125509	0.0116023	-0.00598576	0.00698893	-0.00436488	-0.00929164	-0.0063382	0.00794752	0.00109272	-0.00564643	-0.00981583	0.00293232	-0.0140301	0.0129859	-2.98316e-05	-7.2547e-05	-0.013563	0.00776497	-0.00316131	0.0108009	0.00240761	-0.00604376	0.00258903	0.00383031	0.000674395
p381	-0.00883412	-0.00380018	0.0102115	-0.0286831	-0.0229737	-0.0298319	-0.00296035	-0.0122591	-0.0334559	0.00968836	-0.034399	0.0279803	-0.0112976	0.0404259	0.0366122	-0.00449608	-0.00558516	-0.0291834	0.0211183	0.0197831	0.0161476	0.0119702	-0.0210659	0.0288424	0.0308845	0.00355267	0.030203	-0.0488535	-0.0189904	-0.0209456	-0.0216075	-0.0100893	0.0233604	0.0105244	-0.0341347
n233	-0.00438732	-0.0109921	0.0147551	-0.0414289	-0.0216669	0.0346271	-0.0319374	0.0152029	-0.0580583	-0.021405	-0.0474592	-0.00159393	0.000345214	0.00446086	-0.00310355	0.00740102	-0.00744119	0.00287942	0.0104382	-0.023512	-0.0252647	0.00318333	-0.00156986	0.00140175	-0.0124177	0.0133264	-0.00314078	0.00260165	-0.00997053	0.015635	-0.011851	0.00554472	-0.000888378	0.0212838	0.000189858
p1167	0.00652618	-0.0154937	-0.000269956	0.0134852	-0.00392686	-0.01254	-0.00401556	-0.0036368	-0.0316173	0.00165767	0.0462914	0.0325701	0.0281153	0.0072609	0.0162351	-0.0509648	-0.00152709	0.0497783	-0.0423714	-0.0138385	-0.00368674	0.00343985	-0.0207722	-0.0394753	-0.026667	-0.00443264	-0.00974375	0.00118899	-0.0332079	0.0206182	-0.0259488	-0.0161753	0.0491999	-0.0173429	-0.00174343
n1837	-0.0124102	0.0164878	0.0187861	0.000124909	-0.0109942	-0.00848951	0.00509071	-0.00672442	-0.00523666	-0.0258995	-0.025354	-0.0579111	-0.0299757	0.0143243	-0.00820501	0.0296672	0.0473881	-0.0412858	-0.0142539	-0.0295851	-3.99357e-05	-0.0102287	0.000491359	0.0350203	-0.0215999	-0.00957637	0.022774	0.0162731	0.0220711	0.0362271	0.0234255	0.0233469	0.0147715	-0.0288927	-0.00253071
n234	0.00703598	-0.0343691	-0.0117426	-0.0126978	0.0136792	-0.0128517	0.0238999	0.00714674	-0.000212236	0.0259479	-0.000565181	0.065353	0.00126395	-0.00989901	-0.0111434	-0.0285176	-0.000234939	0.0325225	0.0047168	0.0323855	0.00574798	-0.0204212	0.00626712	-0.0135389	0.019457	0.00834235	-0.0423818	-0.00616391	0.0320579	0.0175918	0.00474552	-0.00633574	-0.0313026	0.0318233	0.00155869
p382	-0.0201893	0.025578	-0.00106067	-0.025106	0.00508023	0.0059675	0.0272899	0.0160564	0.0452121	0.0193345	-0.00266601	-0.0332745	0.00669166	-0.0256184	-0.0030953	0.0273233	0.00247578	-0.0501213	0.0160133	-0.0242027	0.0274708	0.00335616	0.0233463	0.0230028	0.00590079	-0.00707743	0.00346981	0.00357895	0.0187435	-0.0127656	-0.000386921	0.0241177	0.00942592	-0.0025074	-0.000960157
p825/p2289	-0.00606797	-0.0360271	0.00248549	-0.0155654	-0.00126772	0.00610126	-0.0028629	-0.0421843	0.0124073	0.00126167	-0.0199017	0.0250372	0.00654729	0.00618698	-0.00813491	0.00188682	-0.0129654	-0.0325952	-0.0412731	-0.00074311	-0.0162293	0.0447625	0.0367342	0.0102351	-0.0135589	-0.0236267	0.00655688	0.0606787	-0.00610228	0.0132241	0.015593	-0.0233333	-0.0231273	-0.00813382	0.00104866
n3161	0.015099	0.0494954	-0.00423851	-0.0050654	0.0376185	-0.0226356	-0.0294531	0.00309822	0.00576853	0.00496072	0.00860411	0.0141581	0.00562986	0.00064404	0.0219613	0.00530399	-0.00486527	0.0186551	0.0108089	-0.00417766	-0.00953886	0.0139823	-0.00254068	-0.0072276	0.00291172	0.0139896	0.0206109	0.00546323	-0.0242889	-0.0066287	-0.0120159	-0.00183479	0.0265157	0.0136478	0.000658532
n2382	0.00510378	0.0107651	-0.00794784	-0.00545973	0.00652504	0.00484081	-0.0264762	0.0153731	-0.0187625	-0.00687422	0.0460643	0.0264259	-0.0132167	-0.0428199	0.0154123	-0.0281699	-0.00200907	0.00797336	-0.0102901	-0.0480027	-0.00934743	-0.00819002	0.00937391	0.00677733	0.0584116	-0.0564637	0.00130527	-0.0148362	0.0496845	0.0297021	-0.0159395	-0.0255411	-0.0137449	-0.0241621	0.00168784
p2332/p1168	0.010647	0.000685583	-0.00561321	-0.0106371	0.00168672	0.0137253	-0.00577522	0.00800961	-0.0106225	0.00564758	0.0267857	0.0472144	0.0659647	-0.0534884	0.0171909	-0.00397335	-0.0133285	0.00205343	-0.00486913	-0.00740053	-0.0153256	0.00688825	0.0240769	-0.0547695	0.0338526	-0.000410907	0.0106331	-0.0372233	-0.0172012	0.042343	-0.00513383	-0.0229106	0.0112545	-0.0155656	-0.000210566
p826	-0.0267539	0.00671605	0.0116334	-0.00663896	-0.00567853	-0.0105708	0.0175978	-0.0046476	0.0172128	0.000171468	-0.00902679	-0.0567066	-0.0469817	0.0267261	-0.0157911	0.0312525	0.0301263	-0.00939499	0.000391556	-0.0106288	0.000162103	0.0140121	-0.0101551	0.00913334	-0.020873	-0.000816584	-0.0217301	0.0451476	0.036917	0.0221576	-0.0062756	-0.0021675	0.012614	-0.00851316	-0.00242877
p1052	-0.0286986	0.00591663	-0.0232314	0.00235319	-0.0406962	0.0179338	-0.0154681	0.0132504	0.000815411	-0.0222132	-0.0112406	0.015723	0.00655301	-0.0165877	-0.00973904	-0.00647891	0.00516118	-0.0367831	-0.0133063	0.00083654	-0.00556977	-0.00459991	0.0202011	-0.010446	0.0235055	-0.0282497	-0.0136881	-0.00062692	0.000311162	-0.00788128	-0.0271903	-0.00651767	0.0200698	-0.058042	0.000766391
p383	-0.0447876	0.0108963	0.00754059	0.0125966	-0.024189	-0.00970567	-0.0239609	-0.014014	0.00981195	0.00549255	0.000744809	0.0115221	0.00851861	-0.00721881	0.00297799	0.00109774	-0.00300615	-0.00273542	0.00271517	-0.000562537	0.00396022	-5.62917e-05	0.0055663	-0.00356917	0.00930204	0.00256883	0.00182203	-0.00198846	-0.00167572	-0.000766663	0.00102227	0.00399924	0.00229366	0.00361141	0.00563597
p384	-0.0306505	-0.00281946	-0.00137662	-0.0212888	0.015897	-0.00330704	-0.0205291	-0.00664087	0.0365253	-0.0295746	-0.0140113	0.000879072	0.00940077	-0.0291513	-0.0178141	-0.00720558	0.0289168	0.00221855	-0.0259971	-0.0154849	0.0157332	0.00363494	0.0148476	-0.0178042	-0.0211063	0.0339898	0.0163188	-0.0145574	0.0235461	-0.00626527	-0.0280059	0.0416905	0.00101177	-0.0164837	0.0164313
p829	-0.0175945	0.0310823	-0.00445929	-0.0426176	-0.00339525	-0.00828548	0.00768324	0.0130172	-0.0219404	0.0264408	0.00691872	0.00425553	-0.0188282	0.044609	-0.01378	-0.00975097	0.00138734	0.0472567	-0.000719879	-0.00814427	0.016172	-0.0107375	-0.0261454	0.0267694	-0.002766	-0.0141412	-0.0251261	0.0160241	0.00489856	-0.0109391	0.0109182	0.0142437	0.0136718	0.00484265	0.00381169
n1567	-0.00342866	0.00656338	0.0347512	-0.027853	-0.0155223	-0.016959	-0.03424	0.000622974	-0.00110008	-0.0236148	-0.00254057	0.000100617	7.2241e-05	-0.0120471	0.0154073	-0.0287588	-0.0331092	0.0378112	-0.0153822	0.0112168	0.0164066	0.0254585	-0.0307527	-0.0411054	0.00674284	0.0369189	0.0101994	0.0185709	0.0321851	-0.0437299	-0.00204553	-0.0332902	-0.00363065	0.0200465	0.00033118
n1244	0.0250363	-0.0259328	0.0224041	0.0309587	-0.0104321	-0.00793701	0.021937	-0.0135587	0.0104426	-0.0318377	-0.000879985	0.0157361	0.0180503	0.00408492	0.0308438	0.0206614	0.034452	-0.000920146	-0.0020903	-0.00391002	-0.0144764	-0.0363234	-0.0200072	-0.0051142	-0.00651744	-0.0194999	0.00201446	0.00212312	0.0121197	0.0261501	0.0149486	0.0168256	0.00359766	0.016571	0.000733054
p385	-0.0447657	0.0104488	0.00667425	0.0127354	-0.0242302	-0.0100877	-0.0251816	-0.012986	0.0102207	0.00558345	7.83072e-06	0.0118108	0.00808067	-0.00689831	0.00291727	0.00150274	-0.00307373	-0.00133473	0.00352645	-0.0007165	0.00384557	-0.000870617	0.00651746	-0.00463449	0.00837658	0.00183636	0.00196537	-0.00270753	-0.00222821	-0.000819134	0.000404158	0.00368489	0.00159838	0.0030952	-0.0677941
p386	-0.04406	0.00585719	0.000849155	0.0167343	-0.0231364	-0.0139532	-0.0277067	-0.0126354	0.0141581	0.00546938	0.000712861	0.0107939	0.00952959	-0.00280106	0.000180714	0.00338918	0.0018264	0.00921059	0.000712269	-0.00174317	0.00505878	-0.00151893	0.00451269	-0.00901652	0.0143117	0.00262197	0.00220048	-0.00715381	-0.000319523	0.00532118	-0.00431173	0.00562144	-0.00111574	0.00409764	-0.0173988
p1056	-0.0439143	-0.00523718	0.015102	0.00468426	-0.00124154	0.00128021	-0.000996504	-0.0270556	0.00214637	-0.00940027	-0.00281743	-0.0113604	-0.00929112	-0.00196816	-0.0169056	-0.00094174	0.000704411	-0.00795164	-0.0142714	0.00396661	-0.00592474	0.0144785	-0.010337	0.010916	0.00621175	-0.0102854	-0.0324188	0.0245511	0.0162436	-0.000319597	0.00891664	0.00709151	-0.00733845	0.0107507	-0.00159485
p387	0.00694618	-0.0235227	-0.0567804	-0.00757511	-0.00387252	-0.00302686	0.0248112	0.0023475	-0.00602309	-0.0560981	0.0245315	0.00138286	-0.035127	0.00691611	-0.012896	0.0082259	-0.0154649	-0.0036647	0.00543941	0.00742438	-0.0183507	-0.00398588	0.0088578	-0.00845447	-0.00391135	0.00917798	-0.00690683	-0.0101259	0.00294204	0.0127345	0.00680396	0.00967958	-0.0147477	-0.0128062	0.0096517
n1245	-0.00541336	0.0123818	0.011294	0.0363776	0.00821592	-0.00519745	-0.0704192	0.00479767	-0.0111818	-0.0277321	-0.00324024	0.0210692	-0.0107374	-0.0235004	0.00218294	0.0146763	0.0399536	4.08234e-06	0.00655764	0.0237003	0.0317331	-0.0180356	-0.0218839	0.0153905	-0.00107716	-0.00671148	0.0275401	0.0106105	0.0220889	0.00134991	-0.00354006	-0.0233908	0.0128469	-0.00899662	0.000669673
p388	-0.00629737	0.0208151	0.00782366	-0.0279607	-0.0307686	0.0051278	-0.00443843	0.0131214	-0.0547567	0.00324126	-0.0279183	0.0268251	-0.0083514	-0.0016322	-0.00987053	0.00231533	-0.0358525	-0.00341985	-0.0354938	-0.0462594	0.0220215	-0.027043	-0.0188034	0.00292646	-0.0269268	-0.0153312	0.00161914	0.0305505	-0.00576102	0.0263922	-0.00620004	0.0223168	0.000731054	-0.0210744	0.000504349
p389	-0.0189971	-0.0021782	-0.0135775	-0.0246676	0.012553	-0.0154836	0.0153628	0.0271157	0.0368821	-0.00334529	0.0308713	-0.0283459	0.0300473	0.000155751	-0.00969644	0.0151531	0.00929431	-0.00968017	-0.00075483	0.0632925	-0.0207851	0.0292731	-0.0246024	-0.0142064	-0.0319577	-0.00142518	0.0226145	-0.0172826	-0.0144614	-0.0232177	0.0181462	0.0272688	-0.00952146	-0.0102305	-0.0050639
p390	0.00841848	0.0100961	0.0175913	-0.000605657	-0.00346943	0.0217381	-0.00785075	-0.00628439	-0.0339952	0.0260502	0.0360312	0.0230483	0.0161929	-0.0236648	-0.000461533	0.0721347	-0.0156654	-0.0153433	-0.0339558	0.0135132	-0.0375712	0.00461827	0.0407021	0.00712118	-0.0151614	-0.0167046	-0.0198314	0.0429716	-0.0195574	-0.0244638	0.00317574	0.0081403	0.0120965	-0.00571081	-0.0400004
n239	0.0401456	-0.0295649	-0.00437091	0.0248902	0.0160289	0.00707241	-0.0143042	-0.00573067	-0.00124148	-0.0113962	0.013259	-0.00388285	0.00235664	0.0187855	1.33883e-05	-0.0184872	-0.00073844	0.00292784	-0.00162841	0.0087716	0.00284387	-0.00415192	0.00637729	-0.000826854	-0.0074823	-0.00286034	0.000421609	0.00654809	0.00163358	-0.00126645	0.00195888	0.00156715	-0.00968857	0.00515011	0.0245857
n1839	0.00240967	0.0443678	-0.0099746	0.00383113	0.00894347	-0.0386772	-0.0153765	-0.019141	0.0138588	-0.0129142	-0.0238076	0.00909484	-0.00280828	-0.0208983	0.0100731	-0.0143814	0.0161472	-0.0052265	0.0124747	-0.0122198	-0.0383609	-0.017165	0.0284867	0.00966088	0.0188557	-0.00274364	0.0192151	-0.0124987	0.0326573	0.0385911	0.03693	0.00161444	-0.0100861	0.00504667	-0.000347339
p391	0.0134198	0.0458264	-0.0140573	-0.00775863	-0.0142832	-0.00248341	0.0402834	-0.00801598	-0.00986845	-0.00740056	0.0103958	0.00198146	0.000400908	-0.0265512	0.00904668	-0.00595017	0.00448876	-0.0187963	0.0477724	0.00355462	0.00451596	0.000290662	-0.00515794	-0.0192749	-0.0249324	-0.0349099	0.00404096	0.0239262	0.0110891	0.0106477	0.0200038	0.00822207	0.0236482	0.0119536	-0.00630707
p830/p1646/p1887	0.0124783	0.028378	0.00387329	-0.0211875	-0.00253583	0.0110658	0.0168378	0.0373385	0.0164111	0.0217825	-0.0246366	0.018701	-0.0115158	-0.00014018	0.0120345	0.0447927	0.00267306	-0.0291565	0.0213559	0.012425	-2.18639e-05	-0.0457633	-0.0373687	-0.0256399	-0.0088195	-0.00423256	0.0163863	0.0326614	-0.0011064	-0.0223961	-0.0207084	0.0263925	-0.0129623	0.0370654	-0.011962
p1348	-0.00491146	-0.00152962	-0.0213384	0.00251338	0.0221289	-0.00256299	0.0119708	0.00382154	-0.0253474	0.0122699	0.0230192	-0.024292	-0.00657501	-0.0657456	0.00969681	-0.0234216	-0.0317143	0.00978437	0.0163307	-0.00937889	-0.0150634	0.044529	-0.00788976	-0.0356509	-0.00520316	0.0312118	0.0480571	-0.0484235	0.0098265	0.013296	-0.0478779	0.0013628	-0.0031835	-0.0106322	-0.00474598
n240	0.0109322	-0.00996389	-0.0441531	-0.0193342	-0.000113855	-0.0314149	-0.0100572	-0.0320714	-0.0644445	0.00479657	-0.0095107	-0.0135496	0.0207394	0.00894914	-0.0149818	0.0296106	-0.00826756	0.00457903	0.00249995	0.0105922	-0.0185834	-0.0196521	-0.0149264	0.00204929	-0.013148	0.00774587	-0.00292228	0.0201141	-0.000234902	-0.00360488	-0.00708365	0.00255874	-0.0140755	0.00433611	-0.0145982
n1246	-0.00803794	-0.0220255	0.00168487	-0.000417902	-0.0343881	-0.039779	0.0109835	0.0030449	0.00293217	0.0106403	-0.00194403	0.0206179	0.0467911	-0.00436262	0.0154247	0.00647259	0.0224117	-0.00391744	-0.0179255	0.0131567	0.0110614	0.0421626	-0.0132913	-0.0174649	0.0558428	0.0319483	-0.00956118	-0.0270728	0.0304293	0.00988691	0.0334697	0.0323268	-0.00580943	-0.0116552	0.000842664
p831	-0.0487722	0.00136197	-0.000797454	0.0157468	-0.0136713	0.00705471	0.000638014	0.00145058	0.00050621	0.000454308	-0.00484506	0.00794599	-0.00131302	-0.000591715	-0.00370402	-0.00181949	-0.000953966	-0.00339804	0.000973678	-0.00126166	-0.00124845	0.00126274	-0.0041153	-0.00143064	-0.00210677	-0.00204353	-0.00188139	0.00188875	0.00318162	-0.00145971	0.0020471	0.00184787	4.28793e-05	0.00126509	-0.00126435
n3393/n241	0.0231717	-0.0237044	-0.00572488	-0.00782686	-0.028006	0.0220326	0.0151663	-0.0318283	-0.0144591	0.0165158	0.000876278	0.0277944	0.00942139	-0.0338119	0.0261168	-0.0129675	0.00346515	0.0297372	-0.00199698	0.0107588	-0.0139873	-0.0111178	-0.0106548	-9.14464e-05	0.0122585	-0.0421877	-0.029831	-0.0355224	-0.0245577	0.00394026	-0.0285574	0.00556053	-0.00379502	0.0205705	0.0194575
n242	0.0131688	0.0525498	0.00347372	-0.0105324	0.0204461	-0.0204476	-0.0192715	-0.00717914	0.00954892	-0.0050396	-0.00525235	0.0264656	-0.00234943	-0.014127	0.0235762	-0.0174803	0.00182843	0.000278037	0.00856937	0.00250663	-0.0285752	-0.0135519	0.00405182	-0.0174086	0.0160861	-0.0132667	-0.0225703	0.0109205	0.0168235	-0.0187272	0.033456	-0.00933768	-0.00828749	0.00423995	-0.0100709
p392	0.0134647	0.0425526	-0.0191885	-0.00454395	-0.012871	-0.00625925	0.0458835	-0.00488594	0.00297021	0.00264184	0.00859237	0.00140471	-0.0120594	-0.0250829	0.00692817	-0.00490131	0.000704893	-0.0191769	0.0468091	0.00342117	0.000877015	0.000405747	-0.00304853	-0.0242993	-0.0231084	-0.0361626	0.0100749	0.0256543	0.010933	0.010376	0.0157726	0.011764	0.027444	0.012685	-0.0113527
p834	-0.0373424	-0.00039514	-0.0233777	0.000215407	-0.0271912	0.0162839	-0.0085866	0.015257	0.0195906	-0.00551668	-0.00262042	0.016959	-0.00204498	-0.017612	-0.0116901	-0.0232105	0.0121958	0.00182595	0.00733653	0.0125969	0.000426691	-0.00874624	-0.00742868	-0.0214539	0.0166039	-0.0224747	-0.00166895	0.0231214	0.0109095	0.00520327	0.0168316	-0.0185221	0.0187904	0.0356019	-0.000501316
p394	0.0183845	0.0414358	-0.0186516	-0.0084194	-0.0141154	-0.000472921	0.0384223	-0.00646937	-0.00721175	-0.0118578	0.0105025	0.00212686	-0.00133671	-0.0226438	0.00860634	-0.00791459	0.000755519	-0.0227262	0.0476959	0.00947232	0.00502994	-0.000250893	-0.00660669	-0.0245262	-0.021874	-0.0323091	0.00834439	0.0212659	0.0148877	0.0137814	0.0153697	0.0125266	0.0266775	0.00868577	0.0100149
n244	-0.0121474	-0.0293221	-0.00235483	0.0103063	-0.0100494	0.0752806	0.0080203	0.00648473	-0.0230818	0.0223669	0.000470106	-0.0215303	-0.0101149	0.00529394	-0.0288102	-0.0131955	0.00652944	-0.00557636	-0.00860802	0.00307117	0.0185838	-0.0121219	0.0113556	0.0131478	0.000935189	5.17056e-05	-0.01352	-0.0143838	0.00268985	0.00583687	-0.00446167	0.0112186	0.0149576	-0.00603914	0.000259185
p836	-0.00891426	-0.0123794	0.00882267	-0.0348259	0.0115828	-0.0339276	-0.00640135	-0.00940284	0.00570921	0.00180954	-0.00388455	0.013339	-0.0123121	-0.00321931	0.00463727	-0.0145919	0.088705	-0.0361273	0.018416	0.0310105	0.00893184	-0.0172291	-0.0385766	0.0121324	-0.00775294	0.0115853	0.00208744	-0.00117768	-0.0294928	-0.00431389	-0.00604899	-0.0187658	-0.0102046	0.0112332	-0.00256564
n245	0.0102145	0.0583838	0.00213305	-0.00471288	0.00890407	-0.0248721	-0.0148267	-0.00436978	0.00332017	-0.0098315	-0.00289323	0.0273198	0.00711957	-0.0310663	0.0148154	-0.00805504	0.000500763	-0.0164715	0.00223414	-0.0154943	-0.0293106	0.00851968	-0.00316666	-0.00739875	0.00844989	-0.0111739	-0.0103927	0.00451502	0.00557313	0.000918335	0.00743989	0.00433789	0.0112886	0.0141176	0.0166686
p395	0.0161304	0.0420833	-0.0195203	-0.00993466	-0.0162629	-0.00147327	0.0390068	-0.007999	-0.0109542	-0.00816296	0.0100878	0.00109323	-0.00297811	-0.0229099	0.00736249	-0.00755164	0.00199215	-0.0227123	0.0489896	0.00766782	0.00434644	-0.00119295	-0.00686877	-0.025405	-0.0215919	-0.0311993	0.00885527	0.022146	0.0157038	0.0118335	0.0142306	0.0109659	0.0262065	0.00871382	0.0142474
p1171	0.0106047	0.0480432	-0.0170716	-0.0207278	-0.0200351	0.0112363	0.0302106	0.00479381	0.0145081	0.00753303	-0.00497804	0.0183751	-0.00392228	-0.0397388	-0.00450879	-0.00880657	-0.003757	-0.00527849	0.0162632	-0.0108737	0.00160269	-0.000254539	-0.011794	-0.0201508	0.00205805	-0.0213664	-0.0061596	0.02658	0.0244478	0.0101797	0.0163485	0.0240681	0.0305567	-0.00120249	0.000702355
p396	0.0180658	0.0349362	-0.0236326	-0.0061144	-0.0109885	-0.00422223	0.0408308	-0.0155606	-0.00449795	-0.00499415	0.00453821	0.00435878	-0.00432619	-0.0220431	0.0118347	-0.0166007	-0.000490957	-0.0194638	0.0508998	0.0107283	0.00916966	-0.0125816	-0.00957229	-0.0356885	-0.0122671	-0.0385313	0.0114063	0.0226379	0.014628	0.0135542	0.0131862	0.01684	0.020044	0.0178143	0.00296832
n247	0.0032592	-0.0232819	-0.0408069	-0.02272	-0.0150792	-0.006563	0.00785152	0.0236562	-0.026517	0.0124244	0.00905123	0.0133496	-0.0580281	-0.00063946	0.00912782	-0.0035913	0.0271893	0.00877822	-0.0342311	0.0391084	0.00795042	0.010615	-0.0139773	0.0225424	-0.0160606	-0.00470408	0.0147005	-0.00945054	0.0316882	-0.0122389	0.00650981	0.0164796	-0.00973148	-0.0185173	0.0120168
n248	-0.0264386	-0.00479768	-0.00243005	-0.00953347	0.0171435	-0.00676475	0.0280334	-0.0434266	0.0515895	-0.0159672	0.0341527	-0.00827817	-0.0208236	-0.000262175	0.00799601	0.0213735	-0.001431	0.00330142	-0.0326023	-0.0133414	0.00118263	-0.0182996	0.0205915	0.0171636	-0.0103778	0.0102239	-0.0184738	0.0156605	0.023005	-0.00353051	-0.0167494	0.0165546	-0.0166845	0.00269016	0.00190467
p1420	-0.00546897	0.0311242	-0.00632412	0.010775	0.00495949	0.00853606	-0.0156793	0.00807756	-0.0231837	-0.0345519	0.0333615	-0.00620125	-0.0212494	0.0186641	-0.0580984	0.0206353	-0.038554	0.00873916	-0.00244975	-0.0237733	-0.022998	-0.0214193	0.000886836	0.026942	-0.0113084	0.0361655	0.033607	0.009063	0.0164697	-0.0127923	0.00939779	0.028665	0.0299867	0.0233658	0.0048829
p1057	0.00739452	-0.0150236	0.0124136	-0.0253799	0.00345726	-0.0289472	-0.0301651	-0.0133746	-0.0159734	0.0441373	-0.0202315	0.0191388	-0.0197385	-0.00282613	0.0144255	-0.029016	0.0321423	-0.00741313	-0.0541097	0.0277861	-0.00730365	0.00322899	0.00657634	-0.0326479	0.0112394	-0.0156907	0.0135555	0.021602	0.00274156	0.0276041	-0.0102285	0.00240364	0.0184134	-0.0556119	0.00176175
n1570	-0.0139998	0.0452752	-0.00113664	0.01667	0.006999	0.0155969	-0.02684	0.0176811	-0.00580494	-0.00683339	0.0104756	0.0101132	-0.00116283	0.0375576	-0.0283347	0.000438125	-0.0360668	0.0237617	-0.00127789	-0.0159215	-0.0030172	0.000600673	-0.025884	-0.00818461	0.00768637	0.0213518	-0.0165859	0.0059576	0.0291467	0.0191687	-0.00282934	-0.0337446	0.0113898	0.0227489	0.00225652
n250	0.00773251	-0.0202551	-0.000635144	0.0449677	-0.0315788	-0.0195066	-0.00040083	-0.0284478	0.0181274	-0.00585947	-0.00462929	0.0183406	-0.0322079	-0.00249824	0.0248283	-0.000680008	0.0290738	-0.00961049	0.0267655	-0.00545905	-0.0101045	0.0132589	0.00861852	-0.0156	-0.0255413	-0.0212983	-0.033098	-0.0190212	-0.0181072	0.0149502	0.0247368	0.0058319	-0.0349579	-0.0453074	0.000572983
n251	0.0459601	0.00904738	-0.00424812	-0.0186734	0.0106826	-0.000765745	0.00648087	-0.016543	-0.000971661	0.000603104	-0.00145105	0.00420117	-0.00719084	-0.00215191	0.0128778	-0.0204111	-0.0107803	0.00557	-0.00478128	0.0102605	0.0117691	-0.011322	0.0102545	-0.00480038	0.0101658	-0.00722916	0.00186114	-0.00832876	0.0071275	0.00135655	-0.00474152	-0.00111273	0.00147568	-0.00483938	-0.0153733
n252	0.0194175	0.00819495	0.00509028	0.0191188	-0.0329217	-0.0227829	0.00846721	0.00426768	0.0323327	-0.0107302	-0.0548521	-0.00678565	-0.00957236	0.0113982	0.00955015	0.00821944	0.00308084	0.013032	-0.0195784	0.0313207	0.000892211	0.0269687	-0.00537962	0.0170172	0.00464859	0.0358923	0.0396402	0.00539266	0.00475885	0.0285864	-0.0371529	0.0143327	0.0456292	-0.00350604	0.000660661
p397	0.048754	-0.00210363	0.00102539	-0.016448	0.0124181	-0.00754172	-0.000640664	-0.00159344	-0.000130952	-0.000321769	0.00450929	-0.00765067	0.00193087	2.37644e-05	0.00530224	0.00221582	0.00113817	0.00204025	-0.000750725	0.00233961	0.00134116	-0.00186219	0.00339598	0.00128952	0.000989127	0.000978037	0.00157518	-0.00306442	-0.00386167	0.0015913	-0.00127294	-0.00247393	0.000461691	-0.000180467	0.00119976
p838	-0.0488081	0.0012893	-0.00046923	0.0156104	-0.0135841	0.0069881	0.000640963	0.00157452	0.000392674	0.000466017	-0.00484432	0.00793538	-0.00118582	-0.000481318	-0.003693	-0.00184035	-0.00081923	-0.00326825	0.00121558	-0.00140085	-0.00141569	0.00119606	-0.00414133	-0.000972856	-0.00165677	-0.00189896	-0.00135917	0.00170998	0.00267037	-0.0015077	0.00118972	0.00190301	-0.000233872	0.000108508	-0.0010247
p398	0.0300816	0.0132386	0.0101251	0.0279701	0.0123542	-0.00433937	0.0132281	0.0480511	0.00475053	0.0167956	-0.0317024	0.00491255	-0.0371152	0.00897792	0.0170143	0.0347687	0.019369	-0.00288052	-0.0103361	0.00100325	-0.000854346	0.00606574	0.00736449	-0.00040514	-0.0132088	0.0154095	-0.00382764	-0.0136083	-0.00465058	-0.0130498	-0.0251766	-0.0106686	0.00750685	-0.00124216	0.0107106
p839	0.00724235	-0.0103736	0.0168767	0.00714872	0.016185	0.00779378	-0.0144532	-0.00702455	-0.0231314	0.0473469	0.00208934	-0.0307845	-0.0466339	-0.010425	0.0182714	-0.0254109	-0.000430651	-0.0491778	6.41985e-05	-0.015034	-0.0239846	-0.0217107	-0.00329444	0.0070525	0.0212004	-0.00672859	-0.00538742	-0.00161277	-0.0273292	-0.0672405	-0.0430723	-0.0418213	-0.00643199	-0.00151863	0.000310383
n2534	0.0220642	-0.00473595	-0.0100293	-0.0410366	-0.0177306	0.00100735	0.0190959	-0.0275975	-0.0167981	0.0334908	-0.0220827	0.0267909	0.00156998	0.014161	-0.0234878	-0.0368138	-0.00943435	-0.01307	-0.0206187	0.00978856	0.0290562	-0.0172483	0.0151062	0.0301495	-0.0154086	-0.0211461	0.00666702	-0.0111472	-0.00822787	-0.0329382	-0.022148	0.00839943	0.00744813	0.00976579	0.00604865
n1571	-0.0167417	-0.0124736	0.0348558	-0.0242101	0.000217175	0.00786533	0.0368239	-0.0354051	-0.00638902	0.03141	-0.0224274	0.0154792	-0.0234039	0.0290202	-0.0374954	0.000345882	-0.00890777	0.0139759	0.00683222	0.0151138	0.0401758	0.00405647	-0.00520962	-0.00824611	0.0133576	0.0334757	0.00024416	-0.0110059	0.0117144	0.0189851	-0.0105337	0.0103858	0.00650287	-0.00488525	0.00313959
p400	0.0188215	-0.0102857	0.0235874	-0.0195951	0.0231961	-0.00895467	-0.00496513	-0.0525259	0.00081093	-0.0192214	0.00163166	-0.0361753	-0.012828	0.000932562	-0.0223618	0.00613565	0.00430439	-0.00919755	-0.0286432	0.00940816	-0.0100896	0.0227216	-0.00959005	0.019997	0.0127294	-0.0134052	-0.0591693	0.0398115	0.0202673	-0.00331082	0.0146958	0.0106192	-0.0149686	0.0135376	-0.00530391
p1547/p401	0.0101759	0.0345757	0.0167566	-0.00836443	0.0268321	-0.00350974	-0.0334314	0.00330999	0.0172362	-0.0367292	0.0424652	0.00766865	-0.0198068	0.0338013	-0.0109475	-0.00786173	-0.036968	0.0256778	-0.00997354	-0.0251152	0.00592245	-0.00660372	-0.0300138	0.00752006	0.0012837	0.0226029	-0.00192468	0.0138338	0.0157105	0.0133305	-0.0142666	0.0164452	0.00118995	-0.00607497	0.00438817
p403/p402	0.0166346	0.00103561	0.0353986	0.0139528	0.0112191	-0.0148516	-0.0211606	0.0255387	-0.0284515	-0.0338329	0.00801611	0.0250227	0.00786174	-0.00266765	-0.0143543	-0.00771187	0.0506831	-0.0159433	0.0268297	-0.0146888	0.0364288	-0.0359851	0.0279445	-0.0149639	-0.0029165	-0.0125881	-0.0360509	0.00816164	-0.0152132	-0.00983191	-0.0153408	0.00833419	0.000741971	-0.0117187	-0.0198955
p2061/p841	-0.0121987	0.055244	0.0119701	-0.0423964	-0.0205265	0.00467835	0.0180772	-0.00434471	0.00917173	0.00868626	-5.52637e-05	-0.000154908	-0.00577315	0.00756912	-0.00533817	0.00126979	0.00283204	0.00795478	-0.00370957	0.00824673	0.00568467	0.00282677	0.00591628	0.00621305	-0.00405539	0.00267017	-0.00392474	-0.00879631	-0.0013304	-0.00308518	-0.00168796	0.00860742	0.00279201	-0.00430887	0.00309222
p1059	-0.022407	-0.00537644	0.0431194	-0.00510083	0.0318564	0.00825027	-0.0184015	-0.0157426	-0.00502664	0.0191519	0.043982	-0.00478098	0.00255792	0.0102075	-0.00331036	0.00608965	-0.0180805	-0.0193923	-0.0031734	0.0283208	-0.0130436	-0.0306316	-0.0435279	-0.0226558	0.00586397	-0.013966	0.00162286	-0.00191592	-0.0191837	-0.00717097	0.00185963	-0.00699828	-0.00770298	-0.00322415	-0.000203891
p404	0.0071804	0.00775814	-0.0246027	-0.00873684	0.00697074	-0.0066474	0.00232806	0.0209957	0.0129713	-0.0663422	-0.0448522	-0.0299216	-0.00521837	-0.0100565	-0.0181274	0.00219413	0.0292236	-0.0248012	-0.0140572	0.00438602	-0.00616989	0.0305935	0.0294602	-0.00193948	0.0133441	0.016555	0.0512113	-0.0208867	0.0106386	-0.0102587	0.00104683	0.00743898	0.052494	0.0151411	-0.00284574
p405/n1249	-0.0192079	-0.0205604	-0.00325056	0.0251719	-0.0237178	-0.00938934	0.0321736	-0.0248769	0.0176595	0.0169464	0.00315371	0.028411	0.014958	-0.00834905	0.0024162	0.0199554	-0.0429456	0.0602326	0.00616949	-0.0240661	0.0143215	0.00944282	0.013643	0.0135027	0.0156008	-0.00385413	-0.0194429	-0.000382457	-0.0249985	0.0212795	0.0126238	0.0120267	-0.0212311	-2.65715e-05	-0.000511754
n255	0.0486318	0.00120254	0.0016247	-0.016813	0.0140064	-0.00792844	-0.000965467	-0.00188504	-0.00142217	-0.000431907	0.00527699	-0.00516822	0.00115896	0.000527446	0.00498391	0.00120236	0.00125097	0.0024416	-0.000804912	-0.000464382	0.00155582	-0.00233561	0.00333709	0.00216686	0.00210984	0.000824599	0.000312219	-0.00311528	-0.00308443	0.00206755	-0.00131761	-0.00307614	0.000448868	0.00055742	0.000118288
p406	0.0129105	0.0250765	0.0247041	0.005494	0.0235608	-0.00198252	-0.027284	0.0175096	0.0156704	-0.0375471	0.0161567	-0.00433787	-0.0297829	0.0506092	-0.00162244	0.00496793	-0.0488296	0.00849948	-0.013044	-0.0318998	0.0124396	-0.0197097	-0.0417885	-0.00594072	-0.0175918	0.0143539	0.000387964	0.00260857	5.16122e-05	0.00891398	0.0080205	0.00418922	-0.0154277	0.00307904	0.00372022
p408	-0.0300657	0.00588117	0.00847101	0.0102903	-0.0290484	-0.0300441	-0.0537772	-0.0233344	0.022588	0.00509323	-0.00519269	0.0253346	0.0222423	-0.0107572	0.00236019	0.00849166	-0.00411206	-0.0120588	0.0098258	0.0111356	0.0142992	-0.00142027	0.00580242	-0.00568599	0.0246736	0.00837013	0.00493809	-0.012437	-0.00687859	-0.000160731	0.00598286	0.011713	0.00466588	0.0085981	-0.0536803
n257	0.0127508	-0.00236324	0.034117	-0.0174516	-0.0276032	0.0295418	-0.0302645	0.0199874	-0.0552983	-0.0205934	-0.0374074	0.0104795	0.00366134	0.0164269	-0.00700958	0.0172627	-0.0183598	-0.000985377	0.00995512	-0.0190763	-0.0291983	0.0111305	-0.01263	0.00783388	-0.0222545	0.0104459	0.00416644	-0.00280862	-0.0029184	0.020118	-0.00762284	0.0169232	-0.0020167	0.0110636	-0.019994
p409	-0.00439905	0.0276461	-0.0158357	-0.0324243	0.0232619	-0.0226429	0.0109843	-0.025238	0.0235319	0.0554871	-0.00445057	0.028587	-0.00679924	-0.0488885	0.00170913	0.00391073	0.0262384	-0.0244473	0.0209043	0.0118745	-0.0121219	-0.00296989	0.0150809	-0.0119968	-0.00713762	0.0187737	-0.0149377	0.00837306	0.000810761	-0.00591893	-0.000374515	0.00846703	0.00788733	-0.0045492	0.109491
p410	-0.0341334	0.00328978	0.00208278	0.00711878	-0.0203156	-0.0337984	-0.0487282	-0.0204359	0.0163708	0.00231806	-0.0110857	0.0142185	0.0159799	-0.0123367	0.00039779	0.00647525	-0.00515434	-0.0135302	0.0111457	0.0124106	0.0130939	0.0071158	0.00977363	-0.0109549	0.0320453	0.00726715	0.00571257	-0.0172831	-0.0133799	0.00724986	0.0057058	0.00903959	0.00692678	0.00653104	-0.0517873
n259	0.00884316	-0.00184541	0.0295239	-0.0205962	-0.0247006	0.0261848	-0.0360757	0.0267424	-0.0529092	-0.0170808	-0.0437447	0.0186043	-0.00270043	0.0249012	-0.00332414	0.0125588	-0.0197476	-0.00920955	-0.00460573	-0.0125696	-0.0198126	-0.00105633	-0.014784	0.0101612	-0.0136652	0.00265855	0.00391279	-0.0137435	0.00816479	0.0272874	0.0126747	0.0135196	0.00869158	0.0370098	-0.0160756
n260	0.0239159	-0.0302774	-0.0311046	-0.0105985	0.0139041	-0.0258012	-0.00292529	-0.0158262	0.0288567	0.0381205	0.0120414	0.0202714	-0.00203553	-0.0351288	-0.00271474	0.00977181	0.0222334	-0.00792888	-0.000332292	0.00324324	-0.0085669	-0.0180524	0.0200422	-0.00316713	-0.0125416	0.0121506	-0.0144401	-0.00698414	0.0113448	-0.0016779	-0.0175688	-4.00896e-05	-0.00355067	-0.0223604	-0.0281002
p411	-0.0133726	0.0218352	-0.016636	-0.027253	0.025781	-0.027372	0.015967	-0.0268257	0.022666	0.0524349	-0.00708661	0.0316019	-0.00793938	-0.0419757	0.00208615	-0.000789367	0.0236451	-0.0231827	0.0189619	0.0117649	-0.00902995	-0.0101177	0.0188867	-0.0222702	-0.00297443	0.0238636	-0.0197431	0.00561781	0.0012019	-0.00432826	-0.00411183	0.00436464	0.00779224	-0.000365203	-0.0242763
p413	-0.0135945	0.035863	0.0183893	0.0173163	0.00693083	-0.00591861	0.0164819	-0.0094951	0.0187745	0.0110004	0.0186549	-0.0145791	0.00660716	-0.0160764	0.0190059	-0.0273193	-0.0530391	-0.0305556	0.0446921	-0.00651384	-0.011083	0.000317157	0.00652005	0.00701851	0.00200895	0.0432533	-0.0356542	0.0011647	-0.0235121	0.0110292	0.0147451	0.0141247	-0.00325433	-0.00416311	0.000333674
n262	-0.031256	-0.0101104	-0.0495118	-0.0184411	0.00440925	0.00431879	0.00173114	-0.0205275	-0.012766	-0.0196561	0.0287613	0.0122256	-0.00200182	0.00362369	0.00468301	-0.00614673	-0.000502135	0.0111949	0.00238285	0.00551275	0.00708748	0.0172799	-0.00955071	-0.00227131	-0.00105272	-0.028221	-0.0135203	-0.0011152	-0.0199302	0.00739065	-0.00600566	-0.00354217	0.0116738	-0.0130977	-0.0415323
p414	-0.0111339	-0.0246516	-0.00305396	0.00157294	-0.0406473	-0.0372443	0.017602	-0.018959	0.0172138	-0.00267031	-0.032145	0.0429224	0.029004	0.00840049	-0.0085612	0.023303	-0.0268497	-0.0282187	0.00838995	0.0203109	0.00709595	-0.00818606	-0.0149852	0.0184295	-0.0232636	-0.0235533	0.0127458	0.0324704	-0.021782	0.00478271	0.00499055	-0.0142772	-0.00423739	0.0018649	0.00200195
n265/n264	0.0158903	0.00822217	0.00243892	-0.002908	0.00115478	-0.023948	0.0213506	-0.0187029	0.0455361	0.0110772	0.000503632	-0.00350999	0.00721137	0.00861707	0.0432572	0.00611784	-0.00503425	-0.0144966	0.0315336	-0.0318575	0.0662682	0.0022031	-0.0265043	0.000116552	-0.00907191	-0.0148146	-0.00706636	-0.0449983	0.0240897	-0.0187302	0.0226913	-0.0164227	0.0420752	0.0254192	0.0153748
p844	-0.0174871	0.00236967	0.00203839	-0.0165529	-0.0401337	0.0237828	0.0206826	-0.0315424	-0.000899251	-0.00297858	-0.0033732	0.0293943	0.0221705	0.00513461	-0.0186753	0.0034781	0.0282056	0.00110703	0.0152061	0.0399468	-0.0237743	0.040287	0.00611946	0.00706428	-0.0426197	-0.00123288	-0.00875049	-0.0257924	-0.0269202	0.0498604	-0.00798977	-0.0157362	0.00587864	0.00161538	-0.00104838
p845	-0.0487938	0.00126946	-0.000370492	0.0156113	-0.0136728	0.00698153	0.000366654	0.00157423	0.000344706	0.000848041	-0.00500091	0.00809798	-0.0014483	-0.000372674	-0.0033814	-0.001473	-0.000702459	-0.00331195	0.0013983	-0.00193527	-0.00132487	0.000705544	-0.00401709	-0.00100227	-0.00256755	-0.00123161	-0.000488967	0.000481472	0.00240438	-0.00166432	0.00316418	0.00192274	0.000122373	0.00138501	-0.000564436
n1845	-0.0217552	0.0185288	-0.026638	0.00382009	-0.00053465	0.0144955	0.0404936	0.0220724	-0.0177248	-0.00198651	-0.0185799	-0.0338449	-0.0253027	-0.0313543	0.0219494	-0.0139743	0.00656808	0.00738134	-0.0150082	0.0244136	0.0349842	-0.016472	-0.0255954	-0.0253272	0.00300115	-0.0241088	0.00263844	0.00912924	0.0120618	0.00659599	0.0206462	0.0129398	0.0350797	-0.0104882	-0.0010977
n266	-0.0108123	-0.0289708	-0.00449871	-0.00959013	0.00451599	-0.0229001	-0.0429821	-0.00788615	0.00179072	-0.0207634	0.0262849	0.00199503	0.00366359	0.0452985	0.0160992	-0.00126447	0.0287091	-0.0333806	0.0188475	0.00109997	0.0395087	0.0186166	-0.0010639	0.0207649	-0.0125453	-0.00294062	-0.0350312	-0.00741262	-0.024268	-0.00656838	-0.0280396	-0.012787	-0.0510275	0.0161378	-0.000641858
n267	0.0366152	-0.0275603	-0.00316044	0.0242496	0.00635219	-0.00605876	-0.0142285	-0.0110821	-0.0179803	-0.0154473	0.00778039	-0.00794183	0.015328	0.0151016	0.0105198	-0.0125656	-0.00784902	0.0078348	-0.0218497	0.0237141	0.0133351	0.0118369	-0.0058502	0.0181208	0.00435953	0.00992882	0.0117616	-0.0187951	-0.00792965	0.00710288	-0.000851715	0.00212118	-0.00632819	0.0345172	0.0283393
p1594	0.0177486	-0.00444043	-0.00716225	-0.0261373	-0.0274611	0.00542919	0.0133726	-0.022074	0.000422337	-0.0303529	0.00952725	-0.0490358	-0.0329912	0.0113588	-0.00178914	0.00657907	0.00388646	0.00299177	0.0719744	0.00644836	0.00653566	-0.000468385	-0.0154767	-0.0434988	-0.00408769	0.0216601	-0.00436613	-0.011913	-0.0265915	0.0230438	-0.017537	-0.00849992	-0.00238282	0.00566134	-0.000888783
n268	-0.0158834	0.0176603	-0.0107237	-0.0259409	0.012665	0.00542764	0.00857682	0.00571637	0.0315527	0.0288985	0.000104352	-0.0309673	0.0149061	-0.00522967	0.0144965	0.0203773	0.00324996	-0.0332624	0.0205215	-0.0269969	0.0422021	0.00316785	0.0314692	0.0307248	0.0222691	-0.0398686	0.0198416	0.00311124	0.0314602	-0.0506855	0.000527818	0.0347317	0.0059099	0.00222911	0.000208652
n269	-0.00910028	-0.0235219	-0.0421194	-0.0359549	0.00609782	0.00642217	0.00586044	-0.0137933	-0.0169442	-0.00207607	0.0217376	0.0156344	-0.00637385	-0.00780276	0.0309551	0.0192168	0.0436663	0.0184217	-0.00194536	-0.0181787	-0.0188822	0.00732195	-0.0166882	0.0228334	-0.00854152	-0.0266207	-0.0162995	-0.011344	-0.024433	0.0400318	-0.00298719	-0.00352974	-0.0184817	-0.0185615	0.0452741
n270	0.0295303	0.000353341	-0.0239324	0.0129803	-0.0102774	0.0123049	0.0148659	-0.00882682	0.00235679	-0.0230581	-0.0258757	-0.00953102	-0.00653334	-0.0479721	-0.0124475	-0.00047804	-0.0219171	-0.00506753	0.0247362	0.00106703	-0.0365256	0.000104987	-0.00671833	-0.0295055	0.0116783	-0.013531	-0.00956912	-0.0105655	0.0512914	-0.00373551	-0.0205967	0.00519659	0.027335	-0.0243202	0.0396556
n3070	0.0156276	0.0331605	0.0153061	-0.00641901	0.00529477	-0.0609776	-0.0195468	0.0180468	0.00981835	0.000442247	0.00563167	0.0120799	0.000852686	-0.00315385	0.0240693	-0.0158889	-0.0028072	-0.0332848	-0.0390286	-0.0123187	-0.00606731	0.0034785	-0.0173758	-0.0110681	0.0163227	-0.0204055	-0.00967299	-0.0145255	-0.00705916	0.0105215	0.00729401	-0.00542722	-0.00249228	-0.00238249	0.00171947
p1596	0.0206237	0.0260419	0.00606593	-0.0027814	-0.0173052	-0.0169249	-0.00794161	-0.0195159	0.00858759	0.0391437	-0.00805665	-0.042435	-0.0330506	-0.012461	0.00218088	-0.0323244	0.0101707	-0.00221322	-0.00103441	-0.00783431	0.0423593	-0.0115642	-0.0111093	0.00561536	-0.00474497	0.00988561	-0.0342486	-0.0420558	-0.012751	0.0219119	-0.0385532	0.0127836	0.0205357	-0.00705172	-0.000407585
n1252	-0.0166773	-0.00155507	0.0573396	-0.00332128	0.0106876	-0.0253698	-0.0238594	0.0131509	-0.00729069	0.00848111	-0.0297057	-0.00692923	-0.00907255	-0.0171833	0.00965346	-0.0239874	-0.00432378	0.00595077	-0.0522171	0.00852693	-0.0193177	0.0164098	0.00214683	-0.028576	0.00384977	-0.00651327	0.000934107	-0.00101688	-0.00223996	-0.0014225	0.00292192	-0.00341586	0.00205679	-0.0066126	-0.00341281
n272	0.0122825	-0.0102853	-0.0442188	-0.0193331	-0.00147086	-0.0317546	-0.0123553	-0.0325141	-0.0631166	0.00521878	-0.0113835	-0.0152117	0.0226426	0.0109116	-0.010188	0.0264191	-0.0102395	0.00204408	-0.00236723	0.00936058	-0.0159204	-0.0204845	-0.0170541	0.00191926	-0.0113983	0.00774375	-0.00406718	0.0164914	-4.13748e-05	-0.00209756	-0.00377686	0.00135185	-0.0132388	0.00213536	0.0142579
p419	0.00241979	-0.0117127	0.0206177	-0.0209261	0.035483	-0.00688617	-0.0139425	0.0208581	-0.0134645	0.0272714	-0.00491623	0.0457744	-0.0137595	0.0250205	-0.0258808	-0.0308369	-0.00327774	-0.0214678	-0.00596911	-0.0410075	-0.00322135	-0.0368369	0.00733386	-0.0134122	-0.0164217	0.0241889	0.00511138	-0.0518096	-0.00466674	-0.00373097	0.0267552	-0.0192187	0.0450387	-0.0137687	-0.00233656
p1780	0.00673407	0.0513442	-0.025263	0.0121693	-0.00858352	0.0167924	0.0211626	-0.00940291	-0.0231112	-0.00998902	0.00318574	0.0175187	-0.0134373	-0.0264731	0.0111759	0.00556602	-0.0115737	0.00986697	-0.0234428	0.0357606	0.02556	-0.00721887	0.00535373	0.0170403	0.0148392	-0.00385424	0.00716497	-0.0213936	-0.0114365	-0.00469552	0.00912974	-0.0119131	0.00010216	-0.000608935	0.0038835
n1253	0.00751427	0.0145825	0.00117841	0.00263774	0.00844033	0.00421436	0.000273211	-0.000493617	0.00990959	0.00882936	-0.0260143	-0.015902	0.0688565	-0.0203359	0.00356076	0.0134872	0.00311065	0.043466	0.0389412	0.0369873	-0.023111	0.0180472	-2.05799e-05	0.00365474	-0.0368565	-0.0127728	-0.00452865	-0.00967849	-0.0104953	-0.0177473	-0.0448293	0.0137636	0.0790782	0.0120813	-0.00567064
n273	0.00605051	-0.0193413	-0.0534708	0.0146894	-0.0125283	0.0111655	-0.000718342	-0.00505509	-0.0130172	-0.0373412	0.0189568	0.0236738	-0.0413182	-0.0112218	0.00179027	-0.0203935	-0.011572	0.0196805	0.0209872	-0.015413	-0.0117731	0.0365331	0.0250569	-0.0149313	0.0104904	0.023243	0.00274716	-0.00900128	-0.0126325	0.0133196	0.00581146	-0.00920594	-0.0185367	0.000700298	0.00177002
p846	-0.0487693	0.00138737	-0.000853696	0.0157691	-0.0136848	0.00706761	0.000671876	0.00148682	0.000455018	0.000387491	-0.00487928	0.00795649	-0.00128492	-0.000571915	-0.00370333	-0.00182361	-0.000890454	-0.0034207	0.0009791	-0.00126074	-0.00133914	0.00129271	-0.00415493	-0.00131386	-0.00192719	-0.00207716	-0.00182834	0.00200263	0.00300044	-0.00144501	0.00172225	0.00207186	-0.000101557	0.000783502	-0.001633
n2165	-0.00468901	0.0294122	0.000526567	-0.016725	0.0292067	0.0104848	0.00755841	-0.00414193	-0.0235611	0.0096942	-0.0106151	-0.00284883	0.0275972	0.00852869	-0.018781	-0.0441003	-0.016962	0.0156292	0.0243688	-0.00854317	0.0344218	0.00229047	-0.0105235	-0.00344892	-0.0394388	0.00272969	-0.0558411	-0.0407548	-0.00454581	-0.014607	-0.042613	0.0142677	-0.0330276	-0.0343967	-0.00317446
n274	0.0179745	-0.0405739	0.0230726	-0.00551693	-0.0115081	0.00919488	0.0284194	-0.0139766	0.00601789	-0.0254814	0.0033899	0.00292721	-0.0301668	-0.00415274	0.0172459	0.021328	0.0196504	0.0113964	8.79667e-05	-0.0103062	-0.0147231	-0.0453324	0.0239068	-0.00927521	0.0337709	-0.00135101	0.00280388	0.00522447	-0.0291472	0.0062769	0.00699619	-0.00454658	-0.0209528	0.0144254	0.000869046
n275	0.01368	-0.00713622	-0.0160505	0.0140189	-0.011034	0.0396715	0.017693	0.0183498	0.00123738	0.00682673	-0.0140309	-0.00288132	-0.00880215	-0.0244577	0.000722947	-0.0185355	-0.026167	0.0242652	-0.0148193	0.0422048	-0.0267503	-0.0367456	0.0193991	-0.0332518	0.0429739	-0.00193777	0.0104589	0.0420217	0.0332262	-0.0137131	0.0320945	-0.0178863	0.0304234	0.0367214	0.00378357
n1846	-0.00382297	0.0211052	-0.0225212	-0.0189404	-0.0039286	0.0307007	0.00272788	-0.0201162	-0.0263448	-0.0060506	0.000975841	0.0134868	-0.00352905	0.0786468	0.00450026	0.0167208	0.00461759	0.00627634	0.0109694	-0.0197226	-0.0356923	-0.00887915	-0.0245381	-0.0318803	0.00755419	0.0251496	0.0274923	0.0138353	9.55944e-05	0.000682328	0.0246245	0.0345225	-0.0293616	-0.0105544	0.00670149
p847	-0.0487988	0.00124794	-0.000469524	0.0156573	-0.0134574	0.00696959	0.000636896	0.0012122	0.000619028	0.00053296	-0.00482728	0.0081099	-0.00153202	-0.000534553	-0.00375332	-0.00162488	-0.000480147	-0.00345295	0.000981164	-0.00114482	-0.00117518	0.00123491	-0.00380001	-0.00177011	-0.00198289	-0.00200768	-0.00256176	0.00225173	0.0025228	-0.00196741	0.00228602	0.00193414	0.000790445	0.00128996	-0.000946129
p421	0.016616	0.00139079	0.0104489	-0.039879	-0.0159935	-0.025932	-0.0125343	-0.0385588	-0.00867734	0.0177975	-0.00343197	-0.0052734	-0.0042344	0.0483825	0.0382855	-0.0170919	0.00101841	-0.00900445	0.01253	0.0511629	0.0128996	0.00963251	0.0190281	0.000342569	0.0240551	0.00167433	0.00847215	-0.0379173	-0.00483217	-0.00439106	-0.018669	0.00938531	0.000901019	0.0152661	0.018041
n276	-0.010394	-0.00301866	0.0407604	0.0102814	0.00184855	-0.0360333	0.0276063	0.0587755	0.00241615	-0.0212966	0.0129543	-0.0294904	0.0257759	-0.0026136	0.00235325	-0.0193432	-0.00899785	0.0296357	-0.00765451	-0.0176011	0.00465907	-0.018179	0.014965	0.00443328	0.0123175	-0.00485471	0.00501206	0.0278749	-0.0111479	0.0026461	-0.0232453	-0.00982633	-0.000257011	0.00617208	-0.0404124
n1576	-0.0357404	0.00116567	0.0195069	-0.00270046	0.0190795	0.0111516	-0.0152948	-0.0370456	-0.00265516	0.0111079	-0.0229195	-0.012493	-0.0163115	0.00266579	-0.0108199	0.0137465	0.00363272	0.00772057	0.000278061	-0.00981701	0.0238606	-0.0179553	0.024731	-0.00900279	-0.00618778	0.0127425	-0.051154	0.0183924	0.00650373	0.0131617	0.00125398	-0.0067048	0.00416883	0.00967747	-0.00170698
n1575	-0.0241604	-0.000197714	0.0406347	-0.00886378	0.00291705	0.0235496	-0.00267606	-0.0333462	0.00733492	0.0217985	-0.0177494	-0.0040116	0.0380663	0.00318702	-0.0193245	-0.0243619	-0.0136409	-0.0187043	-0.0143762	-0.00169268	-0.0183068	-0.0180797	0.0106568	0.0460066	-0.00132309	-0.0237046	0.00382044	0.0180437	-0.00484026	0.0176016	-0.0282164	0.00680072	0.00380944	0.0103121	-0.00052781
n1577	-0.0392624	0.00759177	0.003653	0.00532904	-0.00897456	-0.00611701	0.0152858	-0.0116086	-0.00148323	-0.0163326	-0.0300163	0.0278769	-0.00893728	-0.014353	0.0414716	0.00869806	0.0071086	0.0109974	-0.0142343	0.0244011	-0.00929096	0.0115649	-0.0158268	-0.00298655	-0.00451148	0.011198	0.0155622	0.0117386	0.0236773	-0.0225805	-0.00644121	-0.0158168	0.00364206	0.00162908	-0.00162477
p848	-0.0118561	-0.0085324	0.0390918	0.00102862	-0.00289566	-0.0144431	0.0060775	-0.00709776	-0.0255251	-0.00903991	-0.000334758	-0.000445539	0.0126861	-0.0183086	0.0127156	-0.0105678	0.017508	0.00687703	0.0447027	-0.00526353	-0.0361916	-0.00276682	-0.0395067	0.0242578	-0.0237431	0.0370077	-0.072665	-0.00538436	0.0181208	-0.00622394	0.0340698	-0.00220147	0.0344447	0.00475713	-0.00585984
n1578	-0.0110287	0.00937788	9.86045e-05	0.0159308	-0.0550036	-0.00590733	0.0405534	-0.013153	0.0115135	-0.00418602	-0.0233259	-0.00025421	-0.00777288	0.00798314	0.0399283	-0.00995372	0.0468741	-0.0221831	0.0035927	0.0267534	-0.0414285	-0.0177268	-0.0215045	0.00553393	-0.0105355	0.0270859	-0.0122457	-0.00138277	-0.0145244	-0.0112107	-0.011394	0.00144801	0.00263813	0.0047256	-0.000631579
n2703	0.0117714	0.00688646	-0.014702	-0.0326474	-0.0414679	0.00166705	0.0337555	0.000949768	0.000298745	-0.00824607	0.0132464	-0.0218443	-0.0317577	0.000340858	-0.0293502	2.31242e-05	0.0136489	-0.0175366	-0.0319889	-0.0158898	0.0339626	-0.00665399	0.0480794	-0.00761038	-0.038455	0.00789444	-0.0358152	0.0264254	-0.00153924	0.00169914	0.022138	0.00587927	-0.00336556	-0.00681305	0.000729562
n278	0.0488468	-0.00974916	-0.000419838	-0.000710729	0.00615063	0.000805337	-0.000512835	-0.00322783	0.00517102	-0.000489414	0.0150695	-0.00814498	0.000428072	0.00192345	0.00561624	-0.0103381	0.000512007	0.00563337	0.000498258	-0.0015008	-0.00886327	-0.00145166	0.000102315	0.00585701	0.000616424	0.00437365	0.0017712	0.00225259	-0.00703437	-0.000486747	0.00579633	-0.00412539	0.00490516	0.00256326	-0.00459671
n279	0.00942774	0.00353251	0.0020516	0.00870345	-0.00134242	-0.00303482	-0.00104507	-0.0220069	-0.0400533	0.0115119	-0.0172855	0.011646	0.0166638	-0.0686923	0.0121633	-0.0187819	0.0149534	-0.0409734	0.0401898	0.0304906	-0.040365	-0.0236983	-0.0155334	0.0130123	-0.00447838	0.0462146	-0.0104262	-0.0146241	0.0454804	-0.0266799	-0.00975364	0.014954	-0.0045527	0.00396152	0.0302026
n280	0.0257279	0.0249309	-0.00951759	0.00320214	0.0378394	-0.0067004	0.0116861	0.0104919	0.0303741	0.00772986	-0.0249973	0.00248151	-0.0144834	-0.0202209	-0.0037416	-0.00144994	-0.0186435	-0.0115519	-0.0150429	-0.00341579	-0.0122705	0.0323254	0.00298727	0.00786373	0.0256144	-0.00552378	0.0460284	-0.0311849	0.0149745	0.0217673	-0.0101266	-0.0176806	-0.0322825	-0.0180393	-7.54948e-05
n281	0.0122382	0.0303149	-0.00876805	-0.00244023	-0.00703582	0.011509	0.020412	0.0257193	0.056904	0.000733009	-0.0329707	0.0143197	-0.0161074	-0.0293309	-0.0221595	0.00783059	0.0305985	0.00633768	-0.012694	-0.00910825	-0.00498192	0.00769975	0.0063525	0.024116	0.0263903	0.0177289	-0.00595904	-0.00131493	-0.0561258	-0.0165941	0.0290939	0.0117311	-0.0203471	0.00604845	0.00276504
n2027	-0.00484701	0.00989731	-0.0033278	-0.0254452	-0.0225761	-0.00267276	-0.0201628	0.033139	-0.013889	-0.0150745	0.000580207	-0.0465269	0.012795	0.0202089	-0.000111062	0.0320674	-0.011942	-0.0179715	0.00670047	-0.0251572	0.0409637	0.0439825	-0.0294395	-0.0270945	-0.0115799	0.00276671	0.0126243	-0.017708	-0.0278168	0.00350482	0.0626103	0.0133017	0.0455118	0.00567633	-0.00191272
p1175	-0.0161713	0.0149411	-0.0389359	-0.0071964	-0.00823972	-0.00430773	-0.0203097	-0.0202048	0.00122414	-0.0129385	-0.0345829	-0.0088598	0.0288475	0.00802303	0.0286507	0.0172898	0.000937441	0.0135791	0.015711	-0.0356073	-0.00541393	-0.0532015	-0.0117653	-0.00908288	-0.000698737	-0.0115945	0.0101884	-0.00664818	0.0165936	-0.00789821	-0.00680734	0.045725	-0.0110897	0.0569044	0.000814177
p2088/p2017	0.00312965	0.0313057	-0.0135803	0.000833506	0.00451753	-0.0279465	-0.00599457	0.00856268	-0.00881158	-0.0249748	0.0466374	-0.0163356	-0.0262214	-0.0176105	-0.00765631	0.0238375	-0.00257137	0.029651	-0.0114952	-0.013253	-0.0290296	-0.00106073	0.0273677	0.0487521	0.0122739	0.00082059	-0.0117307	0.0283713	0.0127705	0.0454428	0.0539658	-0.0123006	0.0107043	-0.014021	-0.00162056
p1176	0.0288015	-0.0320196	-0.0136739	-0.007348	0.00388072	-0.0207903	0.0017218	-0.0198845	-0.00394933	-0.0130194	-0.0358287	0.0285913	-0.00742639	0.0131704	0.00421944	0.0226033	-0.00960952	0.00847069	0.0170342	0.015735	0.0021291	-0.00423871	-0.0379983	-0.0248871	0.0365821	0.019178	0.00671476	-0.0151116	0.00626856	0.00343346	-0.0123797	-0.0105263	-0.00411691	0.012187	0.00221133
n1847	-0.023231	-0.0118591	-0.0054046	0.0140143	0.00284899	-0.0101154	-0.00661716	0.00670416	-0.0282179	0.0165869	-0.0134431	0.0153455	0.00424312	-0.0504311	0.0226566	-0.0094888	-0.0236542	-0.031904	0.0335711	-0.00240713	-0.00798597	-0.0304804	-0.0322975	-0.0302553	-0.0395844	0.025582	0.0147688	-0.0154729	0.031864	-0.00338362	0.0304552	0.0091358	0.0429344	-0.00242246	-0.00207235
p423	-0.0463926	0.00634292	0.00341198	0.0131004	-0.0231156	-0.00532977	-0.0178799	-0.00882265	0.00760713	0.00777941	7.755e-05	0.0140332	0.00300482	-0.00149788	0.00826991	0.000990377	-0.00429822	-0.00113382	-0.00222098	-0.00172406	-0.00115969	-0.00391649	-0.000896228	-0.00873117	0.0078565	0.00150895	0.00546194	-0.00464703	-0.00468891	0.00320248	-0.001898	0.00354485	0.00076782	0.00349881	0.0455123
p424	0.0180751	-0.00884591	0.0364873	-0.0142778	0.0169012	-0.00743341	0.00357127	0.0180585	-0.00347815	0.0160649	0.00696102	-0.00239959	0.0144049	-0.00574786	0.0132032	-0.0233504	0.00448715	0.0230793	0.0297724	-0.00845156	-0.00360825	-0.0150583	-0.0115541	0.0195174	0.0188142	0.0110504	0.0823758	-0.024542	-0.0110522	0.0368357	-0.049548	-0.000847944	0.00709593	-0.0116265	-0.00148491
p849	-0.0378919	-0.00209522	0.0196064	0.00124016	-0.00447574	0.00754091	0.0196741	-0.0103241	0.00938549	-0.0046456	-0.00290935	0.0130565	0.00803359	-0.00499376	0.0156292	0.00673766	0.021206	0.0130346	0.0093279	0.00912087	0.00428575	0.00143307	-0.010567	0.000153616	0.00628576	0.00698755	0.0739333	-0.000802671	0.0197041	-0.00166588	-0.0332388	-0.0068775	0.00070369	-0.0104317	0.000236802
n1580	-0.041098	0.00569562	0.00927355	0.0197217	-0.027465	0.0059927	0.00279303	-0.00217565	-0.00885469	-0.0171186	-0.00730339	0.0357256	-0.0165899	0.0079412	-0.00129123	-0.0168526	-0.011121	0.020395	-0.00269046	-0.00320317	-0.00505583	0.00120843	-0.0193379	-0.000719529	-0.00119962	0.0138296	-0.015384	0.00651471	0.000137442	0.00825222	0.00594075	-0.00531424	-0.00123651	-0.00346072	0.00089502
n2472/n1256	0.0211539	-0.00201184	0.00998812	0.0244242	-0.000303039	-0.0262279	-0.0119724	0.00138507	-0.0122006	-0.0174779	0.00814685	-0.00915717	-0.0150538	-0.0273138	-0.0506463	-0.0213626	0.028255	-0.0374344	0.00448456	-0.0483512	0.00396456	-0.00756245	0.00746159	-0.0303068	-0.0384886	0.0235824	0.000355377	0.00892108	-0.0133384	0.0409867	-0.0269367	-0.0230717	-0.00998363	-0.00396252	-0.00147469
n2898	0.0146378	0.0269589	-0.00297172	-0.032386	0.0106103	-0.0489917	-0.0453426	0.011881	0.0143477	0.0125027	-0.00930169	0.0199927	0.0157161	0.00311507	0.0123069	-0.00126888	-0.00197038	0.00385248	-0.0175346	-0.0060619	0.0143971	0.00214078	-0.0392672	-0.00933601	0.0289949	0.00251232	-0.014209	0.00912186	-0.012501	0.0236928	0.0158301	-0.0066862	-0.00572938	-0.002694	0.000995813
p426	-0.0464618	0.00546781	0.00222214	0.0130974	-0.0222776	-0.00727775	-0.0192044	-0.00897839	0.00782005	0.00719716	0.000336472	0.0121971	0.00271108	-0.0013712	0.00780771	0.000991679	-0.00298929	5.53572e-05	-0.00374834	0.000236167	-0.00271409	-0.004465	0.00109509	-0.00919213	0.00830351	0.00174566	0.00545082	-0.00545712	-0.0041614	0.00421081	-0.00293766	0.00361133	0.000358619	0.00303734	0.00392375
n284	-0.0101776	-0.0156105	-0.0241595	-0.0108351	0.026821	0.00708421	0.00526863	-0.00187545	0.0136122	0.0257475	0.0256951	-0.0468823	0.0214077	0.010827	-0.0455109	0.0168192	0.0172088	0.0367357	0.039481	0.00044525	0.0384294	-0.0119672	-0.0362169	-0.00682631	-0.0169073	0.0247027	0.00869831	0.0144148	-0.00219724	-0.0404241	-0.00313195	0.0234796	-0.00801346	-1.09837e-05	-0.000730978
p427	-0.0142921	0.00595711	0.00487794	0.0290336	-0.0185951	-0.0100704	-0.073155	-0.007341	0.0266559	0.0125107	0.0189736	-0.00647016	0.00737957	-0.0180084	0.0125475	-0.0188543	-0.0140239	0.0179613	0.021503	-0.0208086	-0.0414219	-0.018114	0.00248156	0.0059064	-0.00799169	0.00383244	-0.0305636	0.0101899	-0.00546578	-0.00724936	-0.0208613	0.016392	0.00107653	0.00416535	0.00311854
p850	-0.00546283	0.0314123	0.016192	-0.0164554	-0.0154768	0.0105516	0.0232114	0.00396769	-0.0137942	0.0264742	0.00029394	0.0125972	0.00618775	-0.0623622	-0.0337696	0.0281747	0.0121692	-0.00594156	0.000527084	0.00339012	-0.032424	0.0163756	-0.0299418	-0.0328948	-0.020761	0.03636	-0.00666015	-0.000815073	-0.019701	0.0317825	-0.0088414	-0.0322751	-0.00476251	0.00276903	-0.00230918
n1581	0.0128394	0.0128854	0.0240056	0.00323882	0.000951313	0.00665578	0.0144259	-0.00663198	-0.0489366	0.0218808	0.017711	-0.014652	-0.0204045	-0.00247968	0.00842907	0.0122396	-0.0502026	-0.000274716	0.00580088	0.0176168	0.00182063	0.00957145	-0.00336615	0.0037631	0.0455766	0.0260817	0.0452777	0.0237608	0.0378523	-0.00812098	-0.03474	-0.0337527	0.0416014	0.0365144	0.00188814
n2388/n2269	0.00748026	0.00296718	0.00203489	-0.0133711	0.00795621	0.00246238	0.00243961	-0.0291582	-0.0207072	0.0155406	0.0099646	0.0115342	-0.0129381	0.058558	-0.0123864	0.0243568	-0.0479361	0.0145751	-0.0282928	-0.0178865	-0.0235528	-0.0527955	-0.00127525	-0.00449169	-0.0381937	0.0237656	-0.00769092	0.0428563	0.0491668	0.0140165	0.005107	-0.0302535	0.0364071	-0.0140899	0.00272944
n286	-0.0110596	0.00326719	-0.0150716	0.0141209	-0.010342	-0.00251735	-0.00928706	0.019351	0.0203027	-0.0196105	-0.00786516	-0.0181056	0.0122694	-0.061474	0.0125425	-0.0128606	0.0222635	-0.021907	0.0134865	0.00598182	0.0292541	0.0614002	-0.00291172	0.00389233	0.00854914	-0.0160696	0.00852562	-0.0627435	-0.0111539	-0.00919105	0.0381191	0.0242895	-0.0187906	0.0540293	-0.00406477
p428	-0.007883	0.00513077	0.00442719	0.00431183	-0.0172744	-0.0472321	-0.0655289	-0.0310781	0.0452249	0.0181843	0.00096384	0.0233902	0.027116	-0.0101324	0.0157497	0.00956499	-0.000670397	-0.00419518	0.00395462	0.00625846	0.0120559	-0.0109095	0.0125175	-0.00577578	0.0286501	0.0120596	0.0038447	-0.00743248	-0.00953436	0.0116253	-0.00891825	0.0100461	0.00405108	0.010919	0.00653091
n287	-0.00429899	0.0195815	0.0184546	0.0553437	0.034787	-0.0112391	0.0238352	-0.00430381	-0.0327845	-0.0256964	-0.00534577	-0.00105172	0.0479634	-0.0033218	0.00935257	-0.00876214	0.00807365	0.00241376	-0.0119461	8.33148e-05	0.0238082	-0.0143928	0.000260658	0.0161777	-0.0127506	-0.00441793	0.00223482	0.00724088	-0.00443037	0.00241115	0.0203203	-0.017276	0.000787584	-0.000421732	0.00110744
p429	0.0178889	0.0150344	-0.00970728	-0.0373397	0.00832863	0.00305786	0.00546779	-0.035046	-0.0285884	0.0113977	-0.00596737	0.0129435	0.0023101	-0.0562682	0.00236662	-0.00908634	0.0256454	-0.0112813	0.00216061	-0.00136845	-0.0231496	0.018951	-0.0541887	-0.0073934	-0.0214181	0.0150607	-0.0024194	0.0353279	-0.0234791	-0.0167262	0.0184381	-0.0111214	-0.00251941	-0.0152812	-0.0217058
n1849	-0.0349572	0.0142003	-0.0219692	0.01661	-0.00545317	0.00143155	0.00103105	-0.00328555	0.0080806	0.0114494	0.0214121	0.016093	-0.00186881	-0.0212378	0.0032454	-0.031162	0.0186977	-0.00333824	-0.0204943	-0.00412657	0.0130472	0.0115047	-0.0166164	-0.019586	0.00356232	-0.0261678	-0.00722132	0.00842121	-0.0222531	0.00575319	0.0111139	0.0248939	0.00791005	-0.0606814	-0.000225085
n289	-0.00076655	0.00692556	0.034256	0.0189212	0.00799507	0.022324	-0.0161233	0.0210371	0.0140006	-0.0114165	0.00456384	-0.0302996	-0.00834572	-0.018362	0.00653095	0.0216256	-0.00705722	-0.0165809	0.0465428	-0.0110576	0.00382682	0.00632478	0.0648505	0.0417194	-0.0166359	0.012465	0.031663	-0.00292094	0.0158771	-0.0364001	0.00198464	-0.0260872	-0.0458909	-0.0202637	-0.00243309
p1063	-5.24385e-05	0.0044371	-0.00845648	0.00189719	0.0369272	-0.0234162	-0.0078189	-0.0134547	-0.0262852	0.0296811	-0.0307706	0.000214494	0.0129778	0.00822701	-0.0107909	-0.0233072	0.0487241	0.0169422	-0.000911372	0.0132806	0.021563	0.0432292	-0.00175053	-0.0162452	0.0221062	-0.0359997	-0.0407237	-0.0309549	-0.0388314	-0.00364731	0.00277937	0.0592582	-0.0258867	-0.00406075	-0.00148673
p431	0.00726952	0.0200559	-0.0141837	-0.0369373	0.0155624	0.00244593	0.00908918	-0.0358937	-0.0253568	-0.00161162	-0.0046252	0.0119908	0.00639911	-0.0573119	0.00798235	-0.0116124	0.0216762	-0.0226331	-0.01255	0.00988189	-0.0312408	0.0212279	-0.0522729	-0.00824686	-0.0237748	0.00263237	0.00529086	0.0376326	-0.0201586	-0.0222487	0.0159019	-0.0164408	-0.00184598	-0.0150742	-0.00664737
p432	0.00402338	-0.0159892	-0.0156807	0.020804	-0.0359365	-0.00166413	-0.0357256	0.0206707	0.00306557	0.00829571	-0.0496052	0.0180399	0.0140054	0.0288248	-0.0127231	-0.0243452	-0.037525	-0.0286668	-0.0113641	-0.0192272	-0.0303561	0.0025881	-0.0153007	0.0218489	-0.0301568	0.0268104	-0.00608977	0.0103932	0.00249213	-0.00772949	-0.0139542	-0.0241957	-0.00713131	0.0448557	0.00129424
p1598	0.0154976	0.0215072	-0.000520507	-0.0188235	-0.00871692	-0.019113	0.0282775	0.0087014	-0.000971855	0.0137782	0.0138353	0.0138283	0.00661083	-0.00375445	0.0163818	-0.058179	-0.0218297	0.0419526	0.000926707	-0.00334572	-0.0216102	0.0384727	0.0126945	-0.027601	-0.00681299	0.0442805	0.00910271	-0.0214242	0.0059744	-0.0314007	0.0300434	0.0105538	-0.0420239	-0.0259872	-0.00100996
n2847	0.00229609	0.0370949	-0.0171535	0.00043096	0.0141294	0.0191383	2.57446e-05	0.0430244	-0.0295674	0.0260964	-0.0190104	-0.0465214	0.00603362	-0.0107737	-0.0060365	-0.0228768	-0.0249679	0.020601	0.0225633	0.0222733	0.0116749	0.00348499	0.00496108	0.0214367	0.0169943	0.00867074	0.0448563	0.00719185	-0.0186565	0.00238917	0.00839563	0.00576801	0.0122006	-0.0126675	-0.00219086
n290	0.000135617	-0.0353193	0.0168628	-0.00974621	-0.00868858	-0.0147285	0.0250329	-0.0381891	0.0136436	-0.0403598	0.0208156	0.00587078	-0.0294971	0.00187641	0.0125401	0.036929	0.0160614	-0.00514341	-0.00220015	-0.0279258	0.0127547	-0.0164704	0.0145266	-0.0208905	-0.0180271	-0.0205281	-0.0570555	-0.00671846	-0.0051344	0.0222675	0.00112197	-0.0106753	-0.010228	0.0113207	-0.00203133
p851/p1178	-0.0259244	-0.019838	-0.00778429	-0.041047	-0.0031132	-0.013621	0.0299234	-0.000778554	0.00775722	0.0193223	-0.0221173	0.0118981	-0.00577976	-0.0203524	-0.0171583	-0.00364763	0.012693	0.0072051	-0.0286697	0.0123513	0.00500476	0.00469117	0.00939525	-0.0168429	-0.0439408	-0.00716181	-0.0282651	-0.031938	0.00143344	-0.0206942	0.0119746	-0.00295434	-0.0315319	-0.00420587	-0.00248229
n3167	0.012906	0.0288363	0.00265832	-0.00977247	0.00997006	-0.0748305	-0.00795335	-0.00626888	0.0227637	-0.0228362	-0.00131534	0.0229083	0.00975129	-0.00412126	0.0297368	0.0136124	-0.00686043	0.00593857	0.00859864	-0.00261113	-0.0196018	0.0124368	-0.0136254	-0.0120505	-0.0004257	-0.000349573	0.01087	0.0136305	-0.00344213	-0.00467701	0.00357193	-0.0118085	-0.0144824	0.00660786	3.023e-05
n3071	0.0147141	0.0533897	-0.0021363	0.00177394	0.0217105	-0.0197485	-0.0278092	-0.00270987	0.00550939	-0.00453597	0.00303794	0.00519445	0.00723392	-0.00847984	0.0166677	-0.00996465	-0.00569345	-0.010278	-0.00845432	-0.00559543	-0.021923	0.0144394	0.00556189	0.0128388	0.0237238	-0.00292802	0.0339239	0.00183693	-0.0160971	0.0103985	-0.0286905	0.000676186	0.0244406	0.0164953	0.000755577
n293	-0.0179905	-0.00150079	-0.00848041	0.0312775	0.0353836	-0.0184974	-0.0285145	0.0231048	0.00581816	0.0482646	0.0137115	-0.0186971	0.00496162	0.0095196	0.0166928	0.00199522	-0.0188964	0.021973	0.00613112	-0.0167781	-0.0392848	-0.00225202	-0.0151598	0.0338258	-0.020237	-0.000960019	-0.0421225	0.0203815	-0.00912016	0.0212527	0.00202288	0.00633801	0.00955994	-0.00297824	-0.00706323
p434	0.0141948	0.0247921	-0.00985979	-0.0102702	-0.0243828	0.00134402	0.0402564	0.0245604	0.0201861	0.0476833	0.00650508	-0.00678953	0.00936364	-0.0269156	0.00649297	-0.0134226	-0.0101879	-0.00922694	0.00755805	0.00540591	-0.0202131	-0.0182714	0.00140273	0.0211918	-0.0470383	0.0167647	-0.00405886	0.0340048	0.0196974	0.00130352	0.0412277	-0.0167723	-0.0258789	-0.031021	-0.00968652
n294	-0.0264997	0.00257754	-0.0170281	0.0342092	0.0128354	0.00881948	-0.00951163	0.0377724	0.0209388	-0.020339	-0.0143462	-0.0120297	-0.0210106	0.0054737	-0.0295663	-0.00898594	0.0342322	0.016725	-0.00665711	0.0005849	-0.02426	0.00537364	0.0473006	0.00701372	0.00886837	0.026767	0.00836797	0.0123272	-0.0166882	-0.00126291	0.0233617	0.013325	-0.0139109	-0.00215996	-0.00281378
n296	-0.00911102	0.00902584	-0.00380168	0.0345674	0.0329231	0.0201309	0.0225612	-0.0136765	-0.0168021	-0.049614	0.0216004	0.0264439	-0.0309473	0.0204784	0.0092927	-0.00723959	-0.0163045	-0.0240137	0.0315644	-0.0199768	2.40982e-05	0.0229923	-0.0223576	-0.00351895	0.0309102	0.00613338	0.00423889	-0.0199217	-0.0207184	-0.00420935	0.0430986	0.00107457	-0.0231339	0.0208146	-0.0106133
n297	-0.00562699	-0.0181897	0.0234212	-0.0330785	0.0207697	0.00964353	-0.0177334	0.0179631	0.00139866	0.00737298	0.0270228	0.0240682	-0.0192027	0.000478401	0.00517518	0.0510161	0.0530203	0.0280401	0.00666635	0.0239418	-0.0172795	-0.0151032	-0.038684	0.0136557	-0.0195808	-0.0124158	-0.00280159	-0.0174192	-0.0173519	0.0422168	-0.0024757	0.00168833	-0.0106955	-0.0154399	0.0105585
n298	0.0161917	-0.0117238	-0.0163096	-0.0173912	0.0308806	0.00250147	-0.0045195	-0.00878649	0.00759686	0.0292476	-0.0279882	0.0267892	-0.015754	-0.00393921	0.0495067	-0.0282688	0.0134334	0.0088201	-0.0278022	0.00940263	-0.027386	-0.0132724	0.00374911	-0.0311333	0.00639234	-0.0635931	-0.0110486	-0.00426738	0.0330312	0.0195351	0.00818304	0.0112456	0.0207497	0.0306355	0.0213526
n299	0.0471425	0.00244832	-0.0066168	-0.0107065	0.0112718	-0.00445765	0.000188763	0.000593349	-0.00157241	-0.00197139	0.00345256	-0.00334047	-0.000487723	0.00355558	0.00743618	0.00727827	0.00249808	-0.00309614	-0.00695495	0.0110871	0.008949	0.00662186	0.00955149	-0.0104474	-0.00176733	-0.00379325	-0.0269033	0.0131527	-0.00224525	-0.00367621	-0.0125399	0.00802273	-0.0219051	0.011461	0.000309452
n2168	-0.000268822	0.0589729	-0.0176632	0.0131008	0.0122668	-0.0143152	-0.0281259	-0.00141134	0.00490432	-0.00387476	-0.0103194	0.0125016	0.00439486	-0.00335813	0.015451	0.000600658	0.00373002	-0.0183885	-0.00831126	-0.00546918	-0.0253679	0.00868271	0.0148594	0.00668534	0.0179348	-0.0032695	0.00349526	-0.00703345	-0.0199782	-0.0117009	-0.00988433	-0.00931827	-0.00736529	-0.0284773	0.00145813
p1421/p853	-0.0411955	-0.0126116	-0.00967608	0.00476984	-0.0154925	0.00160193	0.0221611	-0.00641621	-0.0131771	0.0220203	-0.00687168	-0.000186496	-0.0228171	0.0285647	-0.00331839	-0.00660988	-0.0224875	0.000423501	0.0118678	-0.0106133	-0.0022085	0.0183369	0.0118582	-0.0124748	0.015827	-0.0243669	0.00394093	-0.0113673	0.000530428	-0.00970039	0.00560962	0.00933968	-0.00165048	0.00193438	0.000818569
p854	-0.00415625	0.0504716	0.000964958	0.0203834	-0.013497	-0.0134095	-0.0188832	-0.011609	-0.00852388	0.00696773	0.00664211	-0.00883484	0.0170587	0.0127331	0.0209338	-0.0193114	0.00167753	0.0265584	-0.00234631	-0.0173729	-0.00436395	-0.0215028	0.00706591	0.0248847	-0.0158265	-0.0133418	0.00337427	0.0015618	0.00268611	-0.0142851	0.0260683	0.012567	-0.0110586	0.0718058	-0.00173704
n300	0.0136042	-0.0330416	-0.00398185	-0.0250937	0.0402065	0.00870372	0.0118667	-0.0230385	0.0222922	-0.00592854	0.0305575	-0.00660642	0.000598893	0.000544683	0.00754555	0.015275	-0.00974651	-0.00840288	0.00221315	-0.0283949	0.00610073	-0.00465198	-0.0295853	-0.0414607	-0.0318505	-0.0407507	0.0287885	-0.01114	0.00433263	0.00942242	-0.0140772	0.0144213	-0.00497799	0.0126756	0.000306145
n1850	0.0127073	0.0270686	0.0316642	-0.0336562	-0.000864122	-0.0224829	0.00382794	-0.0200877	-0.00216784	-0.0166174	-0.0191633	0.0368493	0.00716849	-0.00786926	-0.0216708	0.00642283	0.0168733	0.00141814	0.0317052	0.0495685	0.0163089	0.0012505	0.00711011	0.00558511	0.0115157	-0.0310216	0.00539803	0.0162933	-0.000799932	0.00840922	0.0110502	0.0189408	0.0220432	-0.0365447	0.00389071
n3394	-0.0204902	0.0261679	-0.0495394	0.025105	-0.00460919	0.0281462	0.000825237	0.0238451	-0.0152231	-0.0189474	0.00495296	-0.00600655	-0.0180709	-0.00801233	-0.00475931	-0.00485924	0.013657	0.0062247	0.00804726	-0.0127993	-0.020882	0.0003646	0.0279592	0.00708954	0.00201302	0.0167121	-0.00835765	-0.00879337	0.0194675	0.00339668	-0.00139172	0.00325191	0.00381256	0.00686571	-0.00164771
n301	0.00502512	-0.0118924	-0.0114515	-0.0150976	-0.0011845	0.0206335	-0.0184982	0.0220838	0.038593	-0.00498194	0.0126041	-0.0339558	-0.0284892	0.0154703	0.0102942	-0.0092541	-0.0187502	-0.0128292	0.0692001	0.0269165	-0.00149702	-0.0302839	-0.0139151	-0.00646343	-0.0417518	-0.0255307	-0.0110115	-0.00794255	0.011259	0.0348466	-0.0299501	-0.0359274	0.0161955	-0.0407157	-0.00128482
n3321/n2169	0.0101356	0.0475467	0.00220546	-0.00650798	0.0396135	-0.0233721	-0.0303627	-0.00117511	0.00305721	0.00496869	0.00498393	0.0138593	0.0041859	0.00422871	0.0197015	0.0127709	0.00375715	0.0172228	0.0116564	-0.00661646	-0.0125711	0.0109088	0.00302742	-0.000523822	0.0125885	0.0193935	0.017	0.00715298	-0.0432181	-0.0190244	-0.0207628	0.00376502	0.0178101	-0.0214211	0.000288326
p1491	0.0225194	0.0104342	-0.00529046	-0.0303539	0.0147745	-0.0293375	-0.0185246	0.018606	-0.00334082	0.00580224	-0.00126533	-0.0228977	0.0213546	-0.00790844	0.0194803	0.0191325	0.0345564	0.0209953	-0.0390722	0.00749422	0.00185584	-0.0347866	-0.0344337	-0.00929154	-0.0169128	0.0178323	-0.01536	0.0188877	-0.0189619	0.0526939	0.000705084	-0.0239071	0.00115844	-0.00672316	-0.00441222
n1258	0.0181866	0.0213089	-0.00739103	-0.00877845	0.0109062	0.015595	-0.00359595	-0.038373	0.0370809	0.0132563	-0.0439472	0.0231177	-0.0255863	0.02766	0.01802	0.0185072	0.0101807	-0.0328706	0.0036235	0.0010229	-0.0282339	0.00273854	-0.027912	-0.00802169	-0.0390772	-0.00337744	-0.0373632	0.00728695	-0.02769	0.012452	0.0199968	-0.000631582	0.0072033	0.00150094	0.0210117
n1259	-0.0136491	-0.0285977	0.00239649	0.00298684	-0.00400781	0.0127143	0.0137039	0.0597944	-0.0191189	0.00407586	0.0119377	0.0177695	-0.010888	0.00985734	-0.0138368	0.00637636	-0.0329205	0.0221369	-0.016523	0.0322923	-0.0280785	0.00331317	-0.0405475	0.00449878	0.00504443	0.00855126	-0.00536651	0.0197074	0.0114583	-0.0431719	0.0462059	0.0190989	0.000550857	-0.0117765	0.00128651
n1582	-0.0375199	-0.00260276	-0.00598526	0.00177149	0.00132031	0.0119595	0.0192623	-0.0114283	-0.00478269	0.0101175	0.0264949	0.0230527	0.0199382	0.00446951	-0.00214554	-0.0102537	0.0179866	-0.0273246	-0.0163656	0.0161342	-0.00813512	-0.0143783	-0.0160138	0.0215374	-0.0586422	-0.000328733	0.00957945	0.0217029	-0.011426	0.000199945	-0.0050926	-0.0198275	-0.00379937	-0.00662545	-0.00300411
n3072	0.022028	0.0497831	0.0101535	-0.006154	0.0302416	-0.0229856	-0.0311707	-0.0121438	0.00851299	0.00137401	-0.00263069	0.0047385	0.00368055	-0.00687254	0.0171322	-0.00485032	-0.00322379	-0.0091566	-0.00414377	-0.00104898	-0.0155453	0.00651266	0.0170179	-0.00209305	0.00957199	-0.0082884	0.00656574	-0.00606552	-0.00108242	0.00120485	-0.00858513	-0.0123073	-0.000311453	0.00675109	-0.000444946
n1260	-0.00148915	-0.00788957	-0.0145881	-0.022276	-0.0176345	0.00722861	0.00440304	0.0357046	0.000289464	0.0238155	-0.0424525	0.00417991	0.0524875	-0.0339192	0.00512733	0.0127143	0.017676	0.0479305	-0.0118963	0.0344447	0.0200349	-0.0386352	-0.0054352	-0.00323961	-0.0267279	-0.000383581	0.01101	-0.00924421	0.0119673	0.0118799	-0.0329305	-0.00913535	0.049318	-0.0207513	-0.00340678
p435	0.0274465	-0.023177	-0.0364997	-0.00942052	-0.000563449	-0.0327295	0.0121866	-0.0178877	0.00340398	-0.00613285	-0.00979791	-0.02421	0.00413004	0.00476969	-0.0161136	0.031949	0.00755241	0.00442422	0.00460432	-0.00320376	0.0274612	-0.0232708	0.00261911	-0.0221322	-0.0141307	0.021149	-0.0270387	0.0252417	0.00148249	-0.0102517	0.0103917	0.00283048	-0.00874708	0.00803787	0.00120458
p855	-0.0177489	0.0135438	-0.00866422	-0.00715086	0.00840554	-0.0246878	0.0376497	0.00341069	-0.00666667	-0.00430286	-0.0178912	-0.0177806	-0.0361472	-0.00778271	0.0106245	0.0165622	0.0608992	-0.0119072	0.0138101	0.00832333	0.0465545	-0.00271341	0.00234053	0.0115281	-0.0189316	-0.00429321	-0.0311401	0.000641546	-0.0598028	-0.0131132	0.0135366	-0.00303487	0.0288952	0.0257392	-0.00375686
p436	0.024957	0.0332413	0.00108972	-0.0154204	0.0281867	-0.0116552	-0.0456975	-0.00361677	0.030653	-0.0284139	0.00611815	0.0170892	-0.00744857	0.0115316	-0.00199314	-0.0162675	-0.0139307	0.0256134	0.0138878	0.00504255	0.0174699	-0.00434056	-0.0141471	0.00461229	0.00956981	0.0223365	-0.00129901	0.00518719	-0.00509871	-0.00953206	0.00480417	0.00363312	-0.00605321	-0.00105625	0.00359249
p437	0.0235664	0.00830113	-0.0300342	0.00176717	-0.0136198	0.00113728	-0.00709847	0.0224073	0.00125974	-0.00869554	0.0142051	-0.0106474	0.0169698	-0.00283019	-0.00306448	0.00468916	-0.0473885	-0.00030734	-0.0170631	0.00274216	0.022291	0.0270533	-0.00352314	-0.00416994	-0.0117759	0.0150901	0.000159904	-0.0167882	0.0487025	0.00226135	-0.0280613	-0.072009	0.0185138	0.0504436	-0.0024268
n1584	-0.021604	0.000571573	0.0185858	-0.0121155	0.0133898	0.0124956	0.0153565	-0.018863	-0.0279258	0.012898	-0.0157397	-0.0354326	0.0200143	-0.00326106	-0.00478014	-0.0649813	-0.0170885	0.0176098	0.00325987	-0.0032148	0.00897221	-0.0474905	-0.0311527	-0.00568525	0.0168407	0.0439609	-0.00171422	-0.012008	-0.00843165	0.0205976	-0.0145298	-0.000904327	-0.0323315	-0.00811581	-0.00358088
n1262	-0.0160013	0.0117326	-0.0273498	-0.0268985	0.000599568	-0.00595888	0.00373477	-0.0163638	-0.021512	0.0240305	0.0234156	-0.0433955	0.0173023	0.0286603	-0.0450401	0.00768406	0.0267319	0.0458105	0.0130645	0.0283132	-0.00239469	-0.0131127	-0.0214762	-0.0323286	-0.024428	-0.00320904	0.019057	-0.00106187	-0.0139034	-0.0219206	-0.0120129	0.0100964	-0.00257203	0.00699257	-0.000280161
p439	-0.0266254	0.0383427	0.0131191	0.00135203	0.0242662	0.0179274	0.0300306	-0.00215174	-0.00941056	-0.00331757	0.0369562	-0.00349695	0.00616488	-0.000263033	-0.00477602	-0.0159049	0.024148	-0.028165	0.00111128	-0.00102508	-0.00744244	0.00984799	0.0200016	-0.0141342	-0.00115327	0.00742317	0.0122049	0.0273522	0.00925517	0.00192932	0.00801091	-0.0208984	-0.000897339	-0.00542421	-0.0447904
p856	-0.0241735	0.0158411	0.00843878	-0.0099967	0.0237217	-0.0339608	-0.0169225	-0.00921716	0.000803008	0.0275153	0.0171178	-0.0205203	0.0525487	0.00417886	-0.0135667	-0.0275943	0.0125686	-0.011443	-0.000723117	-0.0026565	-0.0273827	-0.0174549	-0.0299584	0.0128565	0.00815369	0.029757	-0.0129687	-0.0203161	0.0248338	0.0126982	0.0319123	0.00280828	-0.0105947	-0.0196388	-0.00566222
n1263	-0.0161256	0.0448738	0.0115909	-0.0342231	-0.019572	-0.00033571	0.0142212	-0.00373712	0.0156915	0.00373947	-0.0214255	-0.0074778	-0.00388582	-0.00905885	-0.0318115	0.0100943	0.00743227	0.036012	-0.0306486	0.0129941	-0.0170896	0.0108116	0.00578482	-0.0104187	-0.0191406	-0.00601237	0.00124912	-0.021894	-0.0156007	0.0110927	-0.00896077	0.00642384	-0.000882178	0.0047773	-0.00275595
n306	0.0151646	-0.0307165	-0.00902576	0.0454991	0.0143201	-0.00221793	-0.0132008	0.0193097	-0.0221736	-0.018007	0.0366315	0.0329398	0.0065206	0.0052218	-0.0247153	0.0112317	-0.0027008	0.0130251	0.0167011	0.000195438	-0.00799961	-0.0189976	-0.00197489	-0.00459461	0.0261419	0.0280812	0.00749234	-0.0210204	0.000622883	-0.0105266	-0.00809751	0.0312983	0.0291997	0.0169483	0.00169417
p857	-0.0164343	0.00476148	0.00189973	-0.0366087	0.00125707	-0.000100578	0.0184539	-0.0415669	0.0277812	-0.00241007	-0.00172725	-0.0280174	-0.00285827	-0.00368211	0.00689048	0.0454121	0.0184755	0.0380583	-0.0366484	-0.0150093	0.00291517	0.0213286	-0.0218968	-0.00764628	0.0106456	-0.0167316	-0.0359812	-0.000908382	-0.0227363	0.0542154	0.00415165	-0.007463	-0.016793	0.00780483	-0.00213174
n1585	-0.00963227	0.0491348	0.00375574	-0.0382211	-0.025256	-0.00530479	0.0102586	-0.0167454	-0.01094	0.0134793	0.000993604	0.00198083	-0.00695713	0.0330202	0.00897126	-0.00852114	0.00451723	0.0254895	-0.00317735	-0.00582542	0.00930162	-0.00317201	0.0137254	0.00695696	0.00981061	-0.0350446	0.00144417	-0.00171013	0.0130692	-0.0243092	-0.00215636	0.0112156	0.0105127	0.0112849	0.00434471
n307	0.0148964	-0.053762	-0.010544	0.0418502	0.0239879	-0.00431228	-0.0179019	0.00660324	-0.0112351	-0.00565749	0.00112928	-0.00127401	0.00577561	-0.00482598	0.00340567	0.000319753	-0.000358998	-0.00947011	0.00339164	-0.00903016	-0.00322823	-0.00119362	-0.00419517	-0.0033055	0.00145921	-0.00258303	0.00622176	0.00555741	0.000847433	0.0039301	0.00107716	-0.00960325	-0.00527006	-0.00406642	-0.00132269
n308	0.0354757	0.0127111	0.0178791	0.00365278	0.0132359	0.0181328	0.00274918	0.00201597	-0.0473029	-0.0115428	9.47924e-05	0.00839632	-0.0116189	-0.0194776	0.0127853	0.0116881	-0.00184567	0.0102328	-0.016012	0.00345719	0.00416894	-0.0216458	0.0226076	-0.00722061	0.0145242	-0.00497391	0.0152664	0.00462083	0.0173065	-0.0259966	0.00590719	0.00639358	-0.0469648	-0.0040781	-0.0311911
p440	-0.0329325	0.029775	0.0123716	-0.00483331	0.0132945	0.0121247	0.028455	0.000811443	-0.0175145	-0.0101789	0.0392209	-0.00504243	-0.000673808	-0.00295311	-0.0040661	-0.00685975	0.0299159	-0.01942	0.00327587	-0.000743596	-0.0267903	0.0132317	0.0114259	-0.0251306	-0.00761834	-0.00664437	0.0108325	0.0156167	0.0029564	-0.0062819	0.00416473	-0.022405	-0.00165672	-0.0024805	0.0215943
p441	-0.0416314	0.00940084	0.00934321	0.0106909	-0.0303595	-0.0141868	-0.0309491	-0.0145382	0.0108983	0.00884305	0.000181443	0.0219563	0.0122488	-0.00207114	0.00510858	-0.000484032	-0.00612557	-0.00668201	0.00481875	0.00471854	0.000403783	-0.00283815	0.000741701	-0.00232187	0.0137813	0.00553101	0.00179133	-0.00747458	-0.00569836	-0.00371375	0.00184246	0.00861304	0.00414976	0.003595	-0.0146241
p1422/p442	0.00152214	0.0255865	0.0293738	0.0197518	0.0344543	0.0108778	-0.0391072	0.0454184	-0.01824	-0.00990098	-0.0130482	0.0116071	-0.0272798	0.00252861	0.0140063	0.00552597	0.0116922	-0.00876634	-0.0230792	0.0281358	0.0237992	0.00982533	0.0114399	-0.016614	-0.0068932	0.0122334	0.0119847	-0.0130396	0.00577416	-0.000530574	-0.0379334	0.0105168	-0.0280233	0.00419751	0.0112529
n309	0.0316722	-0.0355182	0.0296803	0.0133994	0.0215089	0.000525863	-0.00604551	-0.00600497	-0.00125475	-0.00468574	-0.0117833	0.0201707	0.0142334	-0.00571588	-0.00582513	-0.0175574	0.0107962	0.00484407	-0.00821964	0.0159355	-0.0066942	0.0040287	0.0184231	-0.0226771	0.0142073	-0.00675725	-0.00645171	-0.00328358	-0.00217061	-0.00227594	0.000444995	0.0107352	-0.0302039	-0.00266967	-0.00512806
n1853	0.00163625	0.0186342	-0.000526838	-0.0233441	-0.00263275	-0.014467	-0.0265864	0.0267139	0.00861561	-0.0116914	-0.0205542	-0.0746417	-0.0232712	-0.0187869	0.00814308	-0.0273408	0.0324455	0.00573342	0.0111825	-0.006078	0.0043534	-0.0121433	-0.0494348	-0.000951627	0.0141939	-0.0189065	0.0165213	0.0401317	-0.000575271	0.0179326	0.0161108	0.0400599	0.00391092	0.0119199	-0.00318668
p858	-0.0270528	-0.00604644	0.0216166	-0.0159092	0.0283032	-0.0208398	0.0121051	-0.0162176	-0.0224518	-0.0214664	-0.019151	-0.0455275	-0.0125066	0.000251843	-0.00201209	-0.0304853	0.000474775	-0.0231467	0.0352122	0.00339767	-0.0103745	-0.0102095	-0.0313287	0.0017236	0.0102675	0.00662228	-0.00276646	-0.00535988	-0.00997471	0.027651	-0.0346058	-0.00668942	0.000762471	0.0171074	-0.00437704
p443	-0.0418853	0.00820898	0.00826516	0.0111321	-0.0304903	-0.0146101	-0.0313752	-0.0135067	0.0116533	0.00759699	-0.000865774	0.0192864	0.010985	-0.00294004	0.00566852	0.000980561	-0.00747826	-0.00752009	0.00529765	0.00545475	-0.000138019	-0.00406331	0.00294354	-0.00338694	0.0138192	0.00407426	0.0021867	-0.00776349	-0.00684587	-0.00288168	0.000402036	0.00754657	0.00264001	0.00435693	-0.0335582
n310	0.0256457	0.00475784	0.0159426	0.0212098	0.0175938	-0.0153047	-0.0101821	-0.0215807	0.00845481	0.0117146	0.020583	-0.0155685	0.00261108	0.00660438	0.00725856	0.0204331	-0.011416	0.00402797	-0.0301883	0.00423392	0.00214428	0.00708351	0.00733325	0.00181987	-0.0434545	0.0165309	-0.0580277	0.00843615	0.0565539	-0.0181423	-0.0120103	-0.041231	0.0175998	0.0303269	-0.000576071
p444	-0.0414629	0.00825111	0.00581522	0.00965315	-0.0224443	-0.0267055	-0.0306553	-0.0052965	0.00789611	0.000985581	-0.00989846	0.0164434	0.0105829	0.00219281	0.00884844	0.00987374	0.00215486	-0.00955716	0.008824	0.00708509	-0.0215695	-0.00360086	0.00916997	-0.00406526	0.00112677	0.0102053	0.00673494	-0.0138485	-0.00405512	0.0104728	-0.0115221	0.0113118	0.00225833	0.00493525	-0.0136087
p445	0.00659914	0.0192556	0.0194738	0.0128516	-0.00179932	0.0230836	-0.0502206	0.0034887	-0.0127738	-0.0278864	-0.0230944	-0.0123192	-0.0122743	-0.0174491	0.0294152	-0.00946927	0.00734086	-0.0304223	0.0354632	0.0111782	0.00394744	0.0174697	-0.0230688	0.0150712	0.00924498	0.0379799	0.00158504	0.0430627	-0.0199425	0.00890056	-0.0159433	0.0641519	-0.00674266	0.000836369	-9.34216e-05
n311	-0.0245319	-0.0479948	0.0193394	0.0228916	-0.0073234	0.00461308	0.0153229	0.0132172	0.00224989	-0.0132505	-0.0123237	0.00362895	-0.00467321	-0.0136834	-0.00841673	-0.0182176	0.00106341	-0.0129537	0.0052522	-0.000882599	-0.00838481	0.0235044	0.000815401	-0.00645676	-0.0180288	0.00563861	-0.00128959	0.0069177	-0.011172	-0.00265638	-0.0107391	0.00827505	-0.0387714	-0.00355221	-0.00302528
p860	-0.0129915	0.010551	-0.00374082	-0.0146702	-0.018528	0.0541395	0.0184995	-0.0393472	-0.0366947	0.0213341	0.0569442	0.0254576	-0.0103565	-0.0134562	0.0173886	0.01343	-0.0029787	0.0078051	0.00820027	-0.0115068	0.000657096	-0.0149897	0.00930939	0.0023129	0.0261825	-0.00898291	-0.00144484	0.00520232	-0.000531497	0.00648233	0.00337402	-0.0155297	-0.0122049	0.00282091	0.00604567
n312	0.0101266	-0.0081613	-0.0173046	0.0165145	-0.0149498	0.0530889	0.0147457	-0.000468894	0.000785937	0.000232985	-0.0556659	-0.00996922	-0.0201885	0.00384914	0.0261256	-0.0237633	0.0498627	0.000453817	0.0183207	0.011702	-0.023828	0.000837369	-0.0137315	0.0135872	0.0234669	0.00757423	-0.0176391	-0.018158	-0.0384447	-0.0233282	0.0058686	-0.0106127	-0.000412149	0.0211341	-0.00158526
n2029	-0.00905757	-0.00668589	-0.00793415	-0.0224669	0.0105942	-0.0318584	-0.0400768	-0.0405219	-0.0196184	-0.0320595	0.0468784	-0.0151003	-0.00234816	0.00351788	-0.000817508	0.0306321	-0.00756879	-0.00299914	0.00551939	-0.026181	0.00248825	-0.0270091	0.0313503	-0.0307215	-0.0102318	-0.00185991	0.0173839	0.0236947	0.012088	-0.0156869	0.00375588	-0.0222608	0.000826481	-0.0481929	0.000854515
n313	0.0158921	-0.00821081	-0.0116047	-0.0136781	-0.00457799	-0.0389933	-0.0346895	-0.0359054	-0.0720815	0.0101903	0.0022591	-0.00858816	0.00901417	-0.0217446	-0.0134758	0.0169762	0.00759848	0.0106075	-0.00656565	0.000700275	-0.0230824	-0.0243995	-0.0128276	-0.010554	-0.00746237	-0.00461196	-0.00886548	-0.00340255	-0.00540724	0.00384412	-0.0231594	0.00367692	-0.0229282	-0.0185948	-0.00462753
n2170	0.00501051	-0.00261127	0.0320159	-0.0075478	-0.00331591	0.0219972	0.0286292	-0.0275343	-0.0233627	-0.0295566	-0.0109365	0.0332921	0.0199446	-0.00380985	0.00760611	0.0121765	-0.0484666	0.010346	0.0210842	-0.042633	-0.0137819	0.0249447	-0.0181329	0.0146437	-0.0249628	0.0214641	0.000169566	0.00924836	-0.0391362	-0.0401666	0.00226648	0.00446323	-0.0427075	-0.0226503	0.00107344
n314	-0.0116878	-0.043594	0.0249546	-0.0170104	-0.0122478	-0.00475527	-0.0256762	-0.0046325	0.00355469	0.00698528	0.0202664	-0.00911545	-0.0346343	0.0295354	0.04451	-0.000967692	-0.0100967	0.014768	0.0273414	0.0288799	-0.0044601	-0.00222863	0.00376277	0.0143799	0.00894564	-0.0121833	-0.0173647	0.0145316	0.00295215	0.0235535	0.00615061	-0.0059342	0.0111954	-0.00828805	-0.00145143
n3193	-0.00491463	0.0517108	-0.0413494	0.0122234	0.023219	-0.00989739	-0.0246792	0.0206862	0.00288721	0.0168012	0.0034601	-0.00759914	0.00620936	0.00246346	-0.0203706	-0.00621045	-0.00192674	-0.00885975	-0.0012296	-0.00461716	-0.000517082	-0.00594454	-0.0135067	0.00805481	2.02937e-05	0.00237343	-0.00164114	-0.00175382	-0.00196446	-0.00817459	0.00219314	0.0039006	0.00416067	0.00285837	0.0016144
n2634	0.00545504	0.00779246	-0.0218805	-0.0416045	-0.00780168	-0.00467544	0.0322694	0.0386053	0.0138988	-0.00722737	0.0162361	0.00194372	0.018305	0.0395861	-0.0302665	0.0239594	0.0128379	-0.0158807	0.0045093	-0.0156986	-0.0357856	0.0193994	-0.00837403	0.00427039	0.0350775	0.0141457	0.0307987	0.00321044	0.0136009	0.0140963	-0.0132161	0.0409418	0.0302609	0.023194	0.000471424
n315	0.00345782	0.0128071	0.0434413	-0.0253924	0.00872676	0.0162164	-0.0168966	-0.0111617	-0.00390018	-0.0356253	-0.017341	-0.0494881	0.0222145	0.0095514	0.0110752	-0.0537778	-0.0118392	-0.00399013	0.0313779	0.0290016	-0.00715924	0.00228105	-0.00635382	0.0167289	0.0132393	0.0232811	-0.00469983	0.0199152	-0.0154529	0.0170192	0.00412675	0.00555298	0.003388	0.00565632	-0.00425929
p446	0.0175131	0.0104271	-0.0100038	-0.0170485	-0.0220318	0.012342	0.0309216	-0.00180701	0.0272972	0.00244424	-0.0380537	0.0133706	-0.0236278	-0.0353389	0.013036	-0.0315279	-0.0181227	-0.00436303	0.00741715	0.00582426	0.0251291	-0.0116562	0.0222532	0.0295205	-0.022086	0.000909541	0.0171643	0.058857	0.00467205	0.0159304	0.00691083	0.0203767	-0.0577061	-0.00418212	0.00335772
n1586	-0.0364575	-0.014437	0.0502256	-0.0110584	0.013426	-0.00479787	-0.00556607	-0.0179697	3.5578e-05	0.00750738	0.000873711	0.000393416	-0.00587482	0.00183758	-0.00454124	-0.000358216	0.00477337	0.00654853	0.0115935	-0.000285246	0.00505167	-0.00226308	0.00087059	1.65536e-05	-0.00304204	-0.00349611	-0.00500208	-0.000992798	0.00225569	0.000296454	-0.0073238	0.00989078	-0.00203526	-5.79085e-05	-0.00248833
n1587	-0.000296167	0.00158207	0.0269531	-0.00228035	-0.00967881	0.0111787	0.0218323	0.0356774	0.00477594	0.0206061	0.000771685	-0.00767134	0.0262377	0.00167392	0.0523517	0.0216766	0.023862	0.0106476	-0.00244108	-0.0420683	0.0141064	0.0116239	-0.0608446	0.0222614	-0.0243984	0.00664935	-0.0140256	-0.0228568	0.0279743	0.013805	0.018235	-0.0559451	-0.0316878	0.0199689	-0.00610567
n317	0.0337861	-0.0384981	-0.00221648	0.0238299	0.0173357	0.0210474	0.000101172	-0.00545435	-0.00714631	-0.00638989	-0.00128181	0.00591245	0.0114163	0.0289033	-0.00082754	-0.00786432	0.00740919	0.00995631	0.00132954	0.00148745	0.0130028	0.00539447	0.0177308	-0.00144462	-0.00886928	-0.00613333	-0.0121143	0.00978932	-0.00279065	0.00970159	-0.000450416	-0.0111264	0.0101449	-0.0128485	-0.0145684
n1265	-0.0319973	0.019524	-0.00844795	0.00521586	0.025841	-0.0375448	0.00230556	0.0228514	0.00129283	-0.0133966	-0.00228927	-0.000276822	-0.0124448	-0.00782605	-0.0362535	0.0188448	0.0418561	0.00739904	-0.0137347	-0.00341006	-0.00968949	-0.00579034	0.0021994	4.34486e-05	-0.0209572	0.00401984	0.00775809	-0.0115745	0.0270107	0.00748307	-0.0193336	0.00645495	0.00543823	0.00873437	-0.00222971
n1266	0.0119217	0.000946372	-0.00342918	-0.0180131	0.00691921	-0.0456272	-0.0303621	-0.00401748	-0.0612932	-0.0276425	-0.00391861	-0.0209962	-0.00109563	0.0143941	-0.029453	0.00971691	-0.000483661	0.0355295	0.016093	0.00461682	-0.00225023	-0.00531288	-0.00745879	0.0293174	0.0186891	0.0135309	-0.00499281	-0.00690249	-0.0237027	0.0480634	-0.0124878	0.0128069	-0.0256371	-0.0131672	-0.000989769
n319	-0.0253892	-0.00389517	0.0412697	-0.0168627	0.0110801	-0.0023728	0.0166656	-0.00703635	-0.0137672	-0.0066683	-0.0166184	0.0309468	0.00808477	-0.006825	-0.0039691	-0.00406412	-0.0196366	0.0155387	-0.0148763	0.0229036	-0.0318407	0.0213932	-0.0157181	-0.0573382	-0.0187417	-0.000252961	-0.00471011	0.0161637	0.0227025	-0.012662	-0.0289849	-0.0118778	0.00847559	0.00109667	0.0154397
n320	-0.0341547	-0.00799645	-0.0346733	-0.0255154	8.77172e-05	0.0106672	-0.0211941	-0.00253461	-0.00793279	-0.00136509	0.0182137	0.0130935	0.0138092	0.000288023	0.00428507	0.00279801	0.0208123	0.0435568	0.00876101	-0.0177897	-0.00452831	-0.000895615	-0.0269565	-0.0163673	-0.0116579	0.000283075	0.00107872	0.0137926	-0.0144592	0.00968475	-0.000563185	-0.0113766	-0.0107063	-0.00100834	-0.0279287
n3074	0.0159256	0.0309884	0.0123965	-0.00507011	-0.00265318	-0.0695336	-0.0102199	-0.00719258	0.0203694	-0.0232052	-0.00599928	0.0215345	0.00933487	-0.010583	0.0280731	0.00559474	-0.00434694	-0.0254854	-0.00717113	-0.00377918	-0.020544	0.00565486	0.0123982	-0.0112975	0.00597628	-0.0143539	0.0125476	-0.000368659	0.000682468	0.000730661	-0.00444608	-0.0110626	-0.0092342	0.00826869	0.00151015
n1857	-0.0252823	0.00133105	-0.0194899	0.0075775	0.00619676	0.0435927	-0.0210248	0.00781842	-0.00873536	-0.00016864	0.00941462	0.00293544	-0.0197017	-0.0334177	-0.000739716	-0.0159695	0.00731951	-0.031111	0.0177635	-0.0128278	-0.012977	-0.0246933	-0.038394	-0.0328295	-0.000498501	-0.0190441	-0.00179408	0.0399068	-0.0239771	-0.00596221	0.00166489	-0.00189695	0.0104522	-0.049917	0.00108237
p1738	-0.00174208	0.0020766	-0.0393538	0.0149943	0.00388803	-0.0141847	0.00358208	-0.0150458	-0.0257958	0.0102239	-0.0138425	0.00405612	0.0291937	0.054596	-0.00556834	0.0250574	-0.00898117	-0.0296326	0.0314158	0.00597893	0.011167	-0.0307848	-0.00788984	-0.0380962	0.0255428	-0.0255896	-0.0396837	-0.0252528	0.00460348	0.0215181	0.035875	-0.0279214	-0.0300512	0.00507328	0.00108914
p448	0.00550898	-0.0122726	0.0121892	-0.0172425	0.000603376	0.00586617	0.0193635	0.0132431	0.04044	-0.0348138	0.0190027	0.00897559	0.0146333	0.0475475	-0.0169335	-0.00086581	-0.0169927	0.00645143	-0.0195169	0.0209192	-0.0317393	0.0174148	-0.0467964	-0.0308651	0.0250291	0.0260565	0.0345854	0.0197403	-0.0486243	-0.00644901	-0.0325124	-0.0310325	0.0235058	-0.0205699	0.00113668
n321	-0.0341294	0.00510542	0.0300163	-0.00933191	0.0124489	-0.00172057	0.00246103	-0.00224113	0.00591207	0.00323533	-0.0199931	0.01376	0.0145218	-0.0205419	0.0029559	-0.00324836	-0.0190399	-0.000570956	-0.0189804	0.0469107	0.00167372	0.0184819	0.00525308	-0.0184366	-0.0424594	-0.020983	-0.0118385	0.0109563	-0.0068681	-0.000164307	-0.0412579	-0.00294199	0.0133311	-0.000212942	0.018605
n322	0.0486846	0.000301474	0.00146492	-0.0167698	0.0129485	-0.00779802	-0.000309548	-0.00238644	-0.000268662	-0.00079471	0.00528254	-0.00677509	0.00102099	0.00160533	0.0051329	0.00133168	0.000761662	0.00338559	-0.000706048	0.0012617	0.000807151	-0.00195854	0.00513821	0.00136148	0.00147863	0.00160611	0.00143243	-0.00317972	-0.00301041	0.00145501	-0.00147342	-0.00211195	0.000432122	0.000197679	9.15121e-05
n323/n2805	-0.0101575	0.00344871	-0.0205601	0.0294355	0.0237029	0.0115859	0.0422708	-0.0246451	0.0578333	0.0113116	-0.0140646	-0.00305523	-0.00216498	-0.00478808	0.00344384	0.0130062	0.00903771	-0.00593621	0.0203876	0.0285089	0.00879174	0.0176974	0.0483346	0.00816865	-0.00569634	0.00253883	-0.0011102	-0.0346136	0.0112354	0.0337478	-0.0119671	-0.0183457	0.025481	-0.00461446	-0.0283969
n324	0.0182718	0.0122833	-0.00373975	0.0315042	0.000327703	0.0473818	0.0245483	-0.00606472	0.0230303	0.057466	-0.0113555	-0.0158483	-0.00774678	-0.0095223	-0.0276567	0.030842	0.0192262	-0.00607651	0.0184547	0.0154067	-0.0256583	-0.00513053	-0.00746374	0.00104172	0.0163357	-0.018979	0.00472442	0.013196	-0.000274235	-0.00105403	-0.0175651	-0.00396245	-0.00165958	0.00871345	-0.0188846
n325	0.0275218	0.00507784	-0.0205935	-0.0055085	0.03398	-0.00211612	0.0156078	0.013716	0.0189033	0.00663599	-0.0561403	0.0238874	-0.00122219	0.00472434	-0.00240255	-0.00402341	-0.039073	0.0369262	0.0175666	-0.00143084	-0.0108319	0.0193096	-0.0244409	-0.0128875	0.0207036	-0.00321572	0.0044305	0.00106239	0.0193839	0.0125051	0.0164811	0.00999318	0.00791711	0.0011332	0.0244198
n326	-0.0084102	-0.0265239	-0.0125833	-0.000785473	-0.0309169	-0.0501102	0.0241939	-0.0173078	0.00895538	-0.0211621	-0.0417838	0.00518665	0.00010089	-0.00618508	0.00639754	0.014922	0.000345419	0.000383937	0.00248522	-0.0264219	0.0220713	-0.0445979	0.019192	-0.0115037	0.00499894	0.0190677	-0.00589883	0.0224458	-0.00450981	0.0418682	-0.0203225	-0.00657505	-0.0076143	0.00791733	0.0017935
p450	-0.00769179	-0.0171348	-0.0368425	-0.0236337	0.00899065	-0.0231377	0.0124058	-0.00317561	-0.00439297	-0.00197383	-0.0290719	0.0382196	-0.0314465	0.0102598	-0.00316777	-0.014111	0.0228771	0.00242632	0.0347784	-0.0227313	-0.0430439	-0.0113909	0.0358189	0.0408109	0.00543381	-0.00207408	0.00611657	0.0274895	-0.0152691	-0.0373357	-0.000808635	-0.0173384	0.00192809	0.00836379	-0.0214329
n1267	0.00154132	0.0244086	-0.00861019	0.0217201	0.0205015	0.012045	-0.0101406	0.00983586	0.00660903	0.0352722	-0.00229527	-0.0104035	0.0041392	0.0177864	0.000986054	0.0139934	0.0703056	0.0430284	0.0162675	0.0164056	0.0331267	0.0196654	0.0180341	-0.0224673	-0.034491	-0.0338865	0.0380652	0.0143999	-0.0101577	0.0032185	-0.00271235	-0.0125269	-0.0124107	0.0366227	-0.00117847
n327	0.0247159	0.00772714	-0.0246544	-0.00660327	0.0286775	0.000559112	0.012981	0.0154281	0.0034653	0.00339501	-0.047776	0.0222784	0.00201776	0.00341375	-0.0120925	0.0111477	-0.045187	0.0516105	0.0223575	-0.0115797	-0.0168033	0.0159305	-0.033858	-0.00142878	0.0087026	0.00477513	0.00549221	0.00365808	0.0196119	0.0172623	0.0117251	0.00770655	0.0274228	0.0106653	0.00636626
n1589	-0.0332862	0.00779195	-0.00822093	0.0203301	0.022814	0.0378421	-0.0297302	-0.0136634	-0.0372295	0.0269496	0.012493	-0.0108925	-0.00205381	0.0243844	0.00136027	-0.0192568	0.00560302	0.00290949	0.0127254	0.00742986	-0.00681182	-0.0106349	0.00124989	-0.00166596	0.00447411	-0.00583915	0.000147303	0.00426148	0.00473002	-0.00180568	-0.00345253	-0.00941187	0.0086129	-0.00245372	0.000474463
p861	-0.00369297	-0.00939585	-0.00479491	0.00371222	-0.0180667	-0.0102851	-0.000376077	-0.0369636	-0.022313	0.0328093	-0.0181878	-0.0136216	0.00273366	0.0142394	0.0344967	0.00453002	-0.000918681	-0.0302655	-0.0182379	0.0288675	-0.00362256	0.00371894	0.0076314	0.0209625	0.0230806	0.0380856	0.0679149	-0.0110339	0.0252748	-0.0117589	-0.0626584	-0.016835	0.0227562	0.0584006	0.00189335
p1423	0.00123328	-0.00680223	-0.0220233	-0.0258986	0.0153497	0.0126232	-0.0393655	-0.0175711	-0.0424696	-0.00573903	0.0594957	-0.0279699	0.00910796	0.00417289	0.0185449	-0.0209938	0.0217472	0.00333071	-0.0199472	-0.0419609	-0.00394912	-0.00499523	0.0118606	0.00288669	-0.0320858	0.013871	-0.0192916	-0.0284284	0.0148927	-0.00713	0.0333602	0.00147984	0.00242482	0.00790682	-0.00268963
n2030	0.0117475	0.009214	-0.0344631	-0.00676062	-0.0408503	0.00490104	0.0252207	-0.00882603	-0.0240741	-0.00518186	0.0107011	0.00980482	0.010068	0.00239523	0.00642306	-0.0109456	0.0208635	-0.00828629	0.0339656	-0.0308832	0.00570132	0.0246841	0.0350606	-0.0163505	-0.00365797	0.0102961	-0.00922348	0.0372663	0.0425086	0.0452756	-0.0126491	-0.0299537	0.0287376	-0.0214643	0.00104305
n328	0.0311103	-0.018859	0.0245605	-0.00231408	0.0112275	-0.0164079	0.035339	-0.0327257	0.00919562	0.0168078	0.00524884	0.0146574	0.000861172	-0.00744401	-0.00551549	0.0240975	0.026791	-0.013682	0.0104145	0.0304035	-0.00272116	-0.00456058	-0.0190672	-0.00889192	0.0182665	-0.0307508	0.00154384	-0.00928302	-0.00371876	0.00818371	-0.0211265	-0.0059795	-0.0152364	0.00500891	-0.00624296
n329	-0.0189745	-0.00274775	0.0100683	-0.0164454	0.0388301	0.0342927	-0.029276	0.0147247	-0.00701481	0.0109473	0.0109462	0.0105169	-0.000757741	0.0297639	-0.00240242	-0.00334489	-0.0234457	0.0243961	0.0309675	-0.00154318	0.0360417	-0.0319644	0.0230177	-0.00161703	0.0427085	-0.0263954	0.0244597	-0.0342327	-0.0151707	-0.00979838	0.00343466	0.0102116	0.00805143	0.0031831	0.00198248
p1067	-0.0135396	-0.00439959	0.0143125	-0.0156183	0.0219596	-0.00140017	0.0232439	0.00233888	-0.0465897	-0.0152839	0.00419217	-0.014076	-0.00135641	0.0238559	-0.0228235	0.00309381	0.0254835	-0.0346051	0.00298416	0.0242712	-0.021281	0.0292137	0.00130314	0.0149	0.00962109	0.0363451	0.0528229	0.0225265	0.0190281	0.033357	0.0329726	0.0505128	-0.0306762	-0.0234664	-0.000682305
n330	-0.0162015	0.0115603	0.00609808	0.0263347	0.0361652	-0.00191652	0.0631717	-0.0310683	-0.0195811	0.00219965	0.018632	0.00621553	0.0199693	0.0206167	0.0356447	0.00855816	-0.0113312	-0.00988416	0.0159749	0.00264409	-0.00988303	0.00346726	-0.00390002	0.0181766	-0.0247699	0.0116235	-0.00262132	-0.0270264	-0.00640011	0.00861336	3.06208e-05	0.0118609	-0.0137873	0.000255679	0.0180184
p1068	-0.0198468	0.00489494	0.0206715	-0.0164482	0.0323008	-0.0536231	-0.00338937	-0.00897603	-0.00719077	0.000221784	0.023428	0.00536823	0.0023033	0.00635245	-0.0215306	0.0143814	0.0399221	-0.0308705	0.00768171	0.0235906	-0.0121546	-0.00798598	-0.0127926	0.00484692	-0.0175799	0.0236891	-0.00958255	-0.00976058	0.0378791	-0.00727229	0.0280019	-0.00405098	0.0236597	-0.00323251	-0.00466724
n331	-0.000491808	0.0291802	-0.0504504	0.0181067	0.0125115	0.00414416	-0.0143868	0.0133792	0.0383194	-0.0201633	-0.0311653	0.0187797	-0.0345377	-0.00337931	-0.0116528	0.00992523	2.03569e-05	-0.0064419	0.00897533	0.00996133	0.0174387	0.0133677	-0.00720538	0.0234921	0.00958115	0.0183814	-0.00582307	-0.0315476	-0.0189329	-0.000442444	0.00131848	0.00858102	-0.014816	0.000683488	-0.00685419
p451	-0.0465099	0.00472906	0.00133704	0.0136697	-0.0191945	-0.00164563	-0.0140926	-0.012429	0.00588223	0.00451987	0.00863426	0.013725	-0.00352709	0.00177158	0.0162498	0.0006349	0.000280013	0.00133006	-0.00420944	0.00190258	-0.00160452	-0.00778447	-0.00397197	-0.0131764	0.0106591	-0.00024934	0.00646542	-0.0116919	-0.00213614	0.00158981	-0.00665126	-0.000310806	-0.000196355	0.00452021	0.00479308
p452	0.00664864	-0.0403387	0.0424105	-0.0218644	-0.000210549	0.00145872	0.0168678	-0.0121896	-0.00508438	-0.016756	0.00141258	-0.0143729	-0.0231754	-0.0245132	0.0367314	0.0091629	-0.00844962	0.0163667	-0.0205159	-0.000973237	-0.00129163	-0.0349056	-0.00666067	-0.0262989	0.0275171	0.000105233	-0.00616995	-0.0146833	-0.000489287	-0.0136265	-0.0137184	0.000258293	-0.00551881	0.00602078	-0.0025525
n332	0.0182231	-0.0207887	0.0428496	-0.0298103	0.0227356	-0.0112971	-0.0075569	-0.0146687	0.00668509	0.0119597	-0.00259627	-0.00409681	-0.00495097	-0.00406732	-0.00273685	-0.000146968	0.0048033	0.0116627	0.0171871	-0.00787831	-0.00621609	-0.0262626	0.0114879	-0.00824147	-0.0189117	-0.00530875	-0.00699986	-0.0419142	0.0250404	-0.00937768	0.0503499	-0.0382472	-0.00533345	-0.0330063	-0.00464284
p453	-0.0206491	0.00512949	-0.00348261	-0.0121603	0.0054049	0.0314927	0.00427698	0.0172958	0.0143323	0.0175331	-0.022075	-0.0465922	0.0135221	0.00814919	-0.00467348	0.0247923	-0.0128435	0.0209768	-0.0359447	0.0350825	0.000783265	-0.0133212	0.055605	-0.00157669	0.0210758	-0.0291383	0.0319391	-0.00770104	0.0159693	-0.0423481	0.0039614	0.035783	0.00762277	0.00524502	-0.00274281
n333	0.0218815	0.0104302	-0.0188419	-0.0182739	0.00565886	-0.0126373	0.00103951	0.00948175	-0.00747987	-0.0347401	0.0315904	-0.00673691	-0.0485488	-0.00945448	-0.0232333	-0.0296688	-0.00644594	0.0407086	0.0190671	-0.0388905	-0.0377489	0.0141441	0.00414724	-0.00575678	0.0180389	-0.00124427	0.0108028	-0.0115212	-0.0375156	-0.0238477	0.0259843	0.00615939	-0.00665629	0.0135275	-0.0158608
n334	0.000731604	0.039016	-0.00801925	-0.00665729	0.0109812	0.0155307	-0.0297265	0.0324322	-0.00114088	-0.0236557	0.0375459	0.0230346	-0.0184255	0.017102	-0.0270406	-0.0016001	-0.0295133	0.0411961	-0.0140435	-0.0233383	-0.011555	-0.0241883	-0.0241632	-0.00424707	0.0145875	0.0389751	0.000499282	0.0174781	0.00884403	0.014891	0.00524649	-0.000142189	-0.0095982	-0.0129124	-0.0127597
p454	-0.0084649	0.0236056	0.0212393	0.0348403	0.0263585	-0.0410877	0.0265921	-0.0152146	0.0157014	0.0220467	-0.0266303	-0.0241459	-0.0303632	-0.0314665	0.0103625	-0.0321826	0.00752952	-0.0083208	0.0119726	-0.0111945	-0.00847511	-0.0111054	0.00341808	0.0104433	-0.0164155	0.0214666	0.00248756	0.00741315	-0.0181839	0.00994556	-0.00994948	0.00313696	0.0150106	0.00691761	-0.0396996
n335	-0.0234655	-0.026372	0.00969924	0.00280874	0.0118783	-0.0169664	-6.32569e-05	-0.0298584	-0.0241806	0.00200129	-0.0236924	-0.044432	0.00813119	0.00883452	0.0111295	-0.0164068	-0.0255587	-0.00335746	0.0182006	0.0403811	0.0243778	-0.0110703	-0.00460613	0.0432959	0.0287729	-0.000607917	-0.0102672	0.00400565	-0.000218914	0.00988434	0.0345662	0.00384414	0.0269552	-0.0114505	-0.00376319
n336	0.0308791	0.0178678	-0.00381844	0.00157642	0.0269224	-0.0187765	-0.0108791	-0.0274209	0.00109857	0.00781069	0.0163138	-0.0202331	-0.0129461	0.0341693	-0.0118665	-0.0344989	-0.0267198	-0.02598	0.022201	0.0158993	0.0134132	-0.00482229	0.0250068	-0.0163651	0.0198829	0.0110665	0.0155377	-0.02514	-0.00359531	-0.0195376	-0.0108389	0.0147764	-0.00105238	0.00200983	0.00410755
p455	-0.0457622	0.0023494	-0.00324673	0.0101269	-0.016445	-0.00662085	-0.0173355	-0.0147427	0.00855296	0.00299623	0.00872899	0.0108477	-0.0006006	0.013091	0.0182369	-0.00134752	-0.000197519	0.00482925	-0.0125731	0.0139471	-0.00406499	-0.00948421	-0.000772267	-0.0140729	0.0102287	-0.00443832	0.00857379	-0.015851	-0.00574076	0.00322955	-0.00559348	-0.000495382	0.000103837	0.00217312	0.00131243
n337	0.0431178	0.0122557	0.00165891	-0.00194161	0.00876789	0.00125173	0.00286372	0.00327935	-0.0122307	-0.0204104	-0.00398734	-0.016433	-0.00382233	0.00760704	0.00290819	-0.00332334	0.00222431	-0.0188914	0.00974932	0.0130572	0.00395363	-0.0095448	0.010212	-0.00686919	-0.00872576	-0.0365493	-0.00952539	-0.00280769	0.0143492	-0.00767917	0.00654238	-0.00417991	-0.0470621	-0.00492545	0.0177149
n338	0.016038	-0.0369724	0.000660817	0.018034	0.0179208	0.00202294	0.00197882	0.016637	-0.00190732	0.0400326	0.0108623	-0.0344349	0.0023978	-0.0232567	0.029168	-0.0228449	0.01586	0.0182445	0.00407713	0.0113008	-0.0355383	-9.9277e-05	-0.0129271	0.00392607	-0.00355035	0.00216218	-0.0205191	-0.00981182	0.00975821	-0.0132454	0.0279759	0.0641821	0.0103495	0.00904928	-0.00441742
n1590	-0.0350561	-0.0109717	0.0308119	-0.0122677	0.0134378	0.00125927	0.0216515	-0.0097781	-0.014232	-0.00345523	-0.00810557	0.00102518	-0.00447297	0.00799085	-0.0101201	0.00161866	-0.013237	-0.00781798	0.0104318	0.0152575	0.027981	0.0232443	0.0145945	-0.0274899	0.00649736	-0.0179896	-0.0387209	0.0104315	-0.0137002	0.00020866	-0.00531406	0.0163641	-0.0327673	0.0199708	-0.000287207
p1070	-0.0260207	0.0132151	-0.0151588	-0.0119039	-0.00613076	0.0365697	-0.0241542	0.0084229	-0.0124362	-0.00790852	-0.00724293	0.0232773	-0.0568127	0.00825685	0.0115052	0.0128666	-0.00322495	0.00547768	0.0151725	-0.0129302	-0.0492968	0.0110164	0.0105403	0.0205419	-0.0220593	0.00274444	-0.000472067	-0.00257973	-0.0148038	0.00778158	0.00331313	0.0409491	-0.015773	-0.00949565	0.000802918
n2277	-0.00398672	0.0386853	0.003965	0.00675382	0.0139169	0.0189381	-0.0295588	-0.000205374	-0.0223919	-0.011817	0.0210877	0.00815418	-0.00785246	0.0185353	-0.0298151	0.00424528	-0.0553519	0.0316132	-0.0246684	-0.0173255	-0.0112913	-0.00448219	-0.0179129	0.00552197	0.0145956	0.0318579	0.00950914	0.0196163	0.0226049	0.0211026	0.010738	0.00168355	0.0540535	-0.00567724	0.00388308
p456	-0.0121283	-0.00126632	0.00294217	0.0388724	0.00228238	-0.0425302	0.02203	-0.0242625	0.00175264	-0.00111625	-0.0402982	0.00720017	-0.0453782	0.00135513	-0.004557	0.0265174	-0.0294325	-0.0224906	0.019877	0.0133411	0.0218387	-0.0155134	0.00846201	0.00765551	-0.0180719	-0.0135818	0.0263998	0.0223072	-0.0135778	0.0275061	-0.0225813	-0.0365301	0.00281339	-0.00304759	0.00439506
p866	-0.0487139	0.00158325	-0.00154317	0.0159596	-0.0142025	0.00706422	0.000384226	0.00178892	7.93373e-05	0.000222921	-0.00488398	0.00783605	-0.00107883	-0.000267537	-0.0036533	-0.000989322	-0.00119932	-0.00364493	0.000737461	-0.00226036	-0.0016047	0.00131231	-0.00409145	-0.000339364	-0.00206984	-0.000713642	-0.000783575	0.000448352	0.0020846	-0.00234109	0.00247533	0.000913133	0.00114085	-0.000109512	-0.000237691
p457	-0.00147822	0.000479905	0.00145856	-0.0273525	0.0199646	0.0225256	-0.0564439	0.0413656	0.0241454	-0.0269993	-0.00896252	-0.00374612	0.000474246	-0.00652843	0.00639571	0.0312048	0.0252995	-0.040206	0.00444308	0.0242959	0.00175731	0.021183	0.0126051	-0.0323676	-0.0281243	-0.0124041	-0.0269786	-0.0235285	-0.00521279	-0.00206737	-0.0210604	-0.0183655	0.00339986	-0.0135976	0.03006
n340	0.0350154	-0.00560898	0.0163623	-0.016198	0.0254313	-0.00422309	0.00547075	-0.0112143	0.00557002	-0.00102211	-0.00152183	0.00636541	-0.00774624	-0.00414581	0.00132268	-0.00272361	0.0192328	-0.000431562	0.00442682	0.0219511	0.00300321	-0.00539292	0.0119711	-0.032923	0.0035207	-0.0278504	-0.0440348	0.0359698	-0.00633595	0.00259181	-0.0201463	0.044288	-0.00664004	-0.0376723	0.00213162
n2032	0.000461205	0.0184378	-0.036364	-0.0230666	0.00250054	0.0382178	0.000381753	-0.0374651	0.0210199	-0.0230254	-0.00935805	-0.0027329	0.0215978	-0.000814593	-0.0126739	0.0434912	0.00195683	0.00124572	-0.0306314	-0.000699814	-0.0101518	-0.0424441	-0.00419626	0.0174088	0.00186626	-0.00651739	-0.00415194	0.0496743	0.0116888	-0.0133503	-0.0085314	-0.0105227	-0.0151217	0.0220034	0.00350673
p458	-0.00163569	-0.0182804	0.00026333	-0.0360637	0.0471977	-0.0146175	-0.00528811	-0.0115869	0.0148497	0.0130287	-0.00755948	-0.0348702	0.0115679	-0.00353408	0.0146325	0.0155935	-0.000107721	0.033953	0.0189863	-0.00772684	-0.0312382	0.00503655	-0.023567	0.0331958	0.00347676	-0.00911489	0.0212317	-0.00345373	0.0225801	0.0143926	0.0467851	-0.0420667	-0.0196754	-0.0337881	-0.00633545
p459	-0.00418426	-0.0116647	-0.0024171	0.000636333	0.00596278	-0.0010341	-0.03788	0.0463235	-0.00159882	-0.036841	0.0394979	-0.0457459	-0.00197432	-0.00208271	-0.0212777	0.0343264	-0.00483443	0.0149434	0.00238881	0.0213136	-0.0122439	-0.0130177	0.0209858	0.025363	0.0136079	0.0428011	0.0340982	0.00571982	-0.00619001	0.0400161	-0.00797277	0.00304337	0.00773239	0.0496353	-0.00348578
p460	-0.0146779	-0.00141683	0.00647769	0.00975773	-0.0248475	-0.0450837	-0.0618621	-0.0284733	0.0338302	0.00993723	-0.013218	0.0224375	0.0224516	-0.00853304	0.00527491	0.00885672	-0.00399643	-0.00585437	0.00624738	0.0169584	0.0150547	-0.0110821	0.012161	-0.0121887	0.0347776	0.00874617	0.00808188	-0.0171373	-0.00379137	-0.0019755	0.00135796	0.013355	0.0241327	0.0116535	-0.00935896
n342	0.010661	0.0282039	0.0254247	0.0453101	0.0205777	0.016664	0.0425166	0.00884704	-0.0285847	0.00135174	-0.0182559	-0.00153473	0.0247222	-0.00878064	0.00663049	0.0136736	0.0109187	0.00618789	0.00616967	0.0185266	-0.00309289	0.0147063	-0.00168867	-0.0128537	0.0175384	0.00582377	-0.00833895	0.00967815	-0.00211827	0.00610224	0.0249328	-0.0086109	-0.0318828	0.0240908	-0.0132668
n2636	0.0204797	0.0369783	-0.0148697	-0.0396109	-0.000175213	0.000966242	0.0129015	0.00851013	0.0142884	0.0130758	0.0119637	-0.0366322	0.0155616	-0.00769729	-0.00131985	0.0101807	0.00802278	-0.0153912	-0.00393947	0.00462118	-0.00101206	0.00795052	0.010096	0.0178766	0.0147654	-0.00806923	0.0427788	0.000181705	-0.0163275	-0.00261062	-0.0292582	0.0260739	0.0319112	0.0156045	0.000476041
n343	0.0103487	-0.0130778	-0.043712	-0.0117636	0.00125036	-0.0333466	-0.0172645	-0.0308721	-0.0654596	0.004473	-0.00931552	-0.0168306	0.0233591	0.0153058	-0.0118359	0.0242679	-0.00893612	0.00441656	-0.0041642	0.0127247	-0.0167038	-0.0202563	-0.0152263	-0.000522688	-0.0135341	0.00653566	-0.00275547	0.013367	-0.000518797	-0.00183924	-0.00467606	-0.000237774	-0.0160227	0.0013834	0.00786373
n1269	0.0116613	-0.00352686	-0.000621173	-0.0252729	-0.0277123	0.00186535	0.0379762	-0.0161095	-0.00230375	-0.00111734	-0.0400735	0.0046039	-0.00299027	-0.0653149	-0.00300358	-0.0128739	-0.00107312	0.0346207	-0.00568109	-0.0136025	0.00441566	-0.00749538	0.0131225	0.014541	0.00823055	0.00497043	0.00526115	-0.00541291	-0.00109195	0.0265852	-0.0514387	-0.0241038	-0.0189248	-0.0643767	-0.00144712
n344	-0.00565225	-0.0283934	0.0398587	-0.0444323	0.00277587	0.0205511	0.0056197	0.0219537	-0.0274277	0.0173253	-0.00150335	-0.00453768	0.0120541	-0.0114465	-0.0303081	0.00274844	-0.0272512	-0.0163342	-0.0134537	-0.00308494	-0.00469741	-0.00960054	-0.036328	-0.00183871	0.00477332	0.00737694	0.000286446	0.00365205	-0.00526316	0.0229502	-0.000718676	-0.0306595	-0.0116429	-0.00522302	-0.0314349
n345	-0.0127406	0.0277351	0.00237648	-0.030574	-0.0041617	0.00328596	0.00312683	0.00500062	0.038985	-0.0289674	0.0029692	-0.0151521	0.000361337	0.00962949	-0.0127183	-0.00865663	-0.00253884	-0.000866889	-0.0257135	0.0697733	-0.0144556	-0.00798171	0.00780177	-0.0150505	-0.0285797	0.0410915	-0.00468787	-0.0334882	-0.0308846	0.0403828	-0.00206398	0.00504156	0.0013303	-0.00783397	0.00172606
p1071	-0.0105128	-0.0289663	0.0137307	0.00706004	0.0267607	0.00986575	-0.0196454	0.0118268	-0.00813446	-0.0295968	-0.00166961	0.00606675	-0.0112878	0.0099558	-0.0164155	0.0231524	-0.0101196	-0.0496244	0.0257458	-0.0145947	0.0135604	-0.0244183	0.0108461	-0.0300015	0.00640208	-0.0536836	-0.0115199	-0.00378232	-0.0424526	0.0070789	-0.0424338	0.00380998	0.00711419	0.0459398	0.000692186
p461	0.025339	0.0328394	0.00117971	-0.0316608	-0.00782862	0.000578387	0.0178202	0.0124855	0.0411937	-0.00102434	0.0032302	-0.0137171	-3.39903e-05	0.00983734	0.00325535	-0.0266502	-0.00779617	0.0152288	0.00155478	0.0178742	0.0077827	-0.00850847	0.00654658	0.0410594	0.0217148	0.0110226	0.0211103	-0.0182901	0.00899064	0.00557744	0.00103954	-0.0284812	-0.031707	0.00864135	0.00144018
n346	-0.00236894	0.0146319	0.00345782	0.0552154	0.024357	-0.0300095	0.00990389	-0.0194142	-0.0286808	0.0181058	-0.00629738	-0.00812171	-0.0500087	0.00897051	-0.00886984	0.0209038	-0.0172329	-0.0120084	0.0106746	0.0308737	0.0185602	0.0274977	-0.00382821	-0.00406954	0.0107642	0.00256124	0.0207192	-0.0162491	0.0113085	0.0124719	-0.00463012	-0.0201012	0.00281625	-0.0170715	0.00547247
p867	-0.00746206	0.0172882	0.0342468	0.0229896	0.00244669	-0.0311599	0.00254568	0.0123092	-0.0194062	-0.0167979	0.000541893	0.0218812	-0.0153217	-0.027836	-0.00950507	0.0118183	0.0249073	0.0299452	0.027201	-0.0164764	-0.0132094	-0.00553951	0.000339653	0.0285485	-0.015448	-0.0374579	0.0634803	0.0011242	0.0267334	-0.00792759	-0.0444173	-0.0123768	0.00892288	-0.00111865	0.00106382
n347	0.0310429	-0.0121305	0.0190705	0.00396275	0.00528969	-0.00768228	0.0235458	0.00501098	0.0252067	0.0124001	-0.0133733	0.0271774	-0.0309821	-0.00408008	-0.0190124	-0.0200594	0.0303963	-0.0100129	0.0213455	0.0410152	-0.0124719	-0.00151233	-0.000978197	-0.030272	0.0272142	-0.00579151	-0.0190891	0.00128044	-0.0321363	-0.00736746	-0.0301439	-0.0101924	-0.003545	0.00666398	-0.00768471
n348	-0.0200386	0.0178506	-0.0141718	-0.0311467	0.0296727	0.00603877	0.00982442	0.0159553	0.0339425	0.0125503	0.0184717	-0.00452287	0.00665633	-0.0142543	0.0424381	0.0232284	-0.014579	-0.01876	0.0385835	0.0113243	-0.00402559	0.0127762	-0.0290255	0.0135878	0.00239589	0.0371928	-0.00499687	0.0368509	-0.000859215	0.0155835	0.0261371	-0.00762062	-0.00734459	-0.0123902	-0.00426274
n2638	0.00915375	-0.0201267	-0.0155538	-0.0659137	-0.0155836	0.0222558	0.0492	0.00952457	0.00977734	0.00844609	-0.0061615	0.00459533	0.00193115	0.0177065	-0.00388062	0.0084426	0.00808352	-0.00785613	-0.0194352	-0.00650366	-0.00264329	0.00405857	0.00192034	-0.00689079	-0.00207684	0.00711018	0.00463845	-0.0030264	0.00332791	-0.004291	0.000351027	0.00983285	-0.00121199	0.00464357	0.000642853
n2172/n2389	-0.024365	-0.00768596	-0.0277351	-0.0139686	-0.00638177	0.0199469	0.00758442	0.0142683	-0.0246983	-0.035048	-0.00551362	-0.0148782	0.02412	-0.009098	-0.000998034	0.00487923	-0.0115486	-0.0398923	0.034735	-0.0539464	-0.00447649	-0.00485452	-0.0214721	-0.0214527	-0.012863	0.0103383	-0.0282398	0.0029415	-0.00832787	0.0209815	-0.0275817	-0.0112461	-0.00127482	-0.0262252	-0.00304913
n2704	0.0231471	0.0474556	0.00989466	-0.0121835	0.0288079	-0.0164663	-0.0201219	-0.0115612	0.0128926	0.00311315	0.00225024	0.00182462	0.0283303	-0.00380782	0.0221635	-0.0118574	-0.00130986	-0.00313221	-0.0118825	-0.0150674	-0.027603	-0.00357382	0.0211992	0.00293622	-0.0020537	-0.0038424	-0.00415991	-0.0020454	-0.00397478	-0.00337821	-0.00866139	-0.00438313	-0.00116542	0.0109201	-0.000474191
n349	-0.021019	-0.00332804	-0.00538293	0.0397849	0.0145876	-0.0395039	-0.0343175	-0.0163724	0.0210864	0.0202817	-0.0157905	-0.00338857	-0.0166026	-0.00799355	0.0336387	-0.00170507	-0.0156067	-0.0201964	-0.0164198	-0.0310344	-0.0118394	7.15176e-05	0.00599199	-0.0340965	0.0249978	0.00812731	0.00734223	-0.000146628	0.00218223	0.0233955	-0.0230853	-0.0147597	-0.00907746	-0.00433152	0.00226748
p462	0.0342163	0.0205296	-0.0141396	-0.0108937	-0.0199397	0.00338237	0.0367239	0.00828413	0.0132969	0.0272234	0.00662958	-0.0029675	0.0104999	-0.016853	0.00987994	-0.0178053	-0.00406575	-0.00641582	0.0163624	0.0151523	-0.000443777	-0.0162232	-0.00584627	0.000754964	-0.0372701	-0.000988178	0.0146933	0.019514	0.00801372	0.0111292	0.0259087	-0.0090464	-0.0203872	-0.0164658	0.0509809
n350	-0.00513354	-0.0338134	0.0260562	0.0290847	-0.0260899	-0.0125765	0.0267513	-0.00967545	0.00933	-0.0131465	0.00265366	0.00942916	0.0116871	0.014988	0.0220791	0.0209211	-0.0253785	0.00248244	0.0338566	-0.02736	-0.0248353	-0.0187743	0.00501282	-0.027374	0.00159027	-0.0073222	-0.00780177	-0.0510168	-0.0197321	0.0107992	0.0225031	-0.00931667	0.0249665	-0.00258963	-0.00196752
n351	-0.00282628	-0.0157302	-0.030829	-0.0251505	-0.0136776	-0.0294567	-0.000193114	0.00545972	-0.00592052	-0.0459462	0.00635995	0.0181239	-0.0219402	-0.01595	-0.0106954	0.0424531	0.00304128	-0.00889624	0.0198431	0.0230509	-0.0259302	0.031388	0.0259168	0.0229333	0.0100235	0.0137979	0.0127471	-0.0199904	-0.000517096	-0.0156957	0.0186489	0.0370654	-0.0504232	0.0331674	0.0306936
n352	-0.00954637	-0.0305544	-0.00658177	-0.0026101	-0.0301939	0.0027988	0.0283573	-0.016561	0.000875549	-0.0408312	-0.0257683	0.00555202	-0.0304133	-0.0166543	0.0287693	-0.0198303	0.00730696	-0.0142744	0.0161196	-0.00989393	-0.00180965	-0.00471086	-0.00942191	0.0181348	-0.0622005	-0.0315434	0.0011848	-0.00971412	-0.0269175	-0.0109417	-0.0357732	-0.0300269	0.0049603	0.00989239	-0.00453242
n353	-0.00957668	-0.0306429	0.00345546	0.00659405	-0.024332	0.0282733	0.0220241	-0.0129309	-0.0150573	-0.00570823	-0.0271913	0.0428559	0.0151232	-0.0149885	0.0041535	0.0259527	-0.0298408	0.00620999	0.00841011	0.0601749	-0.0341756	-0.0129347	0.01382	0.0288633	0.0292532	0.000611866	-0.0062226	-0.012469	0.0136062	-0.022045	0.000613751	0.00884628	0.00378437	0.016892	0.00162294
n354	-0.0144255	-0.0100436	0.000282867	0.00564791	0.0280237	-0.0151	0.0387337	-0.0141682	-0.0215846	0.0370905	-0.0242205	0.0283727	0.0144065	-0.00163727	-0.0214819	-0.00467676	-0.016958	-0.0199235	-0.0324085	0.0217463	-0.0515866	0.0195072	0.00688131	-0.0327026	-0.00404439	-0.0205741	0.0333703	0.0141583	0.0132056	0.0240434	0.00479667	-0.0286225	-0.033117	0.0234902	0.0346449
n1593	-0.0245399	0.0520529	0.00766775	0.00895191	0.0195736	-0.0132456	-0.0316325	-0.0111455	0.00793247	0.00566963	-0.00754718	0.012709	0.00338917	-0.00890482	0.0125817	-0.00776548	-0.00366725	-0.0105537	-0.00287516	-0.000323431	-0.0155253	0.00582754	0.012771	-0.00506565	0.0083852	-0.0102098	0.00405967	-0.0051347	0.00120661	-0.00223407	-0.00483393	-0.00649581	0.00202201	-6.43278e-05	0.000514346
n2475	0.0142621	-0.0354505	-0.0169683	-0.0410492	-0.0100071	0.0163622	0.0403225	0.00621099	-0.0143075	0.0231619	-0.00537089	0.0130632	0.000502686	0.00971554	0.00372282	0.0113859	0.0063028	-0.00825912	0.000316394	-0.0492282	0.00553668	0.00824224	-0.00239806	0.00129718	0.0160142	-0.0195828	0.00616964	0.0162489	0.021685	-0.0294148	0.00185688	0.00600601	-0.00275657	0.00968582	0.00171757
p463	0.0340379	0.0200689	-0.0161015	-0.0102914	-0.0185113	0.00132572	0.0367634	0.00953855	0.0130931	0.0269063	0.00462305	-0.00362198	0.0096391	-0.017511	0.0109376	-0.0175635	-0.00537126	-0.00854191	0.0165875	0.0147409	-0.000963324	-0.0175388	-0.00579615	0.000683354	-0.0378038	-0.00192824	0.0154611	0.0190064	0.00820201	0.0121025	0.0247211	-0.00438484	-0.0201801	-0.0217596	-0.0157416
p464	0.00676048	-0.0216252	-0.0117788	-0.0128255	0.0102299	0.00478554	0.00853333	0.00298642	0.00904006	-0.0230909	0.0173413	-0.0187793	-0.0197158	0.00991298	0.0106616	0.0185933	0.0207543	0.0055564	0.0255427	-0.0269172	-0.030597	0.0525161	0.00715946	0.0374338	-0.0455505	0.00265116	0.0494271	0.0297848	-0.0127365	0.0262255	0.0453626	-0.0132101	0.0276405	0.0574028	-0.00489858
p1181	0.0269023	0.0210558	-0.00888805	-0.0165238	-0.0300287	-0.0120964	0.0257504	0.0219807	0.00957656	0.0106726	-0.0203066	0.03329	0.0271049	-0.0281124	-0.0265144	0.0166128	-0.00683811	0.0108411	0.0151072	0.00382047	-0.0247414	0.0158395	-0.00385057	0.027146	-0.00115077	-0.000378828	0.0423688	-0.00945445	-0.00502876	0.0150824	-0.0159593	0.00331997	-0.00110187	0.000943073	0.00121488
n1271	0.00430561	-0.0127203	-0.0168493	-0.0332525	-0.0108552	0.0205776	0.0085128	0.00068579	-0.0283367	-0.0069755	-0.0214292	-0.00688575	-0.0228664	0.0091234	0.0476678	-0.05874	0.016038	6.56631e-05	0.015516	-0.000478689	0.0147215	0.0439614	0.00742076	-0.0255437	-0.0566017	0.0137833	0.0207535	0.0296677	0.0184774	-0.0136142	0.00739832	0.00877529	0.00356201	-0.0124728	0.0151034
n357	-0.0179038	-0.0203665	-0.0601446	-0.0199208	0.00028041	0.00461038	0.00475035	0.0168215	-0.00189593	-0.018634	0.0229345	0.00760829	-0.0121821	-0.00760359	-0.00150925	-0.0172355	-0.0116993	-0.0252955	0.0018386	0.00476257	0.0255315	-0.00274368	0.00143607	0.00579797	0.00721677	-0.0286188	-0.00603876	-0.0174196	-0.0267129	0.00198027	-0.00127635	-0.00450874	-0.0112246	0.000111877	-0.013705
n1595	-0.0218264	0.033005	0.021969	0.00438954	0.0288709	0.0221234	-0.0317692	0.0270855	-0.00582938	0.0214615	-0.014012	0.0135421	-0.00188312	0.0366897	0.00949614	-0.0051743	0.00391771	0.014823	0.0252678	-0.00897388	0.00183118	0.0210103	0.00540879	-0.0240732	-0.0152215	0.00468962	-0.0139921	0.0165186	-0.00485146	0.0194397	-0.0200414	-0.00812742	-0.000264633	-0.0028768	-0.00310931
n1272	0.0157453	-0.0534491	-0.00990953	0.0312698	0.0200095	0.0019069	-0.00266683	0.00748198	-0.00589716	-0.00285925	0.00531918	-0.00447516	0.0369452	-0.000440054	0.0115505	-0.0096678	0.000910217	-0.00307648	-0.00695772	-0.0269481	-0.0190476	-0.0157534	0.000507157	0.00384577	-0.0136357	0.00306887	-0.00839607	0.0122726	-0.00276106	-0.00298342	0.000773419	0.000351451	-0.00570732	0.00189953	-0.00076229
p466/p1691	0.0442833	-0.00269181	0.00713785	-0.0187361	-0.00516169	-0.0215001	-0.00920558	-0.00259415	-4.54061e-05	-0.00520861	0.00945029	-0.00861091	0.00557847	0.0102264	0.0263602	-0.000854018	0.0117116	0.00105931	0.00623794	-0.00382451	0.00743793	-0.0180254	0.0108366	0.0110039	0.0153328	0.0188916	-0.00997429	0.000372814	-0.00844058	0.00240114	-0.00566435	-0.0145254	-0.00861101	0.00300527	-0.00672027
n360	-0.02159	-0.0365476	-0.0268418	-0.00779659	0.00198822	0.00461311	0.0240734	-0.00355074	0.00288352	0.00601578	0.0113153	-0.0401286	-0.0112959	-0.0428671	0.0410664	-0.00698771	0.0147834	0.012509	-0.0141829	-0.00682503	0.0258955	0.00493817	-0.00832396	-0.0144655	-0.0151366	0.00127804	0.014475	-0.00165522	-0.0144973	-0.0247213	-0.0051022	0.000810628	-0.011909	-0.00869151	-0.00463829
n361	0.0108547	0.00222717	-0.0202868	-0.0528745	0.0313176	0.0269665	-0.014597	-0.00116981	-0.0102574	-0.00564025	0.00938426	0.0219983	-0.0167573	-0.000331779	-0.0114379	-0.0147275	0.00785197	0.023673	0.0156522	0.0454181	-0.0141964	0.00564039	-0.00165263	-0.0189322	0.0341166	-0.00978497	-0.0172915	0.0406479	0.00591044	0.0122867	-0.00923801	0.00665716	-0.00878525	0.0275365	-0.00511389
[truncated: 1,287 more rows]
